# Supplementary material for: Proteomics study of human cord blood reticulocyte-derived exosomes
Source: Sci Rep. 2018 Sep 19;8:14046. doi: 10.1038/s41598-018-32386-2 (PMC6145868; doi:10.1038/s41598-018-32386-2)
Supplement: Supplementary file 2 — Supplementary Table S1 [file 41598_2018_32386_MOESM2_ESM.xlsx]

## Sheet: HuRex proteome
Accession	Gene Name	Description	Subcellular location (GO annotation)	Σ# Unique Peptides	ΣCoverage	Σ# Proteins	Σ# Peptides	Σ# PSMs	identification according to culture conditions (PS/AS)	identification according to exosome isolation (SEC/UC)	huRex CB8_AS_SEC	huRex CB15_AS_SEC	huRex CB31_AS_SEC	huRex CB8_AS_UC	huRex CB15_AS_UC	huRex CB31_AS_UC	huRex CB16_PS_SEC	huRex CB17_PS_SEC	huRex CB30_PS_SEC	huRex CB30_PS_UC
P02751	FN1	Fibronectin OS=Homo sapiens GN=FN1 PE=1 SV=4 - [FINC_HUMAN]	Endoplasmic reticulum; Extracellular region or secreted; Plasma Membrane;	52	34.66	2	52	417	PS and AS	SEC and UC		9.00325e+07							1.38502e+06	1.21052e+08
P02786	TFRC	Transferrin receptor protein 1 OS=Homo sapiens GN=TFRC PE=1 SV=2 - [TFR1_HUMAN]	Endosome; Extracellular region or secreted; Plasma Membrane;	45	64.08	3	45	1562	PS and AS	SEC and UC	548690	9.86058e+07	3.84272e+07	5.71088e+07	2.71911e+09	3.19061e+08	1.07975e+09	2.59727e+08	6.58677e+08	4.84786e+09
P02788	LTF	Lactotransferrin OS=Homo sapiens GN=LTF PE=1 SV=6 - [TRFL_HUMAN]	Extracellular region or secreted; Nucleus;	44	70.14	1	44	308	PS and AS	SEC and UC	2.76844e+06		1.26215e+06	6.01416e+07	4.47898e+07	1.06142e+07	2.44966e+07	2.58467e+07	960509	2.28267e+07
P05023	ATP1A1	Sodium/potassium-transporting ATPase subunit alpha-1 OS=Homo sapiens GN=ATP1A1 PE=1 SV=1 - [AT1A1_HUMAN]	Endoplasmic reticulum; Endosome; Extracellular region or secreted; Golgi apparatus; Plasma Membrane;	41	42.33	6	41	160	PS and AS	SEC and UC		1.70162e+06	866339		9.18123e+07	8.74592e+06	2.96564e+07	9.80075e+06	1.25413e+07	9.26268e+07
P05164	MPO	Myeloperoxidase OS=Homo sapiens GN=MPO PE=1 SV=1 - [PERM_HUMAN]	Extracellular region or secreted; Lysosome; Mitochondrion; Nucleus;	41	54.09	2	41	478	PS and AS	SEC and UC	1.24262e+07	2.66703e+06	2.37938e+07	4.70585e+07	3.56796e+08	7.6565e+07	31121277	1.39166e+08	5.48607e+07	1.57665e+08
P11142	HSPA8	Heat shock cognate 71 kDa protein OS=Homo sapiens GN=HSPA8 PE=1 SV=1 - [HSP7C_HUMAN]	Cytosol; Endosome; Extracellular region or secreted; Lysosome; Nucleus; Plasma Membrane;	31	70.28	3	34	348	PS and AS	SEC and UC	3.29084e+06	7.4493e+06	1.05367e+07	1.82442e+07	3.06599e+08	6.48355e+07	1.16189e+08	3.35599e+07	7.07139e+07	3.54969e+08
P04040	CAT	Catalase OS=Homo sapiens GN=CAT PE=1 SV=3 - [CATA_HUMAN]	Cytosol; Endoplasmic reticulum; Extracellular region or secreted; Golgi apparatus; Lysosome; Mitochondrion; Peroxisome; Plasma Membrane;	26	53.7	1	26	103	PS and AS	SEC and UC		3.09806e+06	1.0417e+06	1.52623e+07	2.68584e+08	3.03238e+07	7.10961e+06	9.95428e+06	1.38779e+06	3.1879e+07
Q86YZ3	HRNR	Hornerin OS=Homo sapiens GN=HRNR PE=1 SV=2 - [HORN_HUMAN]	Extracellular region or secreted; Lysosome; Nucleus; Plasma Membrane;	26	24.91	1	26	99	PS and AS	SEC and UC	225249		5.42515e+06	890996	6.68598e+06	5.69116e+07	1.13529e+07	2.08003e+06	1.22166e+07	6.13995e+06
P02730	SLC4A1	Band 3 anion transport protein OS=Homo sapiens GN=SLC4A1 PE=1 SV=3 - [B3AT_HUMAN]	Cytoskeleton; Extracellular region or secreted; Plasma Membrane;	26	42.81	1	26	324	PS and AS	SEC and UC	9.83168e+06	4.24989e+07	8.09258e+06	2.89643e+07	3.34198e+08	4.00716e+07	1.54318e+08	2.13815e+07	1.45708e+07	96749358
P0DMV8	HSPA1A	Heat shock 70 kDa protein 1A OS=Homo sapiens GN=HSPA1A PE=1 SV=1 - [HS71A_HUMAN]	Cytoskeleton; Cytosol; Endoplasmic reticulum; Extracellular region or secreted; Mitochondrion; Nucleus;	23	55.85	3	25	159	PS and AS	SEC and UC	97212.5	1.01623e+07	6.18774e+06	1.37789e+07	2.29359e+08	3.59892e+07	4.3506e+07	2.79542e+07	4.0331e+07	2.83248e+08
P08195	SLC3A2	4F2 cell-surface antigen heavy chain OS=Homo sapiens GN=SLC3A2 PE=1 SV=3 - [4F2_HUMAN]	Cytosol; Extracellular region or secreted; Nucleus; Plasma Membrane;	23	45.4	1	23	84	PS and AS	SEC and UC		7.45592e+06	4.59741e+06	4.9967e+06	1.49422e+08	2.45168e+07	8.63463e+06	3.92745e+06	1.906e+07	8.28963e+07
Q93050	ATP6V0A1	V-type proton ATPase 116 kDa subunit a isoform 1 OS=Homo sapiens GN=ATP6V0A1 PE=1 SV=3 - [VPP1_HUMAN]	Cytosol; Endosome; Extracellular region or secreted; Golgi apparatus; Lysosome; Nucleus; Plasma Membrane;	21	26.52	2	21	66	PS and AS	SEC and UC			1.24844e+06	2.79691e+06	7.54062e+07	7.55709e+06	6.70092e+08	1.38694e+06	8.45362e+06	4.57103e+07
P35579	MYH9	Myosin-9 OS=Homo sapiens GN=MYH9 PE=1 SV=4 - [MYH9_HUMAN]	Cytoskeleton; Cytosol; Extracellular region or secreted; Nucleus; Plasma Membrane;	21	14.44	5	21	41	PS and AS	SEC and UC		787810		1.44341e+06	2.9744e+06		3.32337e+06	5.48422e+06	1.24479e+06	4571573
Q07954	LRP1	Prolow-density lipoprotein receptor-related protein 1 OS=Homo sapiens GN=LRP1 PE=1 SV=2 - [LRP1_HUMAN]	Cytosol; Endosome; Lysosome; Nucleus; Plasma Membrane;	20	5.61	2	20	26	PS and AS	SEC and UC					9.41594e+06				1.80947e+06	1.14104e+07
P08133	ANXA6	Annexin A6 OS=Homo sapiens GN=ANXA6 PE=1 SV=3 - [ANXA6_HUMAN]	Endosome; Extracellular region or secreted; Lysosome; Mitochondrion;	19	41.46	1	19	67	PS and AS	SEC and UC			762174	1.54442e+06	1.37821e+07		1.84267e+07	1.27135e+07	2.32516e+06	6.2027e+06
P15924	DSP	Desmoplakin OS=Homo sapiens GN=DSP PE=1 SV=3 - [DESP_HUMAN]	Cytoskeleton; Extracellular region or secreted; Nucleus; Plasma Membrane;	19	7.87	2	19	25	PS and AS	SEC and UC	2.39024e+06	874551	1.04824e+06			7.96089e+06	2.23642e+07	2.01468e+06	1.66796e+06
P26038	MSN	Moesin OS=Homo sapiens GN=MSN PE=1 SV=3 - [MOES_HUMAN]	Cytoskeleton; Cytosol; Extracellular region or secreted; Nucleus; Plasma Membrane;	19	47.31	2	25	112	PS and AS	SEC and UC				1.3015e+06	3.9335e+06	2.65451e+06	1.84776e+07	2.96473e+07	1.25579e+06	4.62468e+06
P13796	LCP1	Plastin-2 OS=Homo sapiens GN=LCP1 PE=1 SV=6 - [PLSL_HUMAN]	Cytoskeleton; Cytosol; Extracellular region or secreted; Plasma Membrane;	18	37.96	3	18	44	PS and AS	SEC and UC				1.27943e+06				9.20858e+06		5.13548e+06
Q02413	DSG1	Desmoglein-1 OS=Homo sapiens GN=DSG1 PE=1 SV=2 - [DSG1_HUMAN]	Cytosol; Extracellular region or secreted; Plasma Membrane;	17	18.97	1	17	40	PS and AS	SEC and UC	1.16284e+06		2.78125e+06		3.10512e+06	1.1989e+07	2.7827e+07	995112	2.63502e+06
P21333	FLNA	Filamin-A OS=Homo sapiens GN=FLNA PE=1 SV=4 - [FLNA_HUMAN]	Cytoskeleton; Cytosol; Extracellular region or secreted; Nucleus; Plasma Membrane;	17	9.1	3	17	29	PS and AS	SEC and UC				2.22629e+06			3.16749e+06	4.11078e+06
P27105	STOM	Erythrocyte band 7 integral membrane protein OS=Homo sapiens GN=STOM PE=1 SV=3 - [STOM_HUMAN]	Cytoskeleton; Cytosol; Endoplasmic reticulum; Extracellular region or secreted; Lysosome; Mitochondrion; Plasma Membrane;	16	68.4	2	16	353	PS and AS	SEC and UC	7.96223e+06	1.31779e+07	2.78469e+07	1.46499e+07	3.83241e+08	1.29967e+08	1.1232e+08	4.14108e+07	5.66719e+07	1.96324e+08
P02790	HPX	Hemopexin OS=Homo sapiens GN=HPX PE=1 SV=2 - [HEMO_HUMAN]	Extracellular region or secreted;	15	49.78	1	15	33	PS and AS	UC						1.45405e+07				1.1318e+09
P04196	HRG	Histidine-rich glycoprotein OS=Homo sapiens GN=HRG PE=1 SV=1 - [HRG_HUMAN]	Endosome; Extracellular region or secreted; Lysosome; Plasma Membrane;	15	34.48	3	15	40	PS and AS	SEC and UC		1737432				1.29895e+06	1.63943e+07		3.13998e+07	3.54461e+08
P08575	PTPRC	Receptor-type tyrosine-protein phosphatase C OS=Homo sapiens GN=PTPRC PE=1 SV=2 - [PTPRC_HUMAN]	Extracellular region or secreted; Plasma Membrane;	15	14.95	1	15	36	PS and AS	SEC and UC					577656		2.05656e+06	7843838
P55072	VCP	Transitional endoplasmic reticulum ATPase OS=Homo sapiens GN=VCP PE=1 SV=4 - [TERA_HUMAN]	Cytosol; Endoplasmic reticulum; Extracellular region or secreted; Lysosome; Nucleus;	15	23.95	1	15	21	PS and AS	SEC and UC					1.91777e+07	2.30355e+06		1.35522e+06
P19823	ITIH2	Inter-alpha-trypsin inhibitor heavy chain H2 OS=Homo sapiens GN=ITIH2 PE=1 SV=2 - [ITIH2_HUMAN]	Endoplasmic reticulum; Extracellular region or secreted;	14	20.61	2	14	27	PS and AS	SEC and UC						3.62814e+06			4.64156e+06	1.24221e+08
Q9NP58	ABCB6	ATP-binding cassette sub-family B member 6, mitochondrial OS=Homo sapiens GN=ABCB6 PE=1 SV=1 - [ABCB6_HUMAN]	Cytosol; Endoplasmic reticulum; Endosome; Extracellular region or secreted; Golgi apparatus; Mitochondrion; Nucleus; Plasma Membrane;	13	25.89	1	13	27	PS and AS	SEC and UC				610416	2.0919e+07		8.65971e+06		2.87986e+06	1.53862e+07
P12429	ANXA3	Annexin A3 OS=Homo sapiens GN=ANXA3 PE=1 SV=3 - [ANXA3_HUMAN]	Cytosol; Extracellular region or secreted; Plasma Membrane;	13	42.72	1	13	46	PS and AS	SEC and UC	2.44054e+06			1.81014e+06	1.17415e+08		7.79732e+06	9.99384e+06	2.89471e+06	6.58397e+06
P61421	ATP6V0D1	V-type proton ATPase subunit d 1 OS=Homo sapiens GN=ATP6V0D1 PE=1 SV=1 - [VA0D1_HUMAN]	Endosome; Extracellular region or secreted; Lysosome; Plasma Membrane;	13	46.44	2	13	42	PS and AS	SEC and UC		795740	2.4771e+06	5.03343e+06	8.42625e+07	1.0646e+07		4.17991e+06	1.33516e+07	7.41337e+07
P05107	ITGB2	Integrin beta-2 OS=Homo sapiens GN=ITGB2 PE=1 SV=2 - [ITB2_HUMAN]	Extracellular region or secreted; Plasma Membrane;	13	24.45	1	13	21	PS and AS	SEC	781673						6.01974e+06	6.65883e+06
P51149	RAB7A	Ras-related protein Rab-7a OS=Homo sapiens GN=RAB7A PE=1 SV=1 - [RAB7A_HUMAN]	Cytosol; Endosome; Extracellular region or secreted; Golgi apparatus; Lysosome; Plasma Membrane;	13	71.01	3	13	37	PS and AS	SEC and UC		1.18018e+06		2.06968e+06	2.83951e+07	2.28113e+06	1.44731e+07	3.81703e+06	8.17817e+06	5.73657e+07
P11166	SLC2A1	Solute carrier family 2, facilitated glucose transporter member 1 OS=Homo sapiens GN=SLC2A1 PE=1 SV=2 - [GTR1_HUMAN]	Cytoskeleton; Cytosol; Extracellular region or secreted; Golgi apparatus; Nucleus; Plasma Membrane;	13	27.64	1	14	183	PS and AS	SEC and UC	5.49604e+06	6.59834e+06	1.7055e+07	2.90054e+07	6.20578e+08	7.98102e+07	1.22071e+08	1.65134e+07	2.99503e+07	2.276e+08
Q658P3	STEAP3	Metalloreductase STEAP3 OS=Homo sapiens GN=STEAP3 PE=1 SV=2 - [STEA3_HUMAN]	Endosome; Plasma Membrane;	13	38.32	1	13	85	PS and AS	SEC and UC		2.85991e+06	3.90464e+06	1.5526e+07	1.40859e+08	1.79958e+07	4.0719e+07	1.14424e+07	2.29655e+07	1.90388e+08
P02649	APOE	Apolipoprotein E OS=Homo sapiens GN=APOE PE=1 SV=1 - [APOE_HUMAN]	Endoplasmic reticulum; Endosome; Extracellular region or secreted; Golgi apparatus; Nucleus; Plasma Membrane;	12	45.11	2	12	21	PS and AS	SEC and UC						2.22546e+06			3.11826e+06	1.00384e+08
P62805	HIST1H4A	Histone H4 OS=Homo sapiens GN=HIST1H4A PE=1 SV=2 - [H4_HUMAN]	Extracellular region or secreted; Nucleus;	12	57.28	1	12	374	PS and AS	SEC and UC	4.0784e+07	2.18098e+07	1.73246e+08	2.76867e+08	3.17029e+09	7.11699e+08	7.61041e+08	3.16318e+08	1.44845e+08	2002447452
P14618	PKM	Pyruvate kinase PKM OS=Homo sapiens GN=PKM PE=1 SV=4 - [KPYM_HUMAN]	Cytosol; Extracellular region or secreted; Mitochondrion; Nucleus;	12	31.26	3	12	24	PS and AS	SEC and UC					537896		8.40352e+06	8.92804e+06
P23634	ATP2B4	Plasma membrane calcium-transporting ATPase 4 OS=Homo sapiens GN=ATP2B4 PE=1 SV=2 - [AT2B4_HUMAN]	Plasma Membrane;	11	13.86	4	11	17	PS and AS	SEC and UC					1.14346e+07		3.49172e+06		3.02661e+06	4.13155e+06
P00915	CA1	Carbonic anhydrase 1 OS=Homo sapiens GN=CA1 PE=1 SV=2 - [CAH1_HUMAN]	Cytosol; Extracellular region or secreted;	11	56.7	1	11	48	PS and AS	SEC and UC		4.18686e+06		1.5691e+07	2.35001e+08	2.56874e+07				2.94042e+07
P16671	CD36	Platelet glycoprotein 4 OS=Homo sapiens GN=CD36 PE=1 SV=2 - [CD36_HUMAN]	Extracellular region or secreted; Golgi apparatus; Plasma Membrane;	11	27.54	1	11	42	PS and AS	SEC and UC		2.24729e+06		1.03763e+06	1.20433e+08	8.41644e+06	10106563	2.94278e+06	4.52008e+06	5.65777e+07
P31146	CORO1A	Coronin-1A OS=Homo sapiens GN=CORO1A PE=1 SV=4 - [COR1A_HUMAN]	Cytoskeleton; Cytosol; Endosome; Extracellular region or secreted; Plasma Membrane;	11	34.92	1	11	50	PS and AS	SEC and UC		348427		896054			2.0128e+07	2.18636e+07	3.60116e+06	1.9563e+07
P06733	ENO1	Alpha-enolase OS=Homo sapiens GN=ENO1 PE=1 SV=2 - [ENOA_HUMAN]	Cytosol; Extracellular region or secreted; Nucleus; Plasma Membrane;	11	37.79	4	11	34	PS and AS	SEC and UC				4.74373e+06	1.04005e+07	8.01293e+06	7122032	13972704
P16452	EPB42	Erythrocyte membrane protein band 4.2 OS=Homo sapiens GN=EPB42 PE=1 SV=3 - [EPB42_HUMAN]	Cytoskeleton; Plasma Membrane;	11	19.97	1	11	27	PS and AS	SEC and UC		1.44267e+06	924430		2.16235e+07	5978983	5974371	4.47162e+06	1.73264e+06
Q96PL5	ERMAP	Erythroid membrane-associated protein OS=Homo sapiens GN=ERMAP PE=1 SV=1 - [ERMAP_HUMAN]	Plasma Membrane;	11	31.37	1	11	31	PS and AS	SEC and UC		1.21379e+07		4.62481e+06	6.64563e+07	5.41233e+06	13899077	2.60242e+06	5.31229e+06	3.49798e+07
P02794	FTH1	Ferritin heavy chain OS=Homo sapiens GN=FTH1 PE=1 SV=2 - [FRIH_HUMAN]	Cytosol; Extracellular region or secreted; Lysosome; Nucleus;	11	71.58	2	11	32	PS and AS	SEC and UC					2.31885e+08	7.66594e+06	2.67875e+06	2.05361e+06
P02774	GC	Vitamin D-binding protein OS=Homo sapiens GN=GC PE=1 SV=1 - [VTDB_HUMAN]	Cytosol; Extracellular region or secreted; Lysosome;	11	40.93	1	15	24	PS and AS	SEC and UC						3.68313e+06			661346	2.2198e+08
P06702	S100A9	Protein S100-A9 OS=Homo sapiens GN=S100A9 PE=1 SV=1 - [S10A9_HUMAN]	Cytoskeleton; Cytosol; Extracellular region or secreted; Nucleus; Plasma Membrane;	11	89.47	1	11	147	PS and AS	SEC and UC	788795	6.47871e+06	3.35784e+06	2.41219e+08	2.38671e+08	9.83808e+07	3.0712e+07	2.47128e+07	4.92183e+06	4.69664e+08
Q15758	SLC1A5	Neutral amino acid transporter B(0) OS=Homo sapiens GN=SLC1A5 PE=1 SV=2 - [AAAT_HUMAN]	Extracellular region or secreted; Plasma Membrane;	11	23.11	1	11	63	PS and AS	SEC and UC		1.64184e+07	4.87294e+06	9.04415e+06	1.85339e+08	1.13134e+07	2.42647e+07	5.83361e+06	2.66695e+07	1.60523e+08
P29401	TKT	Transketolase OS=Homo sapiens GN=TKT PE=1 SV=3 - [TKT_HUMAN]	Cytosol; Extracellular region or secreted; Nucleus; Peroxisome;	11	29.37	1	11	36	PS and AS	SEC and UC				5.98402e+06	1.85799e+07		6.17618e+06	1.13064e+07		3.92732e+06
P12814	ACTN1	Alpha-actinin-1 OS=Homo sapiens GN=ACTN1 PE=1 SV=2 - [ACTN1_HUMAN]	Cytoskeleton; Cytosol; Extracellular region or secreted; Plasma Membrane;	10	26.01	4	18	42	PS and AS	SEC and UC	140453			3.6756e+06	5273245		4.25635e+06	5.53021e+06
P04083	ANXA1	Annexin A1 OS=Homo sapiens GN=ANXA1 PE=1 SV=2 - [ANXA1_HUMAN]	Cytosol; Endosome; Extracellular region or secreted; Lysosome; Mitochondrion; Nucleus; Plasma Membrane;	10	39.88	1	10	33	PS and AS	SEC and UC	606674			1.85695e+06	4.95642e+06		1.36312e+07	1.41033e+07	4.13387e+06
P10909	CLU	Clusterin OS=Homo sapiens GN=CLU PE=1 SV=1 - [CLUS_HUMAN]	Cytosol; Endoplasmic reticulum; Extracellular region or secreted; Golgi apparatus; Mitochondrion; Nucleus;	10	24.94	1	10	15	PS	SEC and UC									3.73306e+06	1.06399e+08
P08311	CTSG	Cathepsin G OS=Homo sapiens GN=CTSG PE=1 SV=2 - [CATG_HUMAN]	Extracellular region or secreted; Lysosome; Nucleus; Plasma Membrane;	10	40.39	1	10	60	PS and AS	SEC and UC	889796	8.15032e+06	3.77899e+06	3.2519e+07	1.96641e+08	7.38322e+06	3.17101e+06	6.51263e+06		6.94016e+06
P04406	GAPDH	Glyceraldehyde-3-phosphate dehydrogenase OS=Homo sapiens GN=GAPDH PE=1 SV=3 - [G3P_HUMAN]	Cytoskeleton; Cytosol; Extracellular region or secreted; Nucleus; Plasma Membrane;	10	44.78	2	10	49	PS and AS	SEC and UC		1.24351e+06		6.4038e+06	1.18265e+07	4.41552e+06	4.40065e+07	2.00237e+07	6.78191e+06	7.8748e+07
P69905	HBA1	Hemoglobin subunit alpha OS=Homo sapiens GN=HBA1 PE=1 SV=2 - [HBA_HUMAN]	Cytosol; Extracellular region or secreted;	10	96.48	1	14	640	PS and AS	SEC and UC	2.50391e+07	3.49055e+06	8.13894e+07	2.07416e+09	5.22559e+09	2.12081e+09	2.05631e+08	4.36278e+07	6.30376e+08	5516983661
P46940	IQGAP1	Ras GTPase-activating-like protein IQGAP1 OS=Homo sapiens GN=IQGAP1 PE=1 SV=1 - [IQGA1_HUMAN]	Cytoskeleton; Cytosol; Extracellular region or secreted; Nucleus; Plasma Membrane;	10	8.39	1	10	13	PS	SEC								2.4807e+06
P05109	S100A8	Protein S100-A8 OS=Homo sapiens GN=S100A8 PE=1 SV=1 - [S10A8_HUMAN]	Cytoskeleton; Cytosol; Extracellular region or secreted; Nucleus; Plasma Membrane;	10	84.95	1	10	100	PS and AS	SEC and UC	1.10153e+06	2.07105e+06	7.00436e+06	7.57607e+07	2.10387e+08	9.05029e+07	2.53577e+07	2.48096e+07	7.17002e+06	6.06989e+08
P30740	SERPINB1	Leukocyte elastase inhibitor OS=Homo sapiens GN=SERPINB1 PE=1 SV=1 - [ILEU_HUMAN]	Extracellular region or secreted;	10	35.09	1	10	14	PS and AS	SEC and UC				3.81559e+06				6.80083e+06
O15400	STX7	Syntaxin-7 OS=Homo sapiens GN=STX7 PE=1 SV=4 - [STX7_HUMAN]	Endosome; Extracellular region or secreted; Lysosome; Plasma Membrane;	10	49.81	1	10	38	PS and AS	SEC and UC		820932	2.00904e+06	3.65206e+06	8.31037e+07	1.21891e+07	4615610	1.77069e+06	1.75127e+07	1.3448e+08
P43652	AFM	Afamin OS=Homo sapiens GN=AFM PE=1 SV=1 - [AFAM_HUMAN]	Extracellular region or secreted;	9	18.36	1	9	10	PS	UC										4.27853e+07
P16157	ANK1	Ankyrin-1 OS=Homo sapiens GN=ANK1 PE=1 SV=3 - [ANK1_HUMAN]	Cytoskeleton; Cytosol; Endoplasmic reticulum; Nucleus; Plasma Membrane;	9	6.86	1	9	12	PS and AS	SEC and UC					6.43016e+06			1.45536e+06	1.74277e+06
P50895	BCAM	Basal cell adhesion molecule OS=Homo sapiens GN=BCAM PE=1 SV=2 - [BCAM_HUMAN]	Extracellular region or secreted; Plasma Membrane;	9	18.95	1	9	19	PS and AS	SEC and UC					1.25189e+07		1.37732e+06		1.64638e+06	2.15954e+07
O75955	FLOT1	Flotillin-1 OS=Homo sapiens GN=FLOT1 PE=1 SV=3 - [FLOT1_HUMAN]	Cytoskeleton; Endosome; Extracellular region or secreted; Lysosome; Plasma Membrane;	9	26.23	1	9	17	PS and AS	SEC and UC	369136				1.61742e+07		7.33182e+06	3.16242e+06
P68871	HBB	Hemoglobin subunit beta OS=Homo sapiens GN=HBB PE=1 SV=2 - [HBB_HUMAN]	Cytosol; Extracellular region or secreted;	9	95.24	1	15	663	PS and AS	SEC and UC	2.59979e+07	2.37153e+08	2.47999e+08	1.60196e+09	5.23575e+09	2.1537e+09	3.83303e+08	5.69396e+07	9.41338e+08	1.23829e+10
P11215	ITGAM	Integrin alpha-M OS=Homo sapiens GN=ITGAM PE=1 SV=2 - [ITAM_HUMAN]	Extracellular region or secreted; Plasma Membrane;	9	9.72	1	9	18	PS and AS	SEC	214212						4.17736e+06	5.6919e+06
P14923	JUP	Junction plakoglobin OS=Homo sapiens GN=JUP PE=1 SV=3 - [PLAK_HUMAN]	Cytoskeleton; Cytosol; Extracellular region or secreted; Nucleus; Plasma Membrane;	9	17.18	3	9	21	PS and AS	SEC and UC	826462		1.00006e+06	1.08351e+06		4.52272e+06	1.57585e+07	448839
Q04656	ATP7A	Copper-transporting ATPase 1 OS=Homo sapiens GN=ATP7A PE=1 SV=3 - [ATP7A_HUMAN]	Cytosol; Endoplasmic reticulum; Endosome; Golgi apparatus; Nucleus; Plasma Membrane;	8	7.47	1	8	10	PS and AS	SEC and UC					6.81005e+06	2.27806e+06			1.88514e+06	1.71678e+07
P35613	BSG	Basigin OS=Homo sapiens GN=BSG PE=1 SV=2 - [BASI_HUMAN]	Extracellular region or secreted; Golgi apparatus; Mitochondrion; Plasma Membrane;	8	30.13	1	8	25	PS and AS	SEC and UC					7.94176e+07	7.01655e+06			7.39805e+06	3.68343e+07
P49913	CAMP	Cathelicidin antimicrobial peptide OS=Homo sapiens GN=CAMP PE=1 SV=1 - [CAMP_HUMAN]	Extracellular region or secreted;	8	34.71	1	8	25	PS and AS	SEC and UC			2.18904e+06	5.63108e+06	1.15172e+07	1.49097e+07		2.60662e+06	9.38173e+06	2.82364e+07
P68104	EEF1A1	Elongation factor 1-alpha 1 OS=Homo sapiens GN=EEF1A1 PE=1 SV=1 - [EF1A1_HUMAN]	Cytoskeleton; Cytosol; Extracellular region or secreted; Lysosome; Nucleus; Plasma Membrane;	8	26.84	3	8	30	PS and AS	SEC and UC	1.95025e+06	3.51731e+06			2.97671e+07	8.95578e+06	2.03407e+06	5.15585e+06	5.27105e+06	4.68842e+07
P06744	GPI	Glucose-6-phosphate isomerase OS=Homo sapiens GN=GPI PE=1 SV=4 - [G6PI_HUMAN]	Cytosol; Extracellular region or secreted; Nucleus; Plasma Membrane;	8	18.1	2	8	19	PS and AS	SEC and UC				2.28623e+06	6.66527e+06	2.20039e+06		6.15191e+06
Q5T749	KPRP	Keratinocyte proline-rich protein OS=Homo sapiens GN=KPRP PE=1 SV=1 - [KPRP_HUMAN]	Extracellular region or secreted;	8	22.45	1	8	12	PS and AS	SEC and UC				356667		1.42405e+07	1.51228e+07		5.46245e+06
Q6UX06	OLFM4	Olfactomedin-4 OS=Homo sapiens GN=OLFM4 PE=1 SV=1 - [OLFM4_HUMAN]	Extracellular region or secreted; Mitochondrion; Plasma Membrane;	8	20.39	1	8	18	PS and AS	SEC and UC						1.41117e+07	8.5718e+06	6.04514e+06	6.24962e+06	1.85937e+07
P00558	PGK1	Phosphoglycerate kinase 1 OS=Homo sapiens GN=PGK1 PE=1 SV=3 - [PGK1_HUMAN]	Cytosol; Extracellular region or secreted;	8	26.14	2	8	10	PS and AS	SEC and UC					328413			3.04599e+06	1.38939e+06
P60900	PSMA6	Proteasome subunit alpha type-6 OS=Homo sapiens GN=PSMA6 PE=1 SV=1 - [PSA6_HUMAN]	Cytosol; Extracellular region or secreted; Nucleus;	8	39.43	1	8	10	AS	UC					4.63206e+07	6.49667e+06
Q15907	RAB11B	Ras-related protein Rab-11B OS=Homo sapiens GN=RAB11B PE=1 SV=4 - [RB11B_HUMAN]	Cytosol; Endosome; Extracellular region or secreted; Mitochondrion;	8	43.12	3	8	15	PS and AS	SEC and UC		2.96555e+06			3.7292e+07		6.35058e+06		8.75302e+06	2.44287e+07
Q13228	SELENBP1	Selenium-binding protein 1 OS=Homo sapiens GN=SELENBP1 PE=1 SV=2 - [SBP1_HUMAN]	Cytosol; Extracellular region or secreted; Nucleus;	8	23.31	1	8	11	AS	UC				3.11343e+06	2.15559e+07	5.63826e+06
P05155	SERPING1	Plasma protease C1 inhibitor OS=Homo sapiens GN=SERPING1 PE=1 SV=2 - [IC1_HUMAN]	Extracellular region or secreted;	8	15.4	3	8	12	PS and AS	UC						5.49641e+06				5.23141e+07
Q9Y487	ATP6V0A2	V-type proton ATPase 116 kDa subunit a isoform 2 OS=Homo sapiens GN=ATP6V0A2 PE=1 SV=2 - [VPP2_HUMAN]	Endosome; Lysosome; Plasma Membrane;	7	10.16	1	7	7	PS and AS	UC					2.18387e+07					9.85589e+06
P00918	CA2	Carbonic anhydrase 2 OS=Homo sapiens GN=CA2 PE=1 SV=2 - [CAH2_HUMAN]	Cytosol; Extracellular region or secreted; Plasma Membrane;	7	32.31	2	7	18	PS and AS	UC				4.10828e+06	3.98639e+07	1.39752e+07				1.25075e+07
P08246	ELANE	Neutrophil elastase OS=Homo sapiens GN=ELANE PE=1 SV=1 - [ELNE_HUMAN]	Extracellular region or secreted; Lysosome;	7	46.82	1	7	37	PS and AS	SEC and UC	1.48959e+06			3.68593e+07	4.06259e+08			2.28397e+07
Q5D862	FLG2	Filaggrin-2 OS=Homo sapiens GN=FLG2 PE=1 SV=1 - [FILA2_HUMAN]	Extracellular region or secreted; Nucleus;	7	5.81	1	7	27	PS and AS	SEC and UC	1.63256e+06	5.38291e+06	1.69469e+06	2.44548e+06		3.20614e+06	5.05252e+07	2.5667e+06	5.27769e+06
P02792	FTL	Ferritin light chain OS=Homo sapiens GN=FTL PE=1 SV=2 - [FRIL_HUMAN]	Cytosol; Extracellular region or secreted; Lysosome;	7	46.86	1	7	13	AS	UC					1.88097e+08	4.62065e+06
P10809	HSPD1	60 kDa heat shock protein, mitochondrial OS=Homo sapiens GN=HSPD1 PE=1 SV=2 - [CH60_HUMAN]	Cytosol; Endosome; Extracellular region or secreted; Mitochondrion; Plasma Membrane;	7	19.02	1	7	13	PS and AS	SEC and UC		310205	1.07432e+06		952101		1.93146e+06		2.52884e+06
P13612	ITGA4	Integrin alpha-4 OS=Homo sapiens GN=ITGA4 PE=1 SV=3 - [ITA4_HUMAN]	Extracellular region or secreted; Plasma Membrane;	7	12.02	1	7	10	AS	UC					2.59321e+07
P03952	KLKB1	Plasma kallikrein OS=Homo sapiens GN=KLKB1 PE=1 SV=1 - [KLKB1_HUMAN]	Extracellular region or secreted; Plasma Membrane;	7	12.23	1	7	7	PS	UC										2.12129e+07
P07195	LDHB	L-lactate dehydrogenase B chain OS=Homo sapiens GN=LDHB PE=1 SV=2 - [LDHB_HUMAN]	Cytosol; Extracellular region or secreted; Mitochondrion;	7	32.93	4	9	16	PS and AS	SEC and UC				1.45157e+06	2.36643e+07	4.17201e+06		5.5203e+06		1.04323e+07
P54920	NAPA	Alpha-soluble NSF attachment protein OS=Homo sapiens GN=NAPA PE=1 SV=3 - [SNAA_HUMAN]	Cytosol; Extracellular region or secreted; Golgi apparatus; Plasma Membrane;	7	30.17	1	7	13	PS and AS	SEC and UC				655732	1.6894e+07				4.01518e+06	2.55613e+07
P32119	PRDX2	Peroxiredoxin-2 OS=Homo sapiens GN=PRDX2 PE=1 SV=5 - [PRDX2_HUMAN]	Cytosol; Extracellular region or secreted;	7	43.94	2	8	26	PS and AS	SEC and UC		2.37075e+06	2.49726e+06	3.85774e+06	43221806	1.60581e+07	3.3742e+07		4.54029e+06	5.18736e+07
P28074	PSMB5	Proteasome subunit beta type-5 OS=Homo sapiens GN=PSMB5 PE=1 SV=3 - [PSB5_HUMAN]	Cytoskeleton; Cytosol; Extracellular region or secreted; Nucleus;	7	30.04	2	7	7	AS	UC					2.29205e+07
O75387	SLC43A1	Large neutral amino acids transporter small subunit 3 OS=Homo sapiens GN=SLC43A1 PE=1 SV=1 - [LAT3_HUMAN]	Plasma Membrane;	7	13.77	1	7	14	PS and AS	SEC and UC					1.20995e+07	6999463		709867	3.98958e+06	27946630
P02760	AMBP	Protein AMBP OS=Homo sapiens GN=AMBP PE=1 SV=1 - [AMBP_HUMAN]	Extracellular region or secreted; Plasma Membrane;	6	22.44	2	6	12	PS	SEC and UC									5.08346e+06	2.69209e+07
P50995	ANXA11	Annexin A11 OS=Homo sapiens GN=ANXA11 PE=1 SV=1 - [ANX11_HUMAN]	Cytoskeleton; Cytosol; Extracellular region or secreted; Lysosome; Nucleus;	6	13.27	1	6	10	PS and AS	SEC and UC						1.33005e+06		3.65985e+06
O95445	APOM	Apolipoprotein M OS=Homo sapiens GN=APOM PE=1 SV=2 - [APOM_HUMAN]	Extracellular region or secreted; Plasma Membrane;	6	35.11	2	6	6	PS	SEC and UC									2.23227e+06	6.84955e+07
Q01518	CAP1	Adenylyl cyclase-associated protein 1 OS=Homo sapiens GN=CAP1 PE=1 SV=5 - [CAP1_HUMAN]	Cytoskeleton; Extracellular region or secreted; Lysosome; Plasma Membrane;	6	16.63	2	6	12	PS	SEC								4.4912e+06
P16070	CD44	CD44 antigen OS=Homo sapiens GN=CD44 PE=1 SV=3 - [CD44_HUMAN]	Cytosol; Extracellular region or secreted; Golgi apparatus; Plasma Membrane;	6	8.49	2	6	21	PS and AS	SEC and UC			1.37765e+06	1.14011e+06	4.24174e+07	4.8117e+06			8.27357e+06	54648885
P51790	CLCN3	H(+)/Cl(-) exchange transporter 3 OS=Homo sapiens GN=CLCN3 PE=1 SV=2 - [CLCN3_HUMAN]	Endosome; Golgi apparatus; Plasma Membrane;	6	7.7	3	6	8	PS and AS	UC					2.42511e+07					9.8245e+06
Q9H4M9	EHD1	EH domain-containing protein 1 OS=Homo sapiens GN=EHD1 PE=1 SV=2 - [EHD1_HUMAN]	Endosome; Extracellular region or secreted; Plasma Membrane;	6	12.55	2	6	7	PS	SEC								2.98483e+06
P15311	EZR	Ezrin OS=Homo sapiens GN=EZR PE=1 SV=4 - [EZRI_HUMAN]	Cytoskeleton; Cytosol; Endosome; Extracellular region or secreted; Nucleus; Plasma Membrane;	6	21.33	2	12	37	PS and AS	SEC and UC						2.65451e+06	2.13741e+07	1.11015e+07		5.47264e+06
P04899	GNAI2	Guanine nucleotide-binding protein G(i) subunit alpha-2 OS=Homo sapiens GN=GNAI2 PE=1 SV=3 - [GNAI2_HUMAN]	Cytoskeleton; Cytosol; Extracellular region or secreted; Nucleus; Plasma Membrane;	6	35.77	9	9	35	PS and AS	SEC and UC	1.61068e+06		1.18828e+06	925416	12210228		1.17405e+07	1.63526e+07	4.05484e+06
P02042	HBD	Hemoglobin subunit delta OS=Homo sapiens GN=HBD PE=1 SV=2 - [HBD_HUMAN]	Cytosol; Extracellular region or secreted;	6	91.16	1	12	341	PS and AS	SEC and UC	7.43864e+06	2.06128e+08	1.44761e+08	1.52899e+09	4.90318e+09	1.39815e+09	3.13884e+08	3.98855e+07	5.69847e+08	7349311849
P07737	PFN1	Profilin-1 OS=Homo sapiens GN=PFN1 PE=1 SV=2 - [PROF1_HUMAN]	Cytoskeleton; Cytosol; Extracellular region or secreted; Nucleus;	6	65	2	6	13	PS and AS	SEC and UC				1.20143e+06	1.54651e+07		2.01374e+07	6.44428e+06	3.01259e+06
P62937	PPIA	Peptidyl-prolyl cis-trans isomerase A OS=Homo sapiens GN=PPIA PE=1 SV=2 - [PPIA_HUMAN]	Cytosol; Extracellular region or secreted; Nucleus;	6	38.79	3	6	22	PS and AS	SEC and UC			1719622	2.22412e+06	2.82332e+07	4.50762e+06		1.79939e+06	3.77799e+06	2.74133e+07
P25786	PSMA1	Proteasome subunit alpha type-1 OS=Homo sapiens GN=PSMA1 PE=1 SV=1 - [PSA1_HUMAN]	Cytoskeleton; Cytosol; Extracellular region or secreted; Nucleus;	6	34.98	1	6	9	PS and AS	UC					1.89783e+07	1.01116e+07				1.1822e+07
P25787	PSMA2	Proteasome subunit alpha type-2 OS=Homo sapiens GN=PSMA2 PE=1 SV=2 - [PSA2_HUMAN]	Cytosol; Extracellular region or secreted; Nucleus;	6	38.46	1	6	12	AS	UC					4.02929e+07
O14818	PSMA7	Proteasome subunit alpha type-7 OS=Homo sapiens GN=PSMA7 PE=1 SV=1 - [PSA7_HUMAN]	Cytosol; Extracellular region or secreted; Nucleus;	6	36.69	2	6	12	AS	UC				207697	4.42352e+07	5.5934e+06
Q07020	RPL18	60S ribosomal protein L18 OS=Homo sapiens GN=RPL18 PE=1 SV=2 - [RL18_HUMAN]	Cytosol; Endoplasmic reticulum; Nucleus;	6	34.57	1	6	13	PS and AS	SEC and UC				1.94666e+06	3.94958e+07				2.71039e+06	9.37551e+06
Q99808	SLC29A1	Equilibrative nucleoside transporter 1 OS=Homo sapiens GN=SLC29A1 PE=1 SV=3 - [S29A1_HUMAN]	Plasma Membrane;	6	14.04	1	6	21	PS and AS	SEC and UC		4.07048e+06	2.85421e+06	2.93241e+06	4.92934e+07	2.40494e+07	1.43478e+06		1.76283e+07	5.45849e+06
Q9NP59	SLC40A1	Solute carrier family 40 member 1 OS=Homo sapiens GN=SLC40A1 PE=1 SV=1 - [S40A1_HUMAN]	Cytosol; Nucleus; Plasma Membrane;	6	13.31	1	6	7	PS and AS	SEC and UC					2.38511e+07		1.16411e+06		658142
P30825	SLC7A1	High affinity cationic amino acid transporter 1 OS=Homo sapiens GN=SLC7A1 PE=1 SV=1 - [CTR1_HUMAN]	Plasma Membrane;	6	10.33	2	6	30	PS and AS	SEC and UC	265412	1.87492e+06	1.94682e+06	6.65148e+06	7.79182e+07	1.05634e+07	1.35393e+07	4.27652e+06	8.66487e+06	5.27058e+07
P00441	SOD1	Superoxide dismutase [Cu-Zn] OS=Homo sapiens GN=SOD1 PE=1 SV=2 - [SODC_HUMAN]	Cytosol; Extracellular region or secreted; Lysosome; Mitochondrion; Nucleus; Peroxisome;	6	56.49	2	6	11	PS and AS	SEC and UC				9.42845e+06	3.63506e+07	7.00879e+06			1.19888e+06	9.97958e+06
O43752	STX6	Syntaxin-6 OS=Homo sapiens GN=STX6 PE=1 SV=1 - [STX6_HUMAN]	Cytosol; Endosome; Golgi apparatus; Nucleus; Plasma Membrane;	6	36.47	1	6	7	PS and AS	UC					1.04997e+07					1.79491e+07
Q99805	TM9SF2	Transmembrane 9 superfamily member 2 OS=Homo sapiens GN=TM9SF2 PE=1 SV=1 - [TM9S2_HUMAN]	Endosome; Extracellular region or secreted; Plasma Membrane;	6	13.57	1	6	7	PS and AS	SEC and UC					1.27272e+07				2.53997e+06	1.61634e+07
P0CG48	UBC	Polyubiquitin-C OS=Homo sapiens GN=UBC PE=1 SV=3 - [UBC_HUMAN]	Cytosol; Endoplasmic reticulum; Endosome; Extracellular region or secreted; Mitochondrion; Nucleus; Plasma Membrane;	6	69.64	5	6	61	PS and AS	SEC and UC	8.50403e+06	7.10529e+06	2.36827e+06	2.68152e+07	7.66113e+08	6.15373e+07	1.58916e+08	1.71469e+07	3.54596e+07	1.56797e+08
O75083	WDR1	WD repeat-containing protein 1 OS=Homo sapiens GN=WDR1 PE=1 SV=4 - [WDR1_HUMAN]	Cytoskeleton; Cytosol; Extracellular region or secreted;	6	17.33	1	6	11	PS	SEC								6.62167e+06	870952
P61160	ACTR2	Actin-related protein 2 OS=Homo sapiens GN=ACTR2 PE=1 SV=1 - [ARP2_HUMAN]	Cytoskeleton; Cytosol; Extracellular region or secreted; Lysosome;	5	16.24	1	5	9	PS	SEC								5564587
P04075	ALDOA	Fructose-bisphosphate aldolase A OS=Homo sapiens GN=ALDOA PE=1 SV=2 - [ALDOA_HUMAN]	Cytoskeleton; Cytosol; Extracellular region or secreted; Nucleus;	5	15.93	3	6	12	PS and AS	SEC and UC				1.85713e+06	1.10805e+07			5.24594e+06		3.46542e+06
P13798	APEH	Acylamino-acid-releasing enzyme OS=Homo sapiens GN=APEH PE=1 SV=4 - [ACPH_HUMAN]	Cytosol; Extracellular region or secreted; Nucleus;	5	7.79	1	5	5	AS	UC					2.13398e+07
Q9Y2G3	ATP11B	Probable phospholipid-transporting ATPase IF OS=Homo sapiens GN=ATP11B PE=1 SV=2 - [AT11B_HUMAN]	Endoplasmic reticulum; Endosome; Golgi apparatus; Lysosome; Nucleus; Plasma Membrane;	5	5.44	1	5	5	PS and AS	SEC and UC					7.54422e+06				860327
P54709	ATP1B3	Sodium/potassium-transporting ATPase subunit beta-3 OS=Homo sapiens GN=ATP1B3 PE=1 SV=1 - [AT1B3_HUMAN]	Extracellular region or secreted; Plasma Membrane;	5	16.85	1	5	11	PS and AS	SEC and UC		2.50203e+06			5.37579e+07	3.67869e+06			5.20398e+06	2.83362e+07
P25705	ATP5A1	ATP synthase subunit alpha, mitochondrial OS=Homo sapiens GN=ATP5A1 PE=1 SV=1 - [ATPA_HUMAN]	Extracellular region or secreted; Mitochondrion; Plasma Membrane;	5	11.93	1	5	6	PS	SEC							4.1192e+06	483297	2.33012e+06
Q15904	ATP6AP1	V-type proton ATPase subunit S1 OS=Homo sapiens GN=ATP6AP1 PE=1 SV=2 - [VAS1_HUMAN]	Endoplasmic reticulum; Endosome; Extracellular region or secreted;	5	6.81	1	5	5	PS and AS	SEC and UC				4.22108e+06	1.62376e+07				3.12553e+06	7.43948e+06
P25311	AZGP1	Zinc-alpha-2-glycoprotein OS=Homo sapiens GN=AZGP1 PE=1 SV=2 - [ZA2G_HUMAN]	Extracellular region or secreted; Nucleus; Plasma Membrane;	5	19.46	1	5	6	PS and AS	UC					4.6989e+06					4.31053e+07
P80723	BASP1	Brain acid soluble protein 1 OS=Homo sapiens GN=BASP1 PE=1 SV=2 - [BASP1_HUMAN]	Cytoskeleton; Extracellular region or secreted; Nucleus; Plasma Membrane;	5	41.41	1	5	6	PS and AS	SEC and UC				1.25854e+06				1.35305e+06	299912
P30043	BLVRB	Flavin reductase (NADPH) OS=Homo sapiens GN=BLVRB PE=1 SV=3 - [BLVRB_HUMAN]	Cytosol; Extracellular region or secreted; Nucleus; Plasma Membrane;	5	34.95	2	5	17	PS and AS	SEC and UC			1.83469e+06		2.5851e+07				3.31073e+06	2.28613e+07
P13639	EEF2	Elongation factor 2 OS=Homo sapiens GN=EEF2 PE=1 SV=4 - [EF2_HUMAN]	Cytosol; Extracellular region or secreted; Nucleus; Plasma Membrane;	5	7.23	1	5	6	PS	SEC and UC									738212	6.82831e+06
Q9Y624	F11R	Junctional adhesion molecule A OS=Homo sapiens GN=F11R PE=1 SV=1 - [JAM1_HUMAN]	Extracellular region or secreted; Plasma Membrane;	5	23.41	1	5	7	PS and AS	SEC and UC					9.29424e+06				1.34778e+06
P20930	FLG	Filaggrin OS=Homo sapiens GN=FLG PE=1 SV=3 - [FILA_HUMAN]	Cytoskeleton; Cytosol; Nucleus; Plasma Membrane;	5	3.52	1	5	9	PS and AS	SEC and UC					1.13769e+06		1.44259e+06	675631	160508
Q14254	FLOT2	Flotillin-2 OS=Homo sapiens GN=FLOT2 PE=1 SV=2 - [FLOT2_HUMAN]	Endosome; Extracellular region or secreted; Plasma Membrane;	5	14.25	1	5	7	PS and AS	SEC and UC				1.92332e+06	1.37278e+07			3.22754e+06
P35637	FUS	RNA-binding protein FUS OS=Homo sapiens GN=FUS PE=1 SV=1 - [FUS_HUMAN]	Nucleus;	5	11.98	2	5	11	AS	UC				1.46917e+06	3.0234e+07	2.24032e+06
P16403	HIST1H1C	Histone H1.2 OS=Homo sapiens GN=HIST1H1C PE=1 SV=2 - [H12_HUMAN]	Nucleus;	5	27.7	5	6	11	PS and AS	SEC and UC				3.2049e+06	7.33505e+06				1.5258e+07	6.73831e+07
P05106	ITGB3	Integrin beta-3 OS=Homo sapiens GN=ITGB3 PE=1 SV=2 - [ITB3_HUMAN]	Extracellular region or secreted; Nucleus; Plasma Membrane;	5	9.14	1	5	8	PS	SEC								2.77677e+06
P00338	LDHA	L-lactate dehydrogenase A chain OS=Homo sapiens GN=LDHA PE=1 SV=2 - [LDHA_HUMAN]	Cytosol; Extracellular region or secreted; Nucleus;	5	21.39	5	7	13	PS and AS	SEC and UC				1.86443e+06	7.99147e+06	4.3339e+06		4.26177e+06		1.26685e+07
P09960	LTA4H	Leukotriene A-4 hydrolase OS=Homo sapiens GN=LTA4H PE=1 SV=2 - [LKHA4_HUMAN]	Cytosol; Extracellular region or secreted; Nucleus;	5	13.26	1	5	8	PS	SEC								4.65179e+06
P19338	NCL	Nucleolin OS=Homo sapiens GN=NCL PE=1 SV=3 - [NUCL_HUMAN]	Extracellular region or secreted; Nucleus;	5	7.75	1	5	7	AS	UC					3.13353e+07
Q9BTU6	PI4K2A	Phosphatidylinositol 4-kinase type 2-alpha OS=Homo sapiens GN=PI4K2A PE=1 SV=1 - [P4K2A_HUMAN]	Cytosol; Endosome; Golgi apparatus; Lysosome; Mitochondrion; Plasma Membrane;	5	11.69	1	5	7	AS	UC					1.4065e+07
P20618	PSMB1	Proteasome subunit beta type-1 OS=Homo sapiens GN=PSMB1 PE=1 SV=2 - [PSB1_HUMAN]	Cytosol; Extracellular region or secreted; Nucleus;	5	30.71	1	5	7	AS	UC					29181814
P49720	PSMB3	Proteasome subunit beta type-3 OS=Homo sapiens GN=PSMB3 PE=1 SV=2 - [PSB3_HUMAN]	Cytosol; Extracellular region or secreted; Nucleus;	5	34.15	1	5	7	AS	UC					2.66284e+07
P06737	PYGL	Glycogen phosphorylase, liver form OS=Homo sapiens GN=PYGL PE=1 SV=4 - [PYGL_HUMAN]	Cytosol; Extracellular region or secreted;	5	7.2	4	5	6	PS and AS	SEC and UC				1.49325e+06				2.3894e+06
P61106	RAB14	Ras-related protein Rab-14 OS=Homo sapiens GN=RAB14 PE=1 SV=4 - [RAB14_HUMAN]	Cytosol; Endoplasmic reticulum; Endosome; Extracellular region or secreted; Golgi apparatus; Lysosome; Plasma Membrane;	5	44.19	16	6	15	PS and AS	SEC and UC			2.59245e+06		3.91049e+07	1.33923e+07	1.49133e+07		5.69815e+06	5.4113e+07
Q9UL25	RAB21	Ras-related protein Rab-21 OS=Homo sapiens GN=RAB21 PE=1 SV=3 - [RAB21_HUMAN]	Cytosol; Endoplasmic reticulum; Endosome; Extracellular region or secreted; Golgi apparatus; Plasma Membrane;	5	22.67	1	5	11	PS and AS	SEC and UC				1.609e+06	9.44758e+06				1.43911e+06	1.15966e+07
P23246	SFPQ	Splicing factor, proline- and glutamine-rich OS=Homo sapiens GN=SFPQ PE=1 SV=2 - [SFPQ_HUMAN]	Extracellular region or secreted; Nucleus;	5	7.36	1	5	5	PS and AS	SEC and UC					1.70618e+06			2.64189e+06	738297
P60174	TPI1	Triosephosphate isomerase OS=Homo sapiens GN=TPI1 PE=1 SV=3 - [TPIS_HUMAN]	Cytosol; Extracellular region or secreted; Nucleus;	5	22.03	2	5	11	PS and AS	SEC and UC				6.40057e+06	9.1596e+06	3.89632e+06		832909		1.19812e+07
Q9BV40	VAMP8	Vesicle-associated membrane protein 8 OS=Homo sapiens GN=VAMP8 PE=1 SV=1 - [VAMP8_HUMAN]	Cytosol; Endosome; Extracellular region or secreted; Lysosome; Plasma Membrane;	5	51	1	5	6	PS and AS	SEC and UC					2.06921e+06				2.59973e+06	2.45353e+06
P63104	YWHAZ	14-3-3 protein zeta/delta OS=Homo sapiens GN=YWHAZ PE=1 SV=1 - [1433Z_HUMAN]	Cytosol; Extracellular region or secreted; Mitochondrion; Nucleus;	5	44.49	4	9	30	PS and AS	SEC and UC					1.15562e+07	3.19742e+06		6.80717e+06	1.86127e+06	8.31286e+06
P02765	AHSG	Alpha-2-HS-glycoprotein OS=Homo sapiens GN=AHSG PE=1 SV=1 - [FETUA_HUMAN]	Endoplasmic reticulum; Extracellular region or secreted; Golgi apparatus;	4	13.9	1	4	9	PS and AS	SEC and UC						5.81198e+06			3.82949e+06	2.33606e+08
Q9NZD4	AHSP	Alpha-hemoglobin-stabilizing protein OS=Homo sapiens GN=AHSP PE=1 SV=1 - [AHSP_HUMAN]	Cytosol;	4	30.39	2	4	10	PS and AS	SEC and UC				2.90133e+06	1.34967e+08				1.39746e+06	2.02748e+07
P13716	ALAD	Delta-aminolevulinic acid dehydratase OS=Homo sapiens GN=ALAD PE=1 SV=1 - [HEM2_HUMAN]	Cytosol; Extracellular region or secreted; Nucleus;	4	17.88	1	4	4	AS	UC					2.94614e+07
P29972	AQP1	Aquaporin-1 OS=Homo sapiens GN=AQP1 PE=1 SV=3 - [AQP1_HUMAN]	Extracellular region or secreted; Nucleus; Plasma Membrane;	4	28.62	1	4	13	PS and AS	SEC and UC		2.92887e+06			5.55418e+07		5.27207e+06		3.72472e+06	5.13178e+07
P52566	ARHGDIB	Rho GDP-dissociation inhibitor 2 OS=Homo sapiens GN=ARHGDIB PE=1 SV=3 - [GDIR2_HUMAN]	Cytoskeleton; Cytosol; Extracellular region or secreted;	4	25.87	1	4	8	PS	SEC								1.07684e+07	1.02776e+06
P06576	ATP5B	ATP synthase subunit beta, mitochondrial OS=Homo sapiens GN=ATP5B PE=1 SV=3 - [ATPB_HUMAN]	Extracellular region or secreted; Mitochondrion; Nucleus; Plasma Membrane;	4	10.59	1	4	6	PS and AS	SEC			1.25855e+06				9703252		1.83439e+06
P20160	AZU1	Azurocidin OS=Homo sapiens GN=AZU1 PE=1 SV=3 - [CAP7_HUMAN]	Extracellular region or secreted; Lysosome;	4	16.33	1	4	12	PS and AS	SEC and UC				2.86955e+07	1.8309e+07				3.2448e+06
P62158	CALM1	Calmodulin OS=Homo sapiens GN=CALM1 PE=1 SV=2 - [CALM_HUMAN]	Not retrieved	4	22.82	2	4	8	PS	SEC and UC									1.83692e+06	2.40706e+07
P27701	CD82	CD82 antigen OS=Homo sapiens GN=CD82 PE=1 SV=1 - [CD82_HUMAN]	Extracellular region or secreted; Plasma Membrane;	4	21.72	1	4	9	PS and AS	SEC and UC					1.5955e+07			636949		5.90421e+06
P04839	CYBB	Cytochrome b-245 heavy chain OS=Homo sapiens GN=CYBB PE=1 SV=2 - [CY24B_HUMAN]	Endoplasmic reticulum; Golgi apparatus; Mitochondrion; Nucleus; Plasma Membrane;	4	8.25	1	4	5	PS	SEC								2.90225e+06
P81605	DCD	Dermcidin OS=Homo sapiens GN=DCD PE=1 SV=2 - [DCD_HUMAN]	Extracellular region or secreted;	4	35.45	1	4	40	PS and AS	SEC and UC	6.30968e+06	2.21262e+07	7.25346e+07	1.12187e+07	6.45728e+07	6.21383e+07	9.9733e+06	1.15417e+07	1.17276e+08	1.78015e+08
Q01844	EWSR1	RNA-binding protein EWS OS=Homo sapiens GN=EWSR1 PE=1 SV=1 - [EWS_HUMAN]	Nucleus; Plasma Membrane;	4	8.23	1	4	13	PS and AS	SEC and UC					3.90301e+07	1.14748e+06	2.50188e+06	9.14384e+06	1.16602e+06
Q01469	FABP5	Fatty acid-binding protein, epidermal OS=Homo sapiens GN=FABP5 PE=1 SV=3 - [FABP5_HUMAN]	Cytosol; Extracellular region or secreted; Lysosome; Nucleus; Plasma Membrane;	4	31.11	1	4	6	PS and AS	SEC and UC				2.28705e+06	6.45255e+06	1.85329e+06	6.48033e+06
P62879	GNB2	Guanine nucleotide-binding protein G(I)/G(S)/G(T) subunit beta-2 OS=Homo sapiens GN=GNB2 PE=1 SV=3 - [GBB2_HUMAN]	Cytosol; Extracellular region or secreted; Lysosome; Plasma Membrane;	4	29.12	4	8	19	PS and AS	SEC and UC					6.05511e+06		8.04746e+06	1.02667e+07	1.99133e+06
Q6B0K9	HBM	Hemoglobin subunit mu OS=Homo sapiens GN=HBM PE=2 SV=1 - [HBM_HUMAN]	Cytosol; Extracellular region or secreted;	4	51.06	1	4	7	PS and AS	SEC and UC		1.72201e+06			9.64566e+06					1.19791e+07
P51858	HDGF	Hepatoma-derived growth factor OS=Homo sapiens GN=HDGF PE=1 SV=1 - [HDGF_HUMAN]	Extracellular region or secreted; Nucleus;	4	23.75	1	4	6	AS	UC					1.35033e+07
P00739	HPR	Haptoglobin-related protein OS=Homo sapiens GN=HPR PE=2 SV=2 - [HPTR_HUMAN]	Extracellular region or secreted;	4	45.11	1	17	47	PS and AS	SEC and UC						9.64624e+06			1.55976e+07	2.54765e+09
P07900	HSP90AA1	Heat shock protein HSP 90-alpha OS=Homo sapiens GN=HSP90AA1 PE=1 SV=5 - [HS90A_HUMAN]	Cytosol; Extracellular region or secreted; Lysosome; Nucleus; Plasma Membrane;	4	12.3	8	8	16	PS and AS	SEC and UC		1.29193e+06			8.24727e+06		14738257	7.20295e+06	4.15293e+06
P48735	IDH2	Isocitrate dehydrogenase [NADP], mitochondrial OS=Homo sapiens GN=IDH2 PE=1 SV=2 - [IDHP_HUMAN]	Cytosol; Extracellular region or secreted; Mitochondrion; Peroxisome;	4	8.85	1	4	7	PS and AS	SEC			637553				5.84192e+06	1.46603e+06	911650
P05556	ITGB1	Integrin beta-1 OS=Homo sapiens GN=ITGB1 PE=1 SV=2 - [ITB1_HUMAN]	Endosome; Extracellular region or secreted; Plasma Membrane;	4	6.77	1	4	8	PS and AS	SEC and UC					3.56741e+07				1.28904e+06
Q08380	LGALS3BP	Galectin-3-binding protein OS=Homo sapiens GN=LGALS3BP PE=1 SV=1 - [LG3BP_HUMAN]	Extracellular region or secreted;	4	8.55	1	4	4	PS	UC										2.03078e+07
P61626	LYZ	Lysozyme C OS=Homo sapiens GN=LYZ PE=1 SV=1 - [LYSC_HUMAN]	Extracellular region or secreted; Lysosome;	4	41.22	1	4	11	PS and AS	SEC and UC	1.82124e+06			5.36725e+06				1.43777e+06
Q5T0T0	MARCH8	E3 ubiquitin-protein ligase MARCH8 OS=Homo sapiens GN=MARCH8 PE=1 SV=1 - [MARH8_HUMAN]	Endosome; Lysosome;	4	20.62	1	4	12	PS and AS	SEC and UC					1.41285e+07		4.87215e+06	1.35162e+06	3.45538e+06	2.74178e+07
P52209	PGD	6-phosphogluconate dehydrogenase, decarboxylating OS=Homo sapiens GN=PGD PE=1 SV=3 - [6PGD_HUMAN]	Cytosol; Extracellular region or secreted; Nucleus;	4	12.42	1	4	8	PS	SEC							2.59935e+06	5.32526e+06
P00491	PNP	Purine nucleoside phosphorylase OS=Homo sapiens GN=PNP PE=1 SV=2 - [PNPH_HUMAN]	Cytoskeleton; Cytosol; Extracellular region or secreted; Nucleus;	4	19.72	1	4	5	PS and AS	UC				1.63884e+06	1.07917e+07					8.4604e+06
P25788	PSMA3	Proteasome subunit alpha type-3 OS=Homo sapiens GN=PSMA3 PE=1 SV=2 - [PSA3_HUMAN]	Cytosol; Extracellular region or secreted; Nucleus;	4	16.86	1	4	5	AS	UC					2.45275e+07
P25789	PSMA4	Proteasome subunit alpha type-4 OS=Homo sapiens GN=PSMA4 PE=1 SV=1 - [PSA4_HUMAN]	Cytosol; Extracellular region or secreted; Nucleus;	4	22.22	1	4	4	AS	UC					1.47506e+07	1.89753e+06
P28070	PSMB4	Proteasome subunit beta type-4 OS=Homo sapiens GN=PSMB4 PE=1 SV=4 - [PSB4_HUMAN]	Cytosol; Extracellular region or secreted; Nucleus;	4	22.73	1	4	4	AS	UC					2.57938e+07
P61026	RAB10	Ras-related protein Rab-10 OS=Homo sapiens GN=RAB10 PE=1 SV=1 - [RAB10_HUMAN]	Cytosol; Endoplasmic reticulum; Endosome; Extracellular region or secreted; Golgi apparatus; Plasma Membrane;	4	21	16	5	15	PS and AS	SEC and UC	135724		2.59245e+06	2.52818e+06	4.95182e+07	1.33923e+07	1.15396e+07	967948	4.5446e+06	4.18805e+07
P15153	RAC2	Ras-related C3 botulinum toxin substrate 2 OS=Homo sapiens GN=RAC2 PE=1 SV=1 - [RAC2_HUMAN]	Cytosol; Extracellular region or secreted; Nucleus; Plasma Membrane;	4	21.35	4	4	15	PS	SEC							7.7512e+06	1.5944e+07	1.87374e+06
P84095	RHOG	Rho-related GTP-binding protein RhoG OS=Homo sapiens GN=RHOG PE=1 SV=1 - [RHOG_HUMAN]	Cytosol; Endoplasmic reticulum; Extracellular region or secreted; Plasma Membrane;	4	34.55	1	4	6	PS and AS	SEC and UC					1.57742e+06			3.2121e+06
P61313	RPL15	60S ribosomal protein L15 OS=Homo sapiens GN=RPL15 PE=1 SV=2 - [RL15_HUMAN]	Cytosol; Extracellular region or secreted; Nucleus;	4	20.59	1	4	9	PS and AS	SEC and UC					1.21743e+07	5.18201e+06			889189	1.55264e+07
Q9NRX5	SERINC1	Serine incorporator 1 OS=Homo sapiens GN=SERINC1 PE=1 SV=1 - [SERC1_HUMAN]	Endoplasmic reticulum; Extracellular region or secreted; Plasma Membrane;	4	10.15	1	4	7	PS and AS	SEC and UC					1.51059e+07		4.80178e+06		1.3996e+06	8.97624e+06
P36955	SERPINF1	Pigment epithelium-derived factor OS=Homo sapiens GN=SERPINF1 PE=1 SV=4 - [PEDF_HUMAN]	Extracellular region or secreted;	4	10.05	2	4	4	PS	UC										1.68599e+07
P14672	SLC2A4	Solute carrier family 2, facilitated glucose transporter member 4 OS=Homo sapiens GN=SLC2A4 PE=1 SV=1 - [GTR4_HUMAN]	Cytosol; Endosome; Extracellular region or secreted; Golgi apparatus; Plasma Membrane;	4	10.22	1	4	7	PS and AS	UC					1.28486e+07					8.12501e+06
Q9Y6M5	SLC30A1	Zinc transporter 1 OS=Homo sapiens GN=SLC30A1 PE=1 SV=3 - [ZNT1_HUMAN]	Endoplasmic reticulum; Golgi apparatus; Nucleus; Plasma Membrane;	4	10.45	1	4	8	PS and AS	SEC and UC					1.5351e+07				3.86967e+06	1.68589e+07
Q01650	SLC7A5	Large neutral amino acids transporter small subunit 1 OS=Homo sapiens GN=SLC7A5 PE=1 SV=2 - [LAT1_HUMAN]	Cytosol; Extracellular region or secreted; Plasma Membrane;	4	10.85	3	4	17	PS and AS	SEC and UC		4.92079e+06		2.9887e+06	4.20904e+07	19407291	7.06144e+06	3.56423e+06	8988620	3.80197e+07
P50502	ST13	Hsc70-interacting protein OS=Homo sapiens GN=ST13 PE=1 SV=2 - [F10A1_HUMAN]	Cytosol; Extracellular region or secreted;	4	12.2	3	4	7	PS and AS	SEC and UC					1.49954e+07				5.03925e+06	39233161
Q9Y490	TLN1	Talin-1 OS=Homo sapiens GN=TLN1 PE=1 SV=3 - [TLN1_HUMAN]	Cytoskeleton; Cytosol; Extracellular region or secreted; Plasma Membrane;	4	2.36	1	4	6	PS	SEC and UC								1.58249e+06		1.8929e+06
P07437	TUBB	Tubulin beta chain OS=Homo sapiens GN=TUBB PE=1 SV=2 - [TBB5_HUMAN]	Cytoskeleton; Extracellular region or secreted; Lysosome; Nucleus;	4	10.14	12	4	8	PS and AS	SEC		625166					2.19487e+06	1.61045e+06	1.31869e+06
Q15836	VAMP3	Vesicle-associated membrane protein 3 OS=Homo sapiens GN=VAMP3 PE=1 SV=3 - [VAMP3_HUMAN]	Cytosol; Endosome; Golgi apparatus; Plasma Membrane;	4	52	2	4	10	PS and AS	SEC and UC				1.90159e+06	3.02568e+07	5.27166e+06			3.89211e+06	2.08182e+07
P51809	VAMP7	Vesicle-associated membrane protein 7 OS=Homo sapiens GN=VAMP7 PE=1 SV=3 - [VAMP7_HUMAN]	Endoplasmic reticulum; Endosome; Extracellular region or secreted; Golgi apparatus; Lysosome; Plasma Membrane;	4	19.55	1	4	5	AS	UC					1.24607e+07
P08670	VIM	Vimentin OS=Homo sapiens GN=VIM PE=1 SV=4 - [VIME_HUMAN]	Cytoskeleton; Cytosol; Extracellular region or secreted; Peroxisome; Plasma Membrane;	4	10.73	2	6	30	PS and AS	SEC and UC				4.5494e+08	3.24167e+07	1.22123e+07	8.06852e+07	1.12899e+07	3.8175e+07
P62258	YWHAE	14-3-3 protein epsilon OS=Homo sapiens GN=YWHAE PE=1 SV=1 - [1433E_HUMAN]	Cytoskeleton; Cytosol; Extracellular region or secreted; Mitochondrion; Nucleus;	4	30.98	4	7	18	PS and AS	SEC and UC					1.00007e+07	3.25025e+06		4.21596e+06	2.07984e+06	7.13926e+06
Q86V81	ALYREF	THO complex subunit 4 OS=Homo sapiens GN=ALYREF PE=1 SV=3 - [THOC4_HUMAN]	Cytosol; Extracellular region or secreted; Nucleus;	3	15.18	1	3	4	AS	UC					8.77519e+06
P08758	ANXA5	Annexin A5 OS=Homo sapiens GN=ANXA5 PE=1 SV=2 - [ANXA5_HUMAN]	Cytosol; Extracellular region or secreted; Plasma Membrane;	3	11.88	1	3	3	AS	UC					4.82214e+06
P20073	ANXA7	Annexin A7 OS=Homo sapiens GN=ANXA7 PE=1 SV=3 - [ANXA7_HUMAN]	Cytosol; Endoplasmic reticulum; Extracellular region or secreted; Nucleus; Plasma Membrane;	3	8.61	1	3	5	PS and AS	SEC and UC			425893		9.68553e+06			780291	859555
O14791	APOL1	Apolipoprotein L1 OS=Homo sapiens GN=APOL1 PE=1 SV=5 - [APOL1_HUMAN]	Endoplasmic reticulum; Extracellular region or secreted;	3	11.06	1	3	5	PS	SEC and UC									5.19059e+06	3.48641e+07
O75882	ATRN	Attractin OS=Homo sapiens GN=ATRN PE=1 SV=2 - [ATRN_HUMAN]	Extracellular region or secreted; Plasma Membrane;	3	2.66	1	3	3	PS	UC										8.603e+06
O75531	BANF1	Barrier-to-autointegration factor OS=Homo sapiens GN=BANF1 PE=1 SV=1 - [BAF_HUMAN]	Cytosol; Extracellular region or secreted; Nucleus;	3	48.31	1	3	6	AS	SEC and UC			643065		3.06528e+07
Q9NZT1	CALML5	Calmodulin-like protein 5 OS=Homo sapiens GN=CALML5 PE=1 SV=2 - [CALL5_HUMAN]	Extracellular region or secreted;	3	26.71	1	3	6	PS and AS	SEC and UC			1.03905e+06		2410831	7.80344e+06			1.52319e+06
P31944	CASP14	Caspase-14 OS=Homo sapiens GN=CASP14 PE=1 SV=2 - [CASPE_HUMAN]	Cytoskeleton; Cytosol; Extracellular region or secreted; Nucleus;	3	13.64	1	3	3	PS and AS	SEC and UC					4.66218e+06				1.44963e+06
P13987	CD59	CD59 glycoprotein OS=Homo sapiens GN=CD59 PE=1 SV=1 - [CD59_HUMAN]	Endoplasmic reticulum; Extracellular region or secreted; Golgi apparatus; Plasma Membrane;	3	25	1	3	8	PS and AS	SEC and UC					1.1998e+07	1.18519e+07			3.53477e+06	2.93016e+07
P60953	CDC42	Cell division control protein 42 homolog OS=Homo sapiens GN=CDC42 PE=1 SV=2 - [CDC42_HUMAN]	Cytoskeleton; Cytosol; Endoplasmic reticulum; Extracellular region or secreted; Golgi apparatus; Plasma Membrane;	3	19.9	1	3	8	PS	SEC								5.57042e+06	1.55935e+06
Q15517	CDSN	Corneodesmosin OS=Homo sapiens GN=CDSN PE=1 SV=3 - [CDSN_HUMAN]	Extracellular region or secreted; Plasma Membrane;	3	9.64	2	3	5	PS	SEC							1.72494e+07		1.06396e+06
Q00610	CLTC	Clathrin heavy chain 1 OS=Homo sapiens GN=CLTC PE=1 SV=5 - [CLH1_HUMAN]	Cytoskeleton; Cytosol; Endosome; Extracellular region or secreted; Golgi apparatus; Lysosome; Plasma Membrane;	3	2.15	1	3	4	PS	SEC								1.88758e+06	2.56705e+07
P59665	DEFA1	Neutrophil defensin 1 OS=Homo sapiens GN=DEFA1 PE=1 SV=1 - [DEF1_HUMAN]	Extracellular region or secreted; Golgi apparatus; Lysosome;	3	20.21	2	3	133	PS and AS	SEC and UC	2.16377e+07	3.42533e+07	6.52901e+06	1.73514e+08	2.20236e+09	4.66741e+07	4.0451e+07	7.50025e+07	3.93304e+06	6.48891e+08
Q08554	DSC1	Desmocollin-1 OS=Homo sapiens GN=DSC1 PE=1 SV=2 - [DSC1_HUMAN]	Extracellular region or secreted; Plasma Membrane;	3	5.03	1	3	3	PS and AS	SEC	590263								2.53153e+06
P22830	FECH	Ferrochelatase, mitochondrial OS=Homo sapiens GN=FECH PE=1 SV=2 - [HEMH_HUMAN]	Mitochondrion;	3	8.98	1	3	3	PS	SEC							5.68553e+06		1.46865e+06
P11413	G6PD	Glucose-6-phosphate 1-dehydrogenase OS=Homo sapiens GN=G6PD PE=1 SV=4 - [G6PD_HUMAN]	Cytosol; Extracellular region or secreted; Nucleus; Plasma Membrane;	3	6.99	1	3	4	PS	SEC								2.83114e+06
P60520	GABARAPL2	Gamma-aminobutyric acid receptor-associated protein-like 2 OS=Homo sapiens GN=GABARAPL2 PE=1 SV=1 - [GBRL2_HUMAN]	Cytosol; Golgi apparatus;	3	22.22	1	3	5	PS and AS	SEC and UC					1.72508e+07				6.43978e+06	1.09963e+07
P50395	GDI2	Rab GDP dissociation inhibitor beta OS=Homo sapiens GN=GDI2 PE=1 SV=2 - [GDIB_HUMAN]	Cytosol; Extracellular region or secreted; Lysosome;	3	13.93	1	3	3	PS	SEC								1.22638e+06
P46976	GYG1	Glycogenin-1 OS=Homo sapiens GN=GYG1 PE=1 SV=4 - [GLYG_HUMAN]	Cytosol; Extracellular region or secreted; Lysosome;	3	12.57	1	3	3	AS	UC				1.95445e+06		1.16138e+07
O75367	H2AFY	Core histone macro-H2A.1 OS=Homo sapiens GN=H2AFY PE=1 SV=4 - [H2AY_HUMAN]	Extracellular region or secreted; Nucleus;	3	14.78	2	3	4	PS and AS	SEC and UC					2.2573e+07			2.18665e+06	2.18064e+06
P61978	HNRNPK	Heterogeneous nuclear ribonucleoprotein K OS=Homo sapiens GN=HNRNPK PE=1 SV=1 - [HNRPK_HUMAN]	Cytoskeleton; Extracellular region or secreted; Nucleus;	3	7.34	1	3	3	AS	UC					1.05946e+07
Q00839	HNRNPU	Heterogeneous nuclear ribonucleoprotein U OS=Homo sapiens GN=HNRNPU PE=1 SV=6 - [HNRPU_HUMAN]	Extracellular region or secreted; Nucleus;	3	4.24	1	3	3	PS and AS	SEC and UC				57369.7				707893
P08514	ITGA2B	Integrin alpha-IIb OS=Homo sapiens GN=ITGA2B PE=1 SV=3 - [ITA2B_HUMAN]	Extracellular region or secreted; Plasma Membrane;	3	4.04	1	3	5	PS	SEC							3.22713e+06	3.32587e+06
P23276	KEL	Kell blood group glycoprotein OS=Homo sapiens GN=KEL PE=1 SV=2 - [KELL_HUMAN]	Plasma Membrane;	3	7.38	1	3	4	AS	UC					1.13003e+07
P13473	LAMP2	Lysosome-associated membrane glycoprotein 2 OS=Homo sapiens GN=LAMP2 PE=1 SV=2 - [LAMP2_HUMAN]	Endosome; Extracellular region or secreted; Golgi apparatus; Lysosome; Plasma Membrane;	3	7.07	1	3	7	PS and AS	SEC and UC	71345.5				2.58241e+07				873820	1.97576e+07
P20700	LMNB1	Lamin-B1 OS=Homo sapiens GN=LMNB1 PE=1 SV=2 - [LMNB1_HUMAN]	Cytoskeleton; Nucleus;	3	5.97	1	3	3	PS	SEC								353667
P20645	M6PR	Cation-dependent mannose-6-phosphate receptor OS=Homo sapiens GN=M6PR PE=1 SV=1 - [MPRD_HUMAN]	Endosome; Golgi apparatus; Lysosome; Plasma Membrane;	3	11.91	1	3	5	PS and AS	SEC and UC			837084		3.9447e+06				2704901
P41218	MNDA	Myeloid cell nuclear differentiation antigen OS=Homo sapiens GN=MNDA PE=1 SV=1 - [MNDA_HUMAN]	Extracellular region or secreted; Lysosome; Nucleus;	3	7.37	2	3	6	PS	SEC and UC							2.28137e+06		1.38477e+06	17375405
Q14764	MVP	Major vault protein OS=Homo sapiens GN=MVP PE=1 SV=4 - [MVP_HUMAN]	Cytoskeleton; Cytosol; Extracellular region or secreted; Nucleus;	3	4.03	1	3	3	PS and AS	UC				1.10442e+06						2.06623e+06
P24158	PRTN3	Myeloblastin OS=Homo sapiens GN=PRTN3 PE=1 SV=3 - [PRTN3_HUMAN]	Cytosol; Extracellular region or secreted; Lysosome; Plasma Membrane;	3	17.58	1	3	6	AS	UC				7.05036e+06		4.62547e+06
P28066	PSMA5	Proteasome subunit alpha type-5 OS=Homo sapiens GN=PSMA5 PE=1 SV=3 - [PSA5_HUMAN]	Cytosol; Extracellular region or secreted; Nucleus;	3	21.16	1	3	4	AS	UC					3.15881e+07
P28072	PSMB6	Proteasome subunit beta type-6 OS=Homo sapiens GN=PSMB6 PE=1 SV=4 - [PSB6_HUMAN]	Cytosol; Extracellular region or secreted; Nucleus;	3	12.97	1	3	3	AS	UC					2.71987e+07
Q99436	PSMB7	Proteasome subunit beta type-7 OS=Homo sapiens GN=PSMB7 PE=1 SV=1 - [PSB7_HUMAN]	Cytosol; Extracellular region or secreted; Nucleus;	3	18.05	1	3	4	AS	UC					1.16079e+07
P38159	RBMX	RNA-binding motif protein, X chromosome OS=Homo sapiens GN=RBMX PE=1 SV=3 - [RBMX_HUMAN]	Extracellular region or secreted; Nucleus;	3	8.7	2	3	4	AS	UC					9.30171e+06
P13489	RNH1	Ribonuclease inhibitor OS=Homo sapiens GN=RNH1 PE=1 SV=2 - [RINI_HUMAN]	Cytosol; Extracellular region or secreted; Nucleus;	3	9.11	1	3	3	PS	SEC								519861
P27635	RPL10	60S ribosomal protein L10 OS=Homo sapiens GN=RPL10 PE=1 SV=4 - [RL10_HUMAN]	Cytosol; Endoplasmic reticulum; Nucleus;	3	12.62	2	3	3	PS and AS	SEC and UC					2.75745e+06				704235
P26373	RPL13	60S ribosomal protein L13 OS=Homo sapiens GN=RPL13 PE=1 SV=4 - [RL13_HUMAN]	Cytosol; Nucleus;	3	15.64	1	3	4	PS and AS	UC					7.28948e+06					6.92721e+06
P15880	RPS2	40S ribosomal protein S2 OS=Homo sapiens GN=RPS2 PE=1 SV=2 - [RS2_HUMAN]	Cytosol; Extracellular region or secreted; Nucleus;	3	12.29	1	3	3	PS	SEC and UC									1.50747e+06	8691141
P80511	S100A12	Protein S100-A12 OS=Homo sapiens GN=S100A12 PE=1 SV=2 - [S10AC_HUMAN]	Cytoskeleton; Cytosol; Extracellular region or secreted; Nucleus; Plasma Membrane;	3	56.52	1	3	5	PS and AS	SEC and UC				1.9328e+07	1.88151e+07				1.31285e+06
P31151	S100A7	Protein S100-A7 OS=Homo sapiens GN=S100A7 PE=1 SV=4 - [S10A7_HUMAN]	Cytosol; Endoplasmic reticulum; Extracellular region or secreted; Lysosome; Nucleus;	3	42.57	2	3	5	PS and AS	SEC and UC				2.14089e+06	517416			58654.4
Q6UWP8	SBSN	Suprabasin OS=Homo sapiens GN=SBSN PE=1 SV=2 - [SBSN_HUMAN]	Extracellular region or secreted;	3	18.31	1	3	7	PS and AS	SEC and UC						2.45784e+06			2.00286e+06	1.65448e+06
O75326	SEMA7A	Semaphorin-7A OS=Homo sapiens GN=SEMA7A PE=1 SV=1 - [SEM7A_HUMAN]	Plasma Membrane;	3	5.11	1	3	3	PS and AS	UC					1.39624e+06					4.88948e+06
P29508	SERPINB3	Serpin B3 OS=Homo sapiens GN=SERPINB3 PE=1 SV=2 - [SPB3_HUMAN]	Extracellular region or secreted; Lysosome; Nucleus;	3	10	2	3	4	PS and AS	SEC and UC				1.02995e+06	1.977e+06		4.84797e+06
P11169	SLC2A3	Solute carrier family 2, facilitated glucose transporter member 3 OS=Homo sapiens GN=SLC2A3 PE=1 SV=1 - [GTR3_HUMAN]	Extracellular region or secreted; Plasma Membrane;	3	7.86	2	4	7	PS and AS	SEC and UC	658342				2.41708e+06			1.93298e+06	1.33476e+07	185189833
P48067	SLC6A9	Sodium- and chloride-dependent glycine transporter 1 OS=Homo sapiens GN=SLC6A9 PE=2 SV=3 - [SC6A9_HUMAN]	Plasma Membrane;	3	6.09	1	3	4	PS and AS	UC					1.0946e+07					4.17902e+06
O60493	SNX3	Sorting nexin-3 OS=Homo sapiens GN=SNX3 PE=1 SV=3 - [SNX3_HUMAN]	Cytosol; Endosome; Extracellular region or secreted;	3	18.52	2	3	4	PS and AS	SEC and UC					6.80429e+06				4.6385e+06	23664225
P16150	SPN	Leukosialin OS=Homo sapiens GN=SPN PE=1 SV=1 - [LEUK_HUMAN]	Extracellular region or secreted; Plasma Membrane;	3	7.5	1	3	8	PS and AS	SEC and UC						9.32639e+06			5.25345e+06	2.55671e+07
Q86Y82	STX12	Syntaxin-12 OS=Homo sapiens GN=STX12 PE=1 SV=1 - [STX12_HUMAN]	Endosome; Extracellular region or secreted; Golgi apparatus;	3	13.77	1	3	3	PS and AS	UC					1.02565e+07					1.01651e+07
O60506	SYNCRIP	Heterogeneous nuclear ribonucleoprotein Q OS=Homo sapiens GN=SYNCRIP PE=1 SV=2 - [HNRPQ_HUMAN]	Endoplasmic reticulum; Nucleus;	3	4.98	2	3	3	AS	UC					5.18141e+06
O43760	SYNGR2	Synaptogyrin-2 OS=Homo sapiens GN=SYNGR2 PE=1 SV=1 - [SNG2_HUMAN]	Extracellular region or secreted;	3	12.5	1	3	4	PS and AS	SEC and UC					1.40722e+07				1.44738e+06	6.95636e+06
Q08188	TGM3	Protein-glutamine gamma-glutamyltransferase E OS=Homo sapiens GN=TGM3 PE=1 SV=4 - [TGM3_HUMAN]	Extracellular region or secreted; Plasma Membrane;	3	6.78	1	3	5	PS and AS	SEC			415721				4.75436e+06
Q9NV96	TMEM30A	Cell cycle control protein 50A OS=Homo sapiens GN=TMEM30A PE=1 SV=1 - [CC50A_HUMAN]	Endoplasmic reticulum; Golgi apparatus; Lysosome; Plasma Membrane;	3	12.74	1	3	6	PS and AS	SEC and UC					6.35164e+06				892858	1.54528e+07
Q969T9	WBP2	WW domain-binding protein 2 OS=Homo sapiens GN=WBP2 PE=1 SV=1 - [WBP2_HUMAN]	Nucleus;	3	13.03	1	3	8	PS and AS	UC					1.54544e+07	2.48725e+06				6.96011e+06
P67809	YBX1	Nuclease-sensitive element-binding protein 1 OS=Homo sapiens GN=YBX1 PE=1 SV=3 - [YBOX1_HUMAN]	Cytosol; Extracellular region or secreted; Nucleus;	3	9.57	1	3	4	PS	UC										1.38865e+06
P61158	ACTR3	Actin-related protein 3 OS=Homo sapiens GN=ACTR3 PE=1 SV=3 - [ARP3_HUMAN]	Cytoskeleton; Cytosol; Extracellular region or secreted;	2	7.66	1	2	2	PS	SEC								2.14375e+06
P02656	APOC3	Apolipoprotein C-III OS=Homo sapiens GN=APOC3 PE=1 SV=1 - [APOC3_HUMAN]	Endosome; Extracellular region or secreted;	2	27.27	2	2	6	PS and AS	SEC and UC						4.55373e+06			6.99494e+06	2.15018e+08
O15143	ARPC1B	Actin-related protein 2/3 complex subunit 1B OS=Homo sapiens GN=ARPC1B PE=1 SV=3 - [ARC1B_HUMAN]	Cytoskeleton; Cytosol; Extracellular region or secreted;	2	8.33	1	2	7	PS and AS	SEC and UC				493846			3.22988e+06	4.81827e+06
O15144	ARPC2	Actin-related protein 2/3 complex subunit 2 OS=Homo sapiens GN=ARPC2 PE=1 SV=1 - [ARPC2_HUMAN]	Cytoskeleton; Cytosol; Endosome; Extracellular region or secreted; Plasma Membrane;	2	7	1	2	2	PS	SEC								2.97422e+06
Q7Z3C6	ATG9A	Autophagy-related protein 9A OS=Homo sapiens GN=ATG9A PE=1 SV=3 - [ATG9A_HUMAN]	Endoplasmic reticulum; Endosome; Golgi apparatus;	2	2.15	1	2	2	AS	UC					626348
P21281	ATP6V1B2	V-type proton ATPase subunit B, brain isoform OS=Homo sapiens GN=ATP6V1B2 PE=1 SV=3 - [VATB2_HUMAN]	Cytosol; Extracellular region or secreted; Lysosome; Plasma Membrane;	2	6.85	2	2	3	PS and AS	UC					5.32209e+06					8.53076e+06
Q5VW32	BROX	BRO1 domain-containing protein BROX OS=Homo sapiens GN=BROX PE=1 SV=1 - [BROX_HUMAN]	Extracellular region or secreted;	2	6.08	1	2	2	PS and AS	SEC and UC					970370				1.22466e+06
P27797	CALR	Calreticulin OS=Homo sapiens GN=CALR PE=1 SV=1 - [CALR_HUMAN]	Cytosol; Endoplasmic reticulum; Extracellular region or secreted; Golgi apparatus; Nucleus; Plasma Membrane;	2	6.71	1	2	2	PS and AS	SEC and UC					665787			338356
P47756	CAPZB	F-actin-capping protein subunit beta OS=Homo sapiens GN=CAPZB PE=1 SV=4 - [CAPZB_HUMAN]	Cytoskeleton; Cytosol; Extracellular region or secreted;	2	8.66	1	2	2	PS	SEC								1.64805e+06
P06127	CD5	T-cell surface glycoprotein CD5 OS=Homo sapiens GN=CD5 PE=1 SV=2 - [CD5_HUMAN]	Plasma Membrane;	2	5.05	1	2	2	PS	SEC								1.19892e+06
O75131	CPNE3	Copine-3 OS=Homo sapiens GN=CPNE3 PE=1 SV=1 - [CPNE3_HUMAN]	Cytosol; Extracellular region or secreted; Lysosome; Mitochondrion; Nucleus; Plasma Membrane;	2	4.66	1	2	2	PS	SEC								1.39069e+06
P17927	CR1	Complement receptor type 1 OS=Homo sapiens GN=CR1 PE=1 SV=3 - [CR1_HUMAN]	Extracellular region or secreted; Plasma Membrane;	2	4.17	1	2	3	PS	SEC								958996
P01040	CSTA	Cystatin-A OS=Homo sapiens GN=CSTA PE=1 SV=1 - [CYTA_HUMAN]	Cytosol; Extracellular region or secreted; Plasma Membrane;	2	25.51	1	2	3	PS and AS	SEC and UC					1.17946e+07				2.66385e+06
Q53TN4	CYBRD1	Cytochrome b reductase 1 OS=Homo sapiens GN=CYBRD1 PE=1 SV=1 - [CYBR1_HUMAN]	Extracellular region or secreted; Lysosome; Plasma Membrane;	2	3.85	1	2	4	PS	SEC and UC									1.78986e+06	8.77863e+06
Q9H3Z4	DNAJC5	DnaJ homolog subfamily C member 5 OS=Homo sapiens GN=DNAJC5 PE=1 SV=1 - [DNJC5_HUMAN]	Extracellular region or secreted; Lysosome; Mitochondrion; Plasma Membrane;	2	14.65	1	2	3	AS	UC					6.84021e+06
P11171	EPB41	Protein 4.1 OS=Homo sapiens GN=EPB41 PE=1 SV=4 - [41_HUMAN]	Cytoskeleton; Cytosol; Nucleus; Plasma Membrane;	2	3.59	1	2	2	PS and AS	SEC and UC					3.99161e+06			944939
Q86UX7	FERMT3	Fermitin family homolog 3 OS=Homo sapiens GN=FERMT3 PE=1 SV=1 - [URP2_HUMAN]	Cytoskeleton; Extracellular region or secreted;	2	4.8	1	2	4	PS	SEC								3.472e+06
P62873	GNB1	Guanine nucleotide-binding protein G(I)/G(S)/G(T) subunit beta-1 OS=Homo sapiens GN=GNB1 PE=1 SV=3 - [GBB1_HUMAN]	Cytosol; Extracellular region or secreted; Lysosome; Plasma Membrane;	2	25	2	6	17	PS and AS	SEC and UC					6.05511e+06		8.04746e+06	1.02684e+07	1.67367e+06
P63244	GNB2L1	Guanine nucleotide-binding protein subunit beta-2-like 1 OS=Homo sapiens GN=GNB2L1 PE=1 SV=3 - [GBLP_HUMAN]	Cytosol; Extracellular region or secreted; Mitochondrion; Nucleus; Plasma Membrane;	2	6.94	1	2	2	AS	UC					5.11069e+06
Q7Z5G4	GOLGA7	Golgin subfamily A member 7 OS=Homo sapiens GN=GOLGA7 PE=1 SV=2 - [GOGA7_HUMAN]	Extracellular region or secreted; Golgi apparatus;	2	16.06	1	2	4	PS and AS	SEC and UC					8.39474e+06	1.27801e+06			1.85298e+06	8.22557e+06
P04921	GYPC	Glycophorin-C OS=Homo sapiens GN=GYPC PE=1 SV=1 - [GLPC_HUMAN]	Cytoskeleton; Plasma Membrane;	2	21.09	1	2	12	PS and AS	SEC and UC			5.64358e+06	3.67456e+06		3.97894e+07			2.2453e+07	6.50694e+07
P0C0S5	H2AFZ	Histone H2A.Z OS=Homo sapiens GN=H2AFZ PE=1 SV=2 - [H2AZ_HUMAN]	Extracellular region or secreted; Nucleus;	2	42.97	2	4	105	PS and AS	SEC and UC	2.83185e+07	6.64133e+07	1.37929e+08	8.82047e+07	2.86497e+09	3.85554e+08	1.54219e+08	9.53739e+07	2.62588e+08	2.35388e+09
P16401	HIST1H1B	Histone H1.5 OS=Homo sapiens GN=HIST1H1B PE=1 SV=3 - [H15_HUMAN]	Extracellular region or secreted; Nucleus;	2	16.37	1	3	5	PS	SEC and UC									1.10412e+07	1.23585e+08
P06899	HIST1H2BJ	Histone H2B type 1-J OS=Homo sapiens GN=HIST1H2BJ PE=1 SV=3 - [H2B1J_HUMAN]	Cytosol; Extracellular region or secreted; Nucleus;	2	57.94	8	9	166	PS and AS	SEC and UC	1.96332e+07	2.44428e+07	2.3251e+07	2.28215e+08	1.75288e+09	5.31843e+07	1.43964e+08	2.30559e+08	1.83357e+08	9.43029e+08
O60814	HIST1H2BK	Histone H2B type 1-K OS=Homo sapiens GN=HIST1H2BK PE=1 SV=3 - [H2B1K_HUMAN]	Cytosol; Extracellular region or secreted; Nucleus;	2	57.94	10	9	184	PS and AS	SEC and UC	1.96332e+07	2.44428e+07	2.3251e+07	2.28215e+08	1.75288e+09	5.13211e+07	1.43964e+08	2.30559e+08	1.83357e+08	1.22848e+09
Q8IUE6	HIST2H2AB	Histone H2A type 2-B OS=Homo sapiens GN=HIST2H2AB PE=1 SV=3 - [H2A2B_HUMAN]	Extracellular region or secreted; Nucleus;	2	57.69	1	5	83	PS and AS	SEC and UC	1.89651e+07		2.08457e+08	8.40535e+07	1.78349e+09	6.63502e+08	2.28812e+08	8.31744e+07	2.00705e+08	1.85284e+09
P30447	HLA-A	HLA class I histocompatibility antigen, A-23 alpha chain OS=Homo sapiens GN=HLA-A PE=1 SV=1 - [1A23_HUMAN]	Endoplasmic reticulum; Endosome; Golgi apparatus; Plasma Membrane;	2	25.21	23	6	9	PS and AS	SEC and UC					6912550			6.31579e+06	1.39818e+06
P22626	HNRNPA2B1	Heterogeneous nuclear ribonucleoproteins A2/B1 OS=Homo sapiens GN=HNRNPA2B1 PE=1 SV=2 - [ROA2_HUMAN]	Extracellular region or secreted; Nucleus;	2	5.67	1	2	2	PS	SEC								580443
P08238	HSP90AB1	Heat shock protein HSP 90-beta OS=Homo sapiens GN=HSP90AB1 PE=1 SV=4 - [HS90B_HUMAN]	Cytosol; Extracellular region or secreted; Lysosome; Mitochondrion; Nucleus; Plasma Membrane;	2	9.94	6	6	14	PS and AS	SEC and UC		1.29193e+06			8.24727e+06		14738257	7.13969e+06	4.15293e+06
P11021	HSPA5	78 kDa glucose-regulated protein OS=Homo sapiens GN=HSPA5 PE=1 SV=2 - [GRP78_HUMAN]	Endoplasmic reticulum; Extracellular region or secreted; Mitochondrion; Nucleus; Plasma Membrane;	2	8.1	1	4	48	PS and AS	SEC and UC	2.66866e+06	8.84318e+06	7.99732e+06	1.20136e+07	2.74559e+08	4.26122e+07	7.79147e+07	2.21048e+07	4.85013e+07	2.56194e+08
P38646	HSPA9	Stress-70 protein, mitochondrial OS=Homo sapiens GN=HSPA9 PE=1 SV=2 - [GRP75_HUMAN]	Extracellular region or secreted; Mitochondrion; Nucleus;	2	3.39	1	2	2	PS	SEC									1.11416e+06
Q12905	ILF2	Interleukin enhancer-binding factor 2 OS=Homo sapiens GN=ILF2 PE=1 SV=2 - [ILF2_HUMAN]	Extracellular region or secreted; Nucleus;	2	6.15	1	2	2	AS	UC					1.20691e+07
P06239	LCK	Tyrosine-protein kinase Lck OS=Homo sapiens GN=LCK PE=1 SV=6 - [LCK_HUMAN]	Cytoskeleton; Cytosol; Extracellular region or secreted; Plasma Membrane;	2	5.89	1	2	3	PS	SEC								816052
P80188	LCN2	Neutrophil gelatinase-associated lipocalin OS=Homo sapiens GN=LCN2 PE=1 SV=2 - [NGAL_HUMAN]	Cytosol; Extracellular region or secreted;	2	16.16	1	2	5	PS and AS	UC				5.0844e+06	6.65132e+06					3.92201e+07
B0I1T2	MYO1G	Unconventional myosin-Ig OS=Homo sapiens GN=MYO1G PE=1 SV=2 - [MYO1G_HUMAN]	Cytoskeleton; Extracellular region or secreted; Plasma Membrane;	2	1.87	1	2	2	PS	SEC								1.12587e+06
Q99733	NAP1L4	Nucleosome assembly protein 1-like 4 OS=Homo sapiens GN=NAP1L4 PE=1 SV=1 - [NP1L4_HUMAN]	Nucleus;	2	5.6	2	2	2	AS	UC					2.92847e+06
Q8WUM4	PDCD6IP	Programmed cell death 6-interacting protein OS=Homo sapiens GN=PDCD6IP PE=1 SV=1 - [PDC6I_HUMAN]	Cytoskeleton; Cytosol; Endoplasmic reticulum; Extracellular region or secreted; Plasma Membrane;	2	2.53	1	2	2	PS	SEC								963563
P02775	PPBP	Platelet basic protein OS=Homo sapiens GN=PPBP PE=1 SV=3 - [CXCL7_HUMAN]	Extracellular region or secreted;	2	14.84	1	2	2	PS	UC										4.0513e+07
P06454	PTMA	Prothymosin alpha OS=Homo sapiens GN=PTMA PE=1 SV=2 - [PTMA_HUMAN]	Cytosol; Extracellular region or secreted; Nucleus;	2	13.51	1	2	5	PS and AS	SEC and UC						2.74765e+06			443962
P18433	PTPRA	Receptor-type tyrosine-protein phosphatase alpha OS=Homo sapiens GN=PTPRA PE=1 SV=2 - [PTPRA_HUMAN]	Extracellular region or secreted; Plasma Membrane;	2	2.87	1	2	5	PS and AS	UC					9067746					3.47198e+06
P61020	RAB5B	Ras-related protein Rab-5B OS=Homo sapiens GN=RAB5B PE=1 SV=1 - [RAB5B_HUMAN]	Endosome; Extracellular region or secreted; Plasma Membrane;	2	24.65	2	4	6	PS and AS	SEC and UC					1.88756e+07		6.16809e+06		2.63708e+06	1.57643e+07
P51148	RAB5C	Ras-related protein Rab-5C OS=Homo sapiens GN=RAB5C PE=1 SV=2 - [RAB5C_HUMAN]	Endosome; Extracellular region or secreted; Lysosome; Plasma Membrane;	2	21.3	2	4	12	PS and AS	SEC and UC					2.06838e+07	1.82046e+06	6.16809e+06	1.25592e+06	2.47481e+06	1.2127e+07
Q92930	RAB8B	Ras-related protein Rab-8B OS=Homo sapiens GN=RAB8B PE=1 SV=2 - [RAB8B_HUMAN]	Endosome; Extracellular region or secreted; Mitochondrion; Nucleus; Peroxisome; Plasma Membrane;	2	17.87	16	3	8	PS and AS	SEC and UC			2.59245e+06		8.21326e+07	1.33923e+07	2.22352e+07	513285	1.07392e+07	8.13764e+07
P62826	RAN	GTP-binding nuclear protein Ran OS=Homo sapiens GN=RAN PE=1 SV=3 - [RAN_HUMAN]	Cytoskeleton; Cytosol; Endosome; Extracellular region or secreted; Nucleus;	2	11.11	1	2	3	PS and AS	SEC and UC					3752388				1.83059e+06
Q9HD89	RETN	Resistin OS=Homo sapiens GN=RETN PE=1 SV=1 - [RETN_HUMAN]	Extracellular region or secreted; Lysosome; Nucleus;	2	24.07	1	2	2	AS	UC				3.79668e+06
Q02094	RHAG	Ammonium transporter Rh type A OS=Homo sapiens GN=RHAG PE=1 SV=2 - [RHAG_HUMAN]	Plasma Membrane;	2	7.09	1	2	5	PS and AS	SEC and UC					2.95104e+07				1.38706e+06
P18577	RHCE	Blood group Rh(CE) polypeptide OS=Homo sapiens GN=RHCE PE=1 SV=2 - [RHCE_HUMAN]	Plasma Membrane;	2	4.08	2	2	3	PS and AS	SEC and UC		39847710			5.6509e+07					9.48653e+06
Q9Y3C5	RNF11	RING finger protein 11 OS=Homo sapiens GN=RNF11 PE=1 SV=1 - [RNF11_HUMAN]	Endosome; Extracellular region or secreted; Nucleus;	2	13.64	1	2	6	PS and AS	SEC and UC				1.64347e+06	2.17364e+07				5.75496e+06
P30050	RPL12	60S ribosomal protein L12 OS=Homo sapiens GN=RPL12 PE=1 SV=1 - [RL12_HUMAN]	Cytosol; Extracellular region or secreted;	2	13.94	1	2	2	AS	UC				215139	1.80379e+06
P39023	RPL3	60S ribosomal protein L3 OS=Homo sapiens GN=RPL3 PE=1 SV=2 - [RL3_HUMAN]	Cytosol; Extracellular region or secreted; Nucleus;	2	5.21	1	2	2	PS and AS	SEC and UC					4.70685e+06				857362
P18124	RPL7	60S ribosomal protein L7 OS=Homo sapiens GN=RPL7 PE=1 SV=1 - [RL7_HUMAN]	Cytosol; Extracellular region or secreted; Nucleus;	2	11.69	1	2	3	PS and AS	SEC and UC					1.23524e+07				736867
P39019	RPS19	40S ribosomal protein S19 OS=Homo sapiens GN=RPS19 PE=1 SV=2 - [RS19_HUMAN]	Cytosol; Extracellular region or secreted; Nucleus;	2	11.72	1	2	2	AS	UC					2.34472e+06
P06703	S100A6	Protein S100-A6 OS=Homo sapiens GN=S100A6 PE=1 SV=1 - [S10A6_HUMAN]	Cytosol; Extracellular region or secreted; Nucleus; Plasma Membrane;	2	27.78	1	2	7	PS and AS	SEC and UC			1.84149e+06	2.21429e+06	3.30341e+06	4.87504e+06			3.90959e+06	3.00235e+07
O00560	SDCBP	Syntenin-1 OS=Homo sapiens GN=SDCBP PE=1 SV=1 - [SDCB1_HUMAN]	Cytoskeleton; Cytosol; Endoplasmic reticulum; Extracellular region or secreted; Lysosome; Nucleus; Plasma Membrane;	2	10.07	1	2	2	AS	UC					1.08748e+07
P29622	SERPINA4	Kallistatin OS=Homo sapiens GN=SERPINA4 PE=1 SV=3 - [KAIN_HUMAN]	Extracellular region or secreted;	2	4.92	1	2	2	PS	UC										9.13269e+06
P05546	SERPIND1	Heparin cofactor 2 OS=Homo sapiens GN=SERPIND1 PE=1 SV=3 - [HEP2_HUMAN]	Endoplasmic reticulum; Extracellular region or secreted;	2	3.41	1	2	2	PS	UC										1.64393e+07
P08697	SERPINF2	Alpha-2-antiplasmin OS=Homo sapiens GN=SERPINF2 PE=1 SV=3 - [A2AP_HUMAN]	Extracellular region or secreted;	2	6.52	1	2	2	PS	UC										7.3638e+06
P49281	SLC11A2	Natural resistance-associated macrophage protein 2 OS=Homo sapiens GN=SLC11A2 PE=1 SV=2 - [NRAM2_HUMAN]	Endosome; Golgi apparatus; Lysosome; Mitochondrion; Nucleus; Plasma Membrane;	2	6.87	1	2	4	AS	UC				6.24576e+06	3.87602e+07
P53985	SLC16A1	Monocarboxylate transporter 1 OS=Homo sapiens GN=SLC16A1 PE=1 SV=3 - [MOT1_HUMAN]	Cytoskeleton; Extracellular region or secreted; Mitochondrion; Plasma Membrane;	2	6	1	2	5	PS and AS	SEC and UC					2.60986e+07				4.51789e+06	4.85451e+06
Q8NBI5	SLC43A3	Solute carrier family 43 member 3 OS=Homo sapiens GN=SLC43A3 PE=1 SV=2 - [S43A3_HUMAN]	Not retrieved	2	2.65	1	2	2	AS	UC					2.74915e+07
O14745	SLC9A3R1	Na(+)/H(+) exchange regulatory cofactor NHE-RF1 OS=Homo sapiens GN=SLC9A3R1 PE=1 SV=4 - [NHRF1_HUMAN]	Cytoskeleton; Extracellular region or secreted; Plasma Membrane;	2	8.94	1	2	2	PS	SEC								1.29409e+06
B2RUZ4	SMIM1	Small integral membrane protein 1 OS=Homo sapiens GN=SMIM1 PE=1 SV=1 - [SMIM1_HUMAN]	Extracellular region or secreted; Plasma Membrane;	2	35.9	1	2	6	PS and AS	UC				2.35462e+06	1.45637e+07					7534739
P14678	SNRPB	Small nuclear ribonucleoprotein-associated proteins B and B' OS=Homo sapiens GN=SNRPB PE=1 SV=2 - [RSMB_HUMAN]	Cytosol; Extracellular region or secreted; Nucleus;	2	9.58	2	2	2	PS and AS	SEC and UC					1.35294e+07			884510
P62314	SNRPD1	Small nuclear ribonucleoprotein Sm D1 OS=Homo sapiens GN=SNRPD1 PE=1 SV=1 - [SMD1_HUMAN]	Cytosol; Nucleus;	2	20.17	1	2	4	AS	UC					1.17083e+07
P62316	SNRPD2	Small nuclear ribonucleoprotein Sm D2 OS=Homo sapiens GN=SNRPD2 PE=1 SV=1 - [SMD2_HUMAN]	Cytosol; Extracellular region or secreted; Nucleus;	2	16.95	1	2	3	AS	UC					5.95234e+06
P62304	SNRPE	Small nuclear ribonucleoprotein E OS=Homo sapiens GN=SNRPE PE=1 SV=1 - [RUXE_HUMAN]	Cytosol; Extracellular region or secreted; Nucleus;	2	39.13	1	2	2	AS	UC					1.03819e+07
P11277	SPTB	Spectrin beta chain, erythrocytic OS=Homo sapiens GN=SPTB PE=1 SV=5 - [SPTB1_HUMAN]	Cytoskeleton; Cytosol; Golgi apparatus; Plasma Membrane;	2	1.4	1	2	3	PS and AS	SEC		310767						1.65878e+06	482007
Q01130	SRSF2	Serine/arginine-rich splicing factor 2 OS=Homo sapiens GN=SRSF2 PE=1 SV=4 - [SRSF2_HUMAN]	Cytosol; Extracellular region or secreted; Nucleus;	2	14.93	1	2	5	AS	UC					1.42884e+07
Q9UNK0	STX8	Syntaxin-8 OS=Homo sapiens GN=STX8 PE=1 SV=2 - [STX8_HUMAN]	Cytosol; Endoplasmic reticulum; Endosome; Golgi apparatus; Lysosome; Plasma Membrane;	2	13.98	1	2	2	AS	UC					8.30312e+06
P37837	TALDO1	Transaldolase OS=Homo sapiens GN=TALDO1 PE=1 SV=2 - [TALDO_HUMAN]	Cytosol; Extracellular region or secreted; Nucleus;	2	6.53	1	2	2	PS	SEC and UC								1.83621e+06		6.67935e+06
Q969X1	TMBIM1	Protein lifeguard 3 OS=Homo sapiens GN=TMBIM1 PE=1 SV=2 - [LFG3_HUMAN]	Endosome; Extracellular region or secreted; Golgi apparatus; Lysosome; Plasma Membrane;	2	4.82	1	2	10	PS and AS	SEC and UC		737940		2.62781e+06	7.02386e+07	9634081	1.44492e+07	5.08524e+06
P62328	TMSB4X	Thymosin beta-4 OS=Homo sapiens GN=TMSB4X PE=1 SV=2 - [TYB4_HUMAN]	Cytoskeleton; Cytosol; Extracellular region or secreted; Nucleus;	2	31.82	1	2	2	AS	UC				4.41591e+06		8.34518e+06
P10599	TXN	Thioredoxin OS=Homo sapiens GN=TXN PE=1 SV=3 - [THIO_HUMAN]	Cytosol; Extracellular region or secreted; Mitochondrion; Nucleus;	2	20.95	2	2	15	PS and AS	SEC and UC	1.05509e+06			2.55532e+06	4.99596e+07	6.32368e+06	35716849		5.49957e+06
Q96QK1	VPS35	Vacuolar protein sorting-associated protein 35 OS=Homo sapiens GN=VPS35 PE=1 SV=2 - [VPS35_HUMAN]	Cytosol; Endosome; Extracellular region or secreted; Lysosome;	2	2.89	1	2	4	PS and AS	SEC and UC					1.90947e+06	1.01815e+06			1.58475e+06
Q9UEU0	VTI1B	Vesicle transport through interaction with t-SNAREs homolog 1B OS=Homo sapiens GN=VTI1B PE=1 SV=3 - [VTI1B_HUMAN]	Cytosol; Endoplasmic reticulum; Endosome; Extracellular region or secreted; Golgi apparatus; Lysosome;	2	10.34	1	2	4	AS	UC				880914	1.19456e+07
P31946	YWHAB	14-3-3 protein beta/alpha OS=Homo sapiens GN=YWHAB PE=1 SV=3 - [1433B_HUMAN]	Cytosol; Extracellular region or secreted; Mitochondrion; Nucleus;	2	25.61	5	6	17	PS and AS	SEC and UC					1.15562e+07	3.25025e+06		4.21596e+06	2.07984e+06	1.22427e+06
P60709	ACTB	Actin, cytoplasmic 1 OS=Homo sapiens GN=ACTB PE=1 SV=1 - [ACTB_HUMAN]	Cytoskeleton; Cytosol; Extracellular region or secreted; Nucleus; Plasma Membrane;	1	70.67	6	19	328	PS and AS	SEC and UC	1.39032e+07	9.32003e+06	4.79796e+06	2.04436e+07	6.01867e+07	1.74392e+07	2.45526e+08	1.70621e+08	2.83227e+07	1.1673e+08
Q562R1	ACTBL2	Beta-actin-like protein 2 OS=Homo sapiens GN=ACTBL2 PE=1 SV=2 - [ACTBL_HUMAN]	Cytoskeleton; Extracellular region or secreted;	1	16.22	1	5	52	PS and AS	SEC and UC	1.19117e+07		2.92281e+06	5.0572e+06	8.22737e+06	8.04262e+06	3.25984e+08	1.00881e+08	1.02537e+07	28370720
P68032	ACTC1	Actin, alpha cardiac muscle 1 OS=Homo sapiens GN=ACTC1 PE=1 SV=1 - [ACTC_HUMAN]	Cytoskeleton; Cytosol; Extracellular region or secreted;	1	31.83	5	11	133	PS and AS	SEC and UC	1.03358e+07	4.66633e+06	4.79796e+06	2.04436e+07	2.3437e+07	1.74392e+07	1.82637e+08	1.59384e+08	2.83227e+07	1.11447e+08
P63261	ACTG1	Actin, cytoplasmic 2 OS=Homo sapiens GN=ACTG1 PE=1 SV=1 - [ACTG_HUMAN]	Cytoskeleton; Cytosol; Extracellular region or secreted; Nucleus; Plasma Membrane;	1	70.67	6	19	326	PS and AS	SEC and UC	1.39032e+07	9.32003e+06	4.79796e+06	2.04436e+07	6.01867e+07	1.74392e+07	2.45526e+08	1.70621e+08	2.83227e+07	1.1673e+08
O43707	ACTN4	Alpha-actinin-4 OS=Homo sapiens GN=ACTN4 PE=1 SV=2 - [ACTN4_HUMAN]	Cytoskeleton; Cytosol; Extracellular region or secreted; Nucleus;	1	12.29	1	9	27	PS and AS	SEC and UC	140453			3.6756e+06	5273245		4.25635e+06	5.14647e+06
P09972	ALDOC	Fructose-bisphosphate aldolase C OS=Homo sapiens GN=ALDOC PE=1 SV=2 - [ALDOC_HUMAN]	Cytoskeleton; Cytosol; Extracellular region or secreted; Mitochondrion;	1	8.24	3	2	3	PS and AS	UC					7.11964e+06					3.46542e+06
Q8IWZ3	ANKHD1	Ankyrin repeat and KH domain-containing protein 1 OS=Homo sapiens GN=ANKHD1 PE=1 SV=1 - [ANKH1_HUMAN]	Not retrieved	1	0.28	1	1	2	PS	SEC and UC									2.63283e+06	3.11855e+07
P84085	ARF5	ADP-ribosylation factor 5 OS=Homo sapiens GN=ARF5 PE=1 SV=2 - [ARF5_HUMAN]	Extracellular region or secreted; Golgi apparatus; Plasma Membrane;	1	11.11	1	2	3	PS	SEC								4.02483e+06	659215
P59998	ARPC4	Actin-related protein 2/3 complex subunit 4 OS=Homo sapiens GN=ARPC4 PE=1 SV=3 - [ARPC4_HUMAN]	Cytoskeleton; Cytosol; Extracellular region or secreted;	1	6.55	1	1	2	PS	SEC							7.82152e+06	4.46722e+06
P61769	B2M	Beta-2-microglobulin OS=Homo sapiens GN=B2M PE=1 SV=1 - [B2MG_HUMAN]	Cytosol; Endoplasmic reticulum; Endosome; Extracellular region or secreted; Golgi apparatus; Plasma Membrane;	1	8.4	1	1	2	AS	UC				1.01675e+06	1.15644e+07
P55060	CSE1L	Exportin-2 OS=Homo sapiens GN=CSE1L PE=1 SV=3 - [XPO2_HUMAN]	Cytosol; Extracellular region or secreted; Nucleus;	1	0.82	1	1	13	PS and AS	SEC and UC				2.24507e+08	3144322107		593339673	3.06471e+08
P25685	DNAJB1	DnaJ homolog subfamily B member 1 OS=Homo sapiens GN=DNAJB1 PE=1 SV=4 - [DNJB1_HUMAN]	Cytosol; Extracellular region or secreted; Nucleus;	1	7.35	1	2	2	PS and AS	SEC and UC					6.06891e+06				842187
Q9UDY4	DNAJB4	DnaJ homolog subfamily B member 4 OS=Homo sapiens GN=DNAJB4 PE=1 SV=1 - [DNJB4_HUMAN]	Cytosol; Extracellular region or secreted; Plasma Membrane;	1	7.72	1	2	2	PS and AS	SEC and UC					4.12949e+06				842187
Q56NI9	ESCO2	N-acetyltransferase ESCO2 OS=Homo sapiens GN=ESCO2 PE=1 SV=1 - [ESCO2_HUMAN]	Golgi apparatus; Nucleus;	1	1.16	1	1	5	PS and AS	SEC and UC					6.92015e+07	1.63627e+06		3.40174e+06		1.40172e+07
P08754	GNAI3	Guanine nucleotide-binding protein G(k) subunit alpha OS=Homo sapiens GN=GNAI3 PE=1 SV=3 - [GNAI3_HUMAN]	Cytoskeleton; Extracellular region or secreted; Golgi apparatus; Lysosome; Nucleus; Plasma Membrane;	1	13.56	9	4	12	PS and AS	SEC and UC	1.61068e+06		1.18828e+06	925416	12210228			9.94466e+06	4.05484e+06
P63092	GNAS	Guanine nucleotide-binding protein G(s) subunit alpha isoforms short OS=Homo sapiens GN=GNAS PE=1 SV=1 - [GNAS2_HUMAN]	Cytosol; Extracellular region or secreted; Golgi apparatus; Plasma Membrane;	1	6.85	9	2	9	PS and AS	SEC and UC	1.61068e+06		1.18828e+06	925416	12210228			8.81721e+06	4.05484e+06
P02724	GYPA	Glycophorin-A OS=Homo sapiens GN=GYPA PE=1 SV=2 - [GLPA_HUMAN]	Extracellular region or secreted; Plasma Membrane;	1	20.67	1	1	4	PS	SEC and UC									8.35595e+06	26657340
P84243	H3F3A	Histone H3.3 OS=Homo sapiens GN=H3F3A PE=1 SV=2 - [H33_HUMAN]	Extracellular region or secreted; Nucleus;	1	50.74	3	7	68	PS and AS	SEC and UC	2.80233e+07	4.23753e+06	3.95387e+07	4.86358e+07	1.04968e+09	2.55953e+08	4.38806e+07	2.18378e+08	2.70307e+07	3.97386e+08
P02100	HBE1	Hemoglobin subunit epsilon OS=Homo sapiens GN=HBE1 PE=1 SV=2 - [HBE_HUMAN]	Cytosol; Extracellular region or secreted;	1	18.37	1	3	137	PS and AS	SEC and UC	1.88665e+07	2.16573e+08	1.65548e+08	1.24894e+09	3.92627e+09	1.64943e+09	6.60874e+08	8.15647e+07	6.81053e+08	14314029655
P69891	HBG1	Hemoglobin subunit gamma-1 OS=Homo sapiens GN=HBG1 PE=1 SV=2 - [HBG1_HUMAN]	Cytosol;	1	93.88	1	18	837	PS and AS	SEC and UC	3.18743e+07	1.98985e+08	1.74338e+08	2.02589e+09	6.15063e+09	1668300966	3.25053e+08	6.69718e+07	9.04598e+08	9.38018e+09
P69892	HBG2	Hemoglobin subunit gamma-2 OS=Homo sapiens GN=HBG2 PE=1 SV=2 - [HBG2_HUMAN]	Cytosol; Extracellular region or secreted;	1	93.88	1	18	890	PS and AS	SEC and UC	4.45209e+07	2.01771e+08	1.74338e+08	2.02589e+09	6.15063e+09	1668300966	3.25053e+08	6.69718e+07	9.04598e+08	9.38018e+09
Q93077	HIST1H2AC	Histone H2A type 1-C OS=Homo sapiens GN=HIST1H2AC PE=1 SV=3 - [H2A1C_HUMAN]	Extracellular region or secreted; Nucleus;	1	63.08	8	7	141	PS and AS	SEC and UC	1.89651e+07	6.64133e+07	1.37929e+08	9.60427e+07	1.91922e+09	2.60578e+08	2.14569e+08	9.8636e+07	3.03819e+08	1.7755e+09
P68431	HIST1H3A	Histone H3.1 OS=Homo sapiens GN=HIST1H3A PE=1 SV=2 - [H31_HUMAN]	Extracellular region or secreted; Nucleus;	1	50.74	3	7	71	PS and AS	SEC and UC	2.80233e+07	4.23753e+06	2.43966e+07	6.34862e+07	1.04968e+09	2.76875e+08	3.21999e+07	2.18378e+08	3.00251e+07	4.85936e+08
Q16777	HIST2H2AC	Histone H2A type 2-C OS=Homo sapiens GN=HIST2H2AC PE=1 SV=4 - [H2A2C_HUMAN]	Extracellular region or secreted; Nucleus;	1	3	2	6	142	PS and AS	SEC and UC	1.80521e+07	6.64133e+07	1.37929e+08	9.72658e+07	1.91592e+09	2.60578e+08	1.96199e+08	9.8636e+07	3.03819e+08	1.7755e+09
Q71DI3	HIST2H3A	Histone H3.2 OS=Homo sapiens GN=HIST2H3A PE=1 SV=3 - [H32_HUMAN]	Extracellular region or secreted; Nucleus;	1	50.74	3	7	87	PS and AS	SEC and UC	2.80233e+07	4.23753e+06	3.95387e+07	6.43128e+07	1.04968e+09	3.83296e+08	8.43055e+07	2.18378e+08	5.30366e+07	3.97089e+08
P01891	HLA-A	HLA class I histocompatibility antigen, A-68 alpha chain OS=Homo sapiens GN=HLA-A PE=1 SV=4 - [1A68_HUMAN]	Endoplasmic reticulum; Endosome; Golgi apparatus; Plasma Membrane;	1	16.44	4	4	6	PS and AS	SEC and UC					6912550		887488	4.53178e+06	1.39818e+06
P30508	HLA-C	HLA class I histocompatibility antigen, Cw-12 alpha chain OS=Homo sapiens GN=HLA-C PE=1 SV=2 - [1C12_HUMAN]	Endoplasmic reticulum; Endosome; Extracellular region or secreted; Golgi apparatus; Plasma Membrane;	1	16.39	47	4	5	PS and AS	SEC and UC					6912550			6.11774e+06
A2RU67	KIAA1467	Uncharacterized protein KIAA1467 OS=Homo sapiens GN=KIAA1467 PE=1 SV=1 - [K1467_HUMAN]	Not retrieved	1	2.09	1	1	4	PS and AS	SEC and UC					4.55886e+06				1.06442e+06	7017449
Q6IAA8	LAMTOR1	Ragulator complex protein LAMTOR1 OS=Homo sapiens GN=LAMTOR1 PE=1 SV=2 - [LTOR1_HUMAN]	Endosome; Extracellular region or secreted; Lysosome; Plasma Membrane;	1	6.83	1	1	2	PS	SEC and UC									2.49615e+06	1.46097e+07
Q06830	PRDX1	Peroxiredoxin-1 OS=Homo sapiens GN=PRDX1 PE=1 SV=1 - [PRDX1_HUMAN]	Cytosol; Extracellular region or secreted; Mitochondrion; Nucleus;	1	10.55	1	2	9	PS and AS	SEC and UC			1.51623e+06	3.85774e+06	4.73723e+07	5.27964e+06	3.3742e+07		2.53849e+06	44054712
P07477	PRSS1	Trypsin-1 OS=Homo sapiens GN=PRSS1 PE=1 SV=1 - [TRY1_HUMAN]	Extracellular region or secreted;	1	8.1	3	1	6	PS and AS	SEC and UC						2.86038e+06			7.82279e+06	1.4596e+07
P35030	PRSS3	Trypsin-3 OS=Homo sapiens GN=PRSS3 PE=1 SV=2 - [TRY3_HUMAN]	Extracellular region or secreted;	1	4.28	1	1	4	PS and AS	SEC and UC			8283608			23591184			8.5306e+06
P62820	RAB1A	Ras-related protein Rab-1A OS=Homo sapiens GN=RAB1A PE=1 SV=3 - [RAB1A_HUMAN]	Cytosol; Endoplasmic reticulum; Endosome; Extracellular region or secreted; Golgi apparatus;	1	19.02	17	3	11	PS and AS	SEC and UC			2.59245e+06		3.11215e+07	1.33923e+07	2.22352e+07		7.20103e+06	4.65697e+07
Q9H0U4	RAB1B	Ras-related protein Rab-1B OS=Homo sapiens GN=RAB1B PE=1 SV=1 - [RAB1B_HUMAN]	Cytosol; Endoplasmic reticulum; Extracellular region or secreted; Golgi apparatus; Mitochondrion;	1	20.9	17	3	11	PS and AS	SEC and UC			2.59245e+06		3.17945e+07	1.33923e+07	2.22352e+07		7.20103e+06	4.65697e+07
Q15286	RAB35	Ras-related protein Rab-35 OS=Homo sapiens GN=RAB35 PE=1 SV=1 - [RAB35_HUMAN]	Cytosol; Endosome; Extracellular region or secreted; Mitochondrion; Plasma Membrane;	1	10.95	16	2	7	PS and AS	SEC and UC			2.59245e+06		8.21326e+07	1.33923e+07	2.22352e+07	916037	1.07392e+07	8.13764e+07
P61006	RAB8A	Ras-related protein Rab-8A OS=Homo sapiens GN=RAB8A PE=1 SV=1 - [RAB8A_HUMAN]	Cytoskeleton; Cytosol; Endosome; Extracellular region or secreted; Golgi apparatus; Plasma Membrane;	1	12.08	16	2	7	PS and AS	SEC and UC			2.59245e+06		8.21326e+07	1.33923e+07	2.22352e+07	440445	1.07392e+07	8.13764e+07
P62834	RAP1A	Ras-related protein Rap-1A OS=Homo sapiens GN=RAP1A PE=1 SV=1 - [RAP1A_HUMAN]	Cytosol; Endosome; Extracellular region or secreted; Plasma Membrane;	1	34.24	1	6	11	PS and AS	SEC and UC				600891	7.58872e+06		1.24795e+07	5.37433e+06		5910091
P61224	RAP1B	Ras-related protein Rap-1b OS=Homo sapiens GN=RAP1B PE=1 SV=1 - [RAP1B_HUMAN]	Cytosol; Extracellular region or secreted; Lysosome; Plasma Membrane;	1	33.15	2	6	13	PS and AS	SEC and UC				600891	7.58872e+06		1.00936e+07	4.313e+06		5910091
Q96T37	RBM15	Putative RNA-binding protein 15 OS=Homo sapiens GN=RBM15 PE=1 SV=2 - [RBM15_HUMAN]	Nucleus;	1	1.13	1	1	3	AS	SEC and UC			6.09926e+06			7260661
Q96NA2	RILP	Rab-interacting lysosomal protein OS=Homo sapiens GN=RILP PE=1 SV=1 - [RILP_HUMAN]	Cytoskeleton; Cytosol; Endosome; Lysosome; Mitochondrion;	1	3.74	1	1	3	PS	SEC and UC									192193	1.02637e+06
P62854	RPS26	40S ribosomal protein S26 OS=Homo sapiens GN=RPS26 PE=1 SV=3 - [RS26_HUMAN]	Cytosol; Extracellular region or secreted; Nucleus;	1	7.83	2	1	2	PS	SEC and UC									777807	4.95488e+06
O95562	SFT2D2	Vesicle transport protein SFT2B OS=Homo sapiens GN=SFT2D2 PE=1 SV=1 - [SFT2B_HUMAN]	Extracellular region or secreted;	1	6.25	1	1	2	AS	SEC and UC			322005		3.39037e+06
Q9H299	SH3BGRL3	SH3 domain-binding glutamic acid-rich-like protein 3 OS=Homo sapiens GN=SH3BGRL3 PE=1 SV=1 - [SH3L3_HUMAN]	Extracellular region or secreted; Nucleus;	1	10.75	1	1	2	AS	UC				702275	2.80432e+06
Q8TF72	SHROOM3	Protein Shroom3 OS=Homo sapiens GN=SHROOM3 PE=1 SV=2 - [SHRM3_HUMAN]	Cytoskeleton; Plasma Membrane;	1	0.45	1	1	25	PS and AS	SEC and UC		8.68389e+07			1.78399e+08		1.33178e+08	9.5596e+07
P11168	SLC2A2	Solute carrier family 2, facilitated glucose transporter member 2 OS=Homo sapiens GN=SLC2A2 PE=1 SV=1 - [GTR2_HUMAN]	Plasma Membrane;	1	1.15	3	1	2	PS and AS	SEC and UC						1.65729e+06			7.48332e+07
P22531	SPRR2E	Small proline-rich protein 2E OS=Homo sapiens GN=SPRR2E PE=2 SV=2 - [SPR2E_HUMAN]	Cytosol; Plasma Membrane;	1	25	6	1	3	PS	SEC							1.3043e+07	2.57096e+06
Q9P0T7	TMEM9	Transmembrane protein 9 OS=Homo sapiens GN=TMEM9 PE=1 SV=1 - [TMEM9_HUMAN]	Endosome; Lysosome;	1	10.93	1	2	5	PS and AS	SEC and UC			744630		1.00343e+07				5.40667e+06
Q9NQ34	TMEM9B	Transmembrane protein 9B OS=Homo sapiens GN=TMEM9B PE=1 SV=1 - [TMM9B_HUMAN]	Endosome; Lysosome;	1	8.08	1	2	4	PS and AS	SEC and UC			744630		1.06605e+07				9.94377e+06
P27348	YWHAQ	14-3-3 protein theta OS=Homo sapiens GN=YWHAQ PE=1 SV=1 - [1433T_HUMAN]	Cytosol; Extracellular region or secreted; Mitochondrion;	1	19.59	4	5	16	PS and AS	SEC and UC					8.4346e+06	3.25025e+06		4.21596e+06	1.66406e+06

## Sheet: ER or secreted
Accession	Gene Name	Description	Subcellular location (GO annotation)	Σ# Unique Peptides	ΣCoverage	Σ# Proteins	Σ# Peptides	Σ# PSMs	identification according to culture conditions (PS/AS)	identification according to exosome isolation (SEC/UC)	huRex CB8_AS_SEC	huRex CB15_AS_SEC	huRex CB31_AS_SEC	huRex CB8_AS_UC	huRex CB15_AS_UC	huRex CB31_AS_UC	huRex CB16_PS_SEC	huRex CB17_PS_SEC	huRex CB30_PS_SEC	huRex CB30_PS_UC
P02751	FN1	Fibronectin OS=Homo sapiens GN=FN1 PE=1 SV=4 - [FINC_HUMAN]	Endoplasmic reticulum; Extracellular region or secreted; Plasma Membrane;	52	34.66	2	52	417	PS and AS	SEC and UC		9.00325e+07							1.38502e+06	1.21052e+08
P02786	TFRC	Transferrin receptor protein 1 OS=Homo sapiens GN=TFRC PE=1 SV=2 - [TFR1_HUMAN]	Endosome; Extracellular region or secreted; Plasma Membrane;	45	64.08	3	45	1562	PS and AS	SEC and UC	548690	9.86058e+07	3.84272e+07	5.71088e+07	2.71911e+09	3.19061e+08	1.07975e+09	2.59727e+08	6.58677e+08	4.84786e+09
P02788	LTF	Lactotransferrin OS=Homo sapiens GN=LTF PE=1 SV=6 - [TRFL_HUMAN]	Extracellular region or secreted; Nucleus;	44	70.14	1	44	308	PS and AS	SEC and UC	2.76844e+06		1.26215e+06	6.01416e+07	4.47898e+07	1.06142e+07	2.44966e+07	2.58467e+07	960509	2.28267e+07
P05023	ATP1A1	Sodium/potassium-transporting ATPase subunit alpha-1 OS=Homo sapiens GN=ATP1A1 PE=1 SV=1 - [AT1A1_HUMAN]	Endoplasmic reticulum; Endosome; Extracellular region or secreted; Golgi apparatus; Plasma Membrane;	41	42.33	6	41	160	PS and AS	SEC and UC		1.70162e+06	866339		9.18123e+07	8.74592e+06	2.96564e+07	9.80075e+06	1.25413e+07	9.26268e+07
P05164	MPO	Myeloperoxidase OS=Homo sapiens GN=MPO PE=1 SV=1 - [PERM_HUMAN]	Extracellular region or secreted; Lysosome; Mitochondrion; Nucleus;	41	54.09	2	41	478	PS and AS	SEC and UC	1.24262e+07	2.66703e+06	2.37938e+07	4.70585e+07	3.56796e+08	7.6565e+07	31121277	1.39166e+08	5.48607e+07	1.57665e+08
P11142	HSPA8	Heat shock cognate 71 kDa protein OS=Homo sapiens GN=HSPA8 PE=1 SV=1 - [HSP7C_HUMAN]	Cytosol; Endosome; Extracellular region or secreted; Lysosome; Nucleus; Plasma Membrane;	31	70.28	3	34	348	PS and AS	SEC and UC	3.29084e+06	7.4493e+06	1.05367e+07	1.82442e+07	3.06599e+08	6.48355e+07	1.16189e+08	3.35599e+07	7.07139e+07	3.54969e+08
P04040	CAT	Catalase OS=Homo sapiens GN=CAT PE=1 SV=3 - [CATA_HUMAN]	Cytosol; Endoplasmic reticulum; Extracellular region or secreted; Golgi apparatus; Lysosome; Mitochondrion; Peroxisome; Plasma Membrane;	26	53.7	1	26	103	PS and AS	SEC and UC		3.09806e+06	1.0417e+06	1.52623e+07	2.68584e+08	3.03238e+07	7.10961e+06	9.95428e+06	1.38779e+06	3.1879e+07
Q86YZ3	HRNR	Hornerin OS=Homo sapiens GN=HRNR PE=1 SV=2 - [HORN_HUMAN]	Extracellular region or secreted; Lysosome; Nucleus; Plasma Membrane;	26	24.91	1	26	99	PS and AS	SEC and UC	225249		5.42515e+06	890996	6.68598e+06	5.69116e+07	1.13529e+07	2.08003e+06	1.22166e+07	6.13995e+06
P02730	SLC4A1	Band 3 anion transport protein OS=Homo sapiens GN=SLC4A1 PE=1 SV=3 - [B3AT_HUMAN]	Cytoskeleton; Extracellular region or secreted; Plasma Membrane;	26	42.81	1	26	324	PS and AS	SEC and UC	9.83168e+06	4.24989e+07	8.09258e+06	2.89643e+07	3.34198e+08	4.00716e+07	1.54318e+08	2.13815e+07	1.45708e+07	96749358
P0DMV8	HSPA1A	Heat shock 70 kDa protein 1A OS=Homo sapiens GN=HSPA1A PE=1 SV=1 - [HS71A_HUMAN]	Cytoskeleton; Cytosol; Endoplasmic reticulum; Extracellular region or secreted; Mitochondrion; Nucleus;	23	55.85	3	25	159	PS and AS	SEC and UC	97212.5	1.01623e+07	6.18774e+06	1.37789e+07	2.29359e+08	3.59892e+07	4.3506e+07	2.79542e+07	4.0331e+07	2.83248e+08
P08195	SLC3A2	4F2 cell-surface antigen heavy chain OS=Homo sapiens GN=SLC3A2 PE=1 SV=3 - [4F2_HUMAN]	Cytosol; Extracellular region or secreted; Nucleus; Plasma Membrane;	23	45.4	1	23	84	PS and AS	SEC and UC		7.45592e+06	4.59741e+06	4.9967e+06	1.49422e+08	2.45168e+07	8.63463e+06	3.92745e+06	1.906e+07	8.28963e+07
Q93050	ATP6V0A1	V-type proton ATPase 116 kDa subunit a isoform 1 OS=Homo sapiens GN=ATP6V0A1 PE=1 SV=3 - [VPP1_HUMAN]	Cytosol; Endosome; Extracellular region or secreted; Golgi apparatus; Lysosome; Nucleus; Plasma Membrane;	21	26.52	2	21	66	PS and AS	SEC and UC			1.24844e+06	2.79691e+06	7.54062e+07	7.55709e+06	6.70092e+08	1.38694e+06	8.45362e+06	4.57103e+07
P35579	MYH9	Myosin-9 OS=Homo sapiens GN=MYH9 PE=1 SV=4 - [MYH9_HUMAN]	Cytoskeleton; Cytosol; Extracellular region or secreted; Nucleus; Plasma Membrane;	21	14.44	5	21	41	PS and AS	SEC and UC		787810		1.44341e+06	2.9744e+06		3.32337e+06	5.48422e+06	1.24479e+06	4571573
P08133	ANXA6	Annexin A6 OS=Homo sapiens GN=ANXA6 PE=1 SV=3 - [ANXA6_HUMAN]	Endosome; Extracellular region or secreted; Lysosome; Mitochondrion;	19	41.46	1	19	67	PS and AS	SEC and UC			762174	1.54442e+06	1.37821e+07		1.84267e+07	1.27135e+07	2.32516e+06	6.2027e+06
P15924	DSP	Desmoplakin OS=Homo sapiens GN=DSP PE=1 SV=3 - [DESP_HUMAN]	Cytoskeleton; Extracellular region or secreted; Nucleus; Plasma Membrane;	19	7.87	2	19	25	PS and AS	SEC and UC	2.39024e+06	874551	1.04824e+06			7.96089e+06	2.23642e+07	2.01468e+06	1.66796e+06
P26038	MSN	Moesin OS=Homo sapiens GN=MSN PE=1 SV=3 - [MOES_HUMAN]	Cytoskeleton; Cytosol; Extracellular region or secreted; Nucleus; Plasma Membrane;	19	47.31	2	25	112	PS and AS	SEC and UC				1.3015e+06	3.9335e+06	2.65451e+06	1.84776e+07	2.96473e+07	1.25579e+06	4.62468e+06
P13796	LCP1	Plastin-2 OS=Homo sapiens GN=LCP1 PE=1 SV=6 - [PLSL_HUMAN]	Cytoskeleton; Cytosol; Extracellular region or secreted; Plasma Membrane;	18	37.96	3	18	44	PS and AS	SEC and UC				1.27943e+06				9.20858e+06		5.13548e+06
Q02413	DSG1	Desmoglein-1 OS=Homo sapiens GN=DSG1 PE=1 SV=2 - [DSG1_HUMAN]	Cytosol; Extracellular region or secreted; Plasma Membrane;	17	18.97	1	17	40	PS and AS	SEC and UC	1.16284e+06		2.78125e+06		3.10512e+06	1.1989e+07	2.7827e+07	995112	2.63502e+06
P21333	FLNA	Filamin-A OS=Homo sapiens GN=FLNA PE=1 SV=4 - [FLNA_HUMAN]	Cytoskeleton; Cytosol; Extracellular region or secreted; Nucleus; Plasma Membrane;	17	9.1	3	17	29	PS and AS	SEC and UC				2.22629e+06			3.16749e+06	4.11078e+06
P27105	STOM	Erythrocyte band 7 integral membrane protein OS=Homo sapiens GN=STOM PE=1 SV=3 - [STOM_HUMAN]	Cytoskeleton; Cytosol; Endoplasmic reticulum; Extracellular region or secreted; Lysosome; Mitochondrion; Plasma Membrane;	16	68.4	2	16	353	PS and AS	SEC and UC	7.96223e+06	1.31779e+07	2.78469e+07	1.46499e+07	3.83241e+08	1.29967e+08	1.1232e+08	4.14108e+07	5.66719e+07	1.96324e+08
P02790	HPX	Hemopexin OS=Homo sapiens GN=HPX PE=1 SV=2 - [HEMO_HUMAN]	Extracellular region or secreted;	15	49.78	1	15	33	PS and AS	UC						1.45405e+07				1.1318e+09
P04196	HRG	Histidine-rich glycoprotein OS=Homo sapiens GN=HRG PE=1 SV=1 - [HRG_HUMAN]	Endosome; Extracellular region or secreted; Lysosome; Plasma Membrane;	15	34.48	3	15	40	PS and AS	SEC and UC		1737432				1.29895e+06	1.63943e+07		3.13998e+07	3.54461e+08
P08575	PTPRC	Receptor-type tyrosine-protein phosphatase C OS=Homo sapiens GN=PTPRC PE=1 SV=2 - [PTPRC_HUMAN]	Extracellular region or secreted; Plasma Membrane;	15	14.95	1	15	36	PS and AS	SEC and UC					577656		2.05656e+06	7843838
P55072	VCP	Transitional endoplasmic reticulum ATPase OS=Homo sapiens GN=VCP PE=1 SV=4 - [TERA_HUMAN]	Cytosol; Endoplasmic reticulum; Extracellular region or secreted; Lysosome; Nucleus;	15	23.95	1	15	21	PS and AS	SEC and UC					1.91777e+07	2.30355e+06		1.35522e+06
P19823	ITIH2	Inter-alpha-trypsin inhibitor heavy chain H2 OS=Homo sapiens GN=ITIH2 PE=1 SV=2 - [ITIH2_HUMAN]	Endoplasmic reticulum; Extracellular region or secreted;	14	20.61	2	14	27	PS and AS	SEC and UC						3.62814e+06			4.64156e+06	1.24221e+08
Q9NP58	ABCB6	ATP-binding cassette sub-family B member 6, mitochondrial OS=Homo sapiens GN=ABCB6 PE=1 SV=1 - [ABCB6_HUMAN]	Cytosol; Endoplasmic reticulum; Endosome; Extracellular region or secreted; Golgi apparatus; Mitochondrion; Nucleus; Plasma Membrane;	13	25.89	1	13	27	PS and AS	SEC and UC				610416	2.0919e+07		8.65971e+06		2.87986e+06	1.53862e+07
P12429	ANXA3	Annexin A3 OS=Homo sapiens GN=ANXA3 PE=1 SV=3 - [ANXA3_HUMAN]	Cytosol; Extracellular region or secreted; Plasma Membrane;	13	42.72	1	13	46	PS and AS	SEC and UC	2.44054e+06			1.81014e+06	1.17415e+08		7.79732e+06	9.99384e+06	2.89471e+06	6.58397e+06
P61421	ATP6V0D1	V-type proton ATPase subunit d 1 OS=Homo sapiens GN=ATP6V0D1 PE=1 SV=1 - [VA0D1_HUMAN]	Endosome; Extracellular region or secreted; Lysosome; Plasma Membrane;	13	46.44	2	13	42	PS and AS	SEC and UC		795740	2.4771e+06	5.03343e+06	8.42625e+07	1.0646e+07		4.17991e+06	1.33516e+07	7.41337e+07
P05107	ITGB2	Integrin beta-2 OS=Homo sapiens GN=ITGB2 PE=1 SV=2 - [ITB2_HUMAN]	Extracellular region or secreted; Plasma Membrane;	13	24.45	1	13	21	PS and AS	SEC	781673						6.01974e+06	6.65883e+06
P51149	RAB7A	Ras-related protein Rab-7a OS=Homo sapiens GN=RAB7A PE=1 SV=1 - [RAB7A_HUMAN]	Cytosol; Endosome; Extracellular region or secreted; Golgi apparatus; Lysosome; Plasma Membrane;	13	71.01	3	13	37	PS and AS	SEC and UC		1.18018e+06		2.06968e+06	2.83951e+07	2.28113e+06	1.44731e+07	3.81703e+06	8.17817e+06	5.73657e+07
P11166	SLC2A1	Solute carrier family 2, facilitated glucose transporter member 1 OS=Homo sapiens GN=SLC2A1 PE=1 SV=2 - [GTR1_HUMAN]	Cytoskeleton; Cytosol; Extracellular region or secreted; Golgi apparatus; Nucleus; Plasma Membrane;	13	27.64	1	14	183	PS and AS	SEC and UC	5.49604e+06	6.59834e+06	1.7055e+07	2.90054e+07	6.20578e+08	7.98102e+07	1.22071e+08	1.65134e+07	2.99503e+07	2.276e+08
P02649	APOE	Apolipoprotein E OS=Homo sapiens GN=APOE PE=1 SV=1 - [APOE_HUMAN]	Endoplasmic reticulum; Endosome; Extracellular region or secreted; Golgi apparatus; Nucleus; Plasma Membrane;	12	45.11	2	12	21	PS and AS	SEC and UC						2.22546e+06			3.11826e+06	1.00384e+08
P62805	HIST1H4A	Histone H4 OS=Homo sapiens GN=HIST1H4A PE=1 SV=2 - [H4_HUMAN]	Extracellular region or secreted; Nucleus;	12	57.28	1	12	374	PS and AS	SEC and UC	4.0784e+07	2.18098e+07	1.73246e+08	2.76867e+08	3.17029e+09	7.11699e+08	7.61041e+08	3.16318e+08	1.44845e+08	2002447452
P14618	PKM	Pyruvate kinase PKM OS=Homo sapiens GN=PKM PE=1 SV=4 - [KPYM_HUMAN]	Cytosol; Extracellular region or secreted; Mitochondrion; Nucleus;	12	31.26	3	12	24	PS and AS	SEC and UC					537896		8.40352e+06	8.92804e+06
P00915	CA1	Carbonic anhydrase 1 OS=Homo sapiens GN=CA1 PE=1 SV=2 - [CAH1_HUMAN]	Cytosol; Extracellular region or secreted;	11	56.7	1	11	48	PS and AS	SEC and UC		4.18686e+06		1.5691e+07	2.35001e+08	2.56874e+07				2.94042e+07
P16671	CD36	Platelet glycoprotein 4 OS=Homo sapiens GN=CD36 PE=1 SV=2 - [CD36_HUMAN]	Extracellular region or secreted; Golgi apparatus; Plasma Membrane;	11	27.54	1	11	42	PS and AS	SEC and UC		2.24729e+06		1.03763e+06	1.20433e+08	8.41644e+06	10106563	2.94278e+06	4.52008e+06	5.65777e+07
P31146	CORO1A	Coronin-1A OS=Homo sapiens GN=CORO1A PE=1 SV=4 - [COR1A_HUMAN]	Cytoskeleton; Cytosol; Endosome; Extracellular region or secreted; Plasma Membrane;	11	34.92	1	11	50	PS and AS	SEC and UC		348427		896054			2.0128e+07	2.18636e+07	3.60116e+06	1.9563e+07
P06733	ENO1	Alpha-enolase OS=Homo sapiens GN=ENO1 PE=1 SV=2 - [ENOA_HUMAN]	Cytosol; Extracellular region or secreted; Nucleus; Plasma Membrane;	11	37.79	4	11	34	PS and AS	SEC and UC				4.74373e+06	1.04005e+07	8.01293e+06	7122032	13972704
P02794	FTH1	Ferritin heavy chain OS=Homo sapiens GN=FTH1 PE=1 SV=2 - [FRIH_HUMAN]	Cytosol; Extracellular region or secreted; Lysosome; Nucleus;	11	71.58	2	11	32	PS and AS	SEC and UC					2.31885e+08	7.66594e+06	2.67875e+06	2.05361e+06
P02774	GC	Vitamin D-binding protein OS=Homo sapiens GN=GC PE=1 SV=1 - [VTDB_HUMAN]	Cytosol; Extracellular region or secreted; Lysosome;	11	40.93	1	15	24	PS and AS	SEC and UC						3.68313e+06			661346	2.2198e+08
P06702	S100A9	Protein S100-A9 OS=Homo sapiens GN=S100A9 PE=1 SV=1 - [S10A9_HUMAN]	Cytoskeleton; Cytosol; Extracellular region or secreted; Nucleus; Plasma Membrane;	11	89.47	1	11	147	PS and AS	SEC and UC	788795	6.47871e+06	3.35784e+06	2.41219e+08	2.38671e+08	9.83808e+07	3.0712e+07	2.47128e+07	4.92183e+06	4.69664e+08
Q15758	SLC1A5	Neutral amino acid transporter B(0) OS=Homo sapiens GN=SLC1A5 PE=1 SV=2 - [AAAT_HUMAN]	Extracellular region or secreted; Plasma Membrane;	11	23.11	1	11	63	PS and AS	SEC and UC		1.64184e+07	4.87294e+06	9.04415e+06	1.85339e+08	1.13134e+07	2.42647e+07	5.83361e+06	2.66695e+07	1.60523e+08
P29401	TKT	Transketolase OS=Homo sapiens GN=TKT PE=1 SV=3 - [TKT_HUMAN]	Cytosol; Extracellular region or secreted; Nucleus; Peroxisome;	11	29.37	1	11	36	PS and AS	SEC and UC				5.98402e+06	1.85799e+07		6.17618e+06	1.13064e+07		3.92732e+06
P12814	ACTN1	Alpha-actinin-1 OS=Homo sapiens GN=ACTN1 PE=1 SV=2 - [ACTN1_HUMAN]	Cytoskeleton; Cytosol; Extracellular region or secreted; Plasma Membrane;	10	26.01	4	18	42	PS and AS	SEC and UC	140453			3.6756e+06	5273245		4.25635e+06	5.53021e+06
P04083	ANXA1	Annexin A1 OS=Homo sapiens GN=ANXA1 PE=1 SV=2 - [ANXA1_HUMAN]	Cytosol; Endosome; Extracellular region or secreted; Lysosome; Mitochondrion; Nucleus; Plasma Membrane;	10	39.88	1	10	33	PS and AS	SEC and UC	606674			1.85695e+06	4.95642e+06		1.36312e+07	1.41033e+07	4.13387e+06
P10909	CLU	Clusterin OS=Homo sapiens GN=CLU PE=1 SV=1 - [CLUS_HUMAN]	Cytosol; Endoplasmic reticulum; Extracellular region or secreted; Golgi apparatus; Mitochondrion; Nucleus;	10	24.94	1	10	15	PS	SEC and UC									3.73306e+06	1.06399e+08
P08311	CTSG	Cathepsin G OS=Homo sapiens GN=CTSG PE=1 SV=2 - [CATG_HUMAN]	Extracellular region or secreted; Lysosome; Nucleus; Plasma Membrane;	10	40.39	1	10	60	PS and AS	SEC and UC	889796	8.15032e+06	3.77899e+06	3.2519e+07	1.96641e+08	7.38322e+06	3.17101e+06	6.51263e+06		6.94016e+06
P04406	GAPDH	Glyceraldehyde-3-phosphate dehydrogenase OS=Homo sapiens GN=GAPDH PE=1 SV=3 - [G3P_HUMAN]	Cytoskeleton; Cytosol; Extracellular region or secreted; Nucleus; Plasma Membrane;	10	44.78	2	10	49	PS and AS	SEC and UC		1.24351e+06		6.4038e+06	1.18265e+07	4.41552e+06	4.40065e+07	2.00237e+07	6.78191e+06	7.8748e+07
P69905	HBA1	Hemoglobin subunit alpha OS=Homo sapiens GN=HBA1 PE=1 SV=2 - [HBA_HUMAN]	Cytosol; Extracellular region or secreted;	10	96.48	1	14	640	PS and AS	SEC and UC	2.50391e+07	3.49055e+06	8.13894e+07	2.07416e+09	5.22559e+09	2.12081e+09	2.05631e+08	4.36278e+07	6.30376e+08	5516983661
P46940	IQGAP1	Ras GTPase-activating-like protein IQGAP1 OS=Homo sapiens GN=IQGAP1 PE=1 SV=1 - [IQGA1_HUMAN]	Cytoskeleton; Cytosol; Extracellular region or secreted; Nucleus; Plasma Membrane;	10	8.39	1	10	13	PS	SEC								2.4807e+06
P05109	S100A8	Protein S100-A8 OS=Homo sapiens GN=S100A8 PE=1 SV=1 - [S10A8_HUMAN]	Cytoskeleton; Cytosol; Extracellular region or secreted; Nucleus; Plasma Membrane;	10	84.95	1	10	100	PS and AS	SEC and UC	1.10153e+06	2.07105e+06	7.00436e+06	7.57607e+07	2.10387e+08	9.05029e+07	2.53577e+07	2.48096e+07	7.17002e+06	6.06989e+08
P30740	SERPINB1	Leukocyte elastase inhibitor OS=Homo sapiens GN=SERPINB1 PE=1 SV=1 - [ILEU_HUMAN]	Extracellular region or secreted;	10	35.09	1	10	14	PS and AS	SEC and UC				3.81559e+06				6.80083e+06
O15400	STX7	Syntaxin-7 OS=Homo sapiens GN=STX7 PE=1 SV=4 - [STX7_HUMAN]	Endosome; Extracellular region or secreted; Lysosome; Plasma Membrane;	10	49.81	1	10	38	PS and AS	SEC and UC		820932	2.00904e+06	3.65206e+06	8.31037e+07	1.21891e+07	4615610	1.77069e+06	1.75127e+07	1.3448e+08
P43652	AFM	Afamin OS=Homo sapiens GN=AFM PE=1 SV=1 - [AFAM_HUMAN]	Extracellular region or secreted;	9	18.36	1	9	10	PS	UC										4.27853e+07
P50895	BCAM	Basal cell adhesion molecule OS=Homo sapiens GN=BCAM PE=1 SV=2 - [BCAM_HUMAN]	Extracellular region or secreted; Plasma Membrane;	9	18.95	1	9	19	PS and AS	SEC and UC					1.25189e+07		1.37732e+06		1.64638e+06	2.15954e+07
O75955	FLOT1	Flotillin-1 OS=Homo sapiens GN=FLOT1 PE=1 SV=3 - [FLOT1_HUMAN]	Cytoskeleton; Endosome; Extracellular region or secreted; Lysosome; Plasma Membrane;	9	26.23	1	9	17	PS and AS	SEC and UC	369136				1.61742e+07		7.33182e+06	3.16242e+06
P68871	HBB	Hemoglobin subunit beta OS=Homo sapiens GN=HBB PE=1 SV=2 - [HBB_HUMAN]	Cytosol; Extracellular region or secreted;	9	95.24	1	15	663	PS and AS	SEC and UC	2.59979e+07	2.37153e+08	2.47999e+08	1.60196e+09	5.23575e+09	2.1537e+09	3.83303e+08	5.69396e+07	9.41338e+08	1.23829e+10
P11215	ITGAM	Integrin alpha-M OS=Homo sapiens GN=ITGAM PE=1 SV=2 - [ITAM_HUMAN]	Extracellular region or secreted; Plasma Membrane;	9	9.72	1	9	18	PS and AS	SEC	214212						4.17736e+06	5.6919e+06
P14923	JUP	Junction plakoglobin OS=Homo sapiens GN=JUP PE=1 SV=3 - [PLAK_HUMAN]	Cytoskeleton; Cytosol; Extracellular region or secreted; Nucleus; Plasma Membrane;	9	17.18	3	9	21	PS and AS	SEC and UC	826462		1.00006e+06	1.08351e+06		4.52272e+06	1.57585e+07	448839
P35613	BSG	Basigin OS=Homo sapiens GN=BSG PE=1 SV=2 - [BASI_HUMAN]	Extracellular region or secreted; Golgi apparatus; Mitochondrion; Plasma Membrane;	8	30.13	1	8	25	PS and AS	SEC and UC					7.94176e+07	7.01655e+06			7.39805e+06	3.68343e+07
P49913	CAMP	Cathelicidin antimicrobial peptide OS=Homo sapiens GN=CAMP PE=1 SV=1 - [CAMP_HUMAN]	Extracellular region or secreted;	8	34.71	1	8	25	PS and AS	SEC and UC			2.18904e+06	5.63108e+06	1.15172e+07	1.49097e+07		2.60662e+06	9.38173e+06	2.82364e+07
P68104	EEF1A1	Elongation factor 1-alpha 1 OS=Homo sapiens GN=EEF1A1 PE=1 SV=1 - [EF1A1_HUMAN]	Cytoskeleton; Cytosol; Extracellular region or secreted; Lysosome; Nucleus; Plasma Membrane;	8	26.84	3	8	30	PS and AS	SEC and UC	1.95025e+06	3.51731e+06			2.97671e+07	8.95578e+06	2.03407e+06	5.15585e+06	5.27105e+06	4.68842e+07
P06744	GPI	Glucose-6-phosphate isomerase OS=Homo sapiens GN=GPI PE=1 SV=4 - [G6PI_HUMAN]	Cytosol; Extracellular region or secreted; Nucleus; Plasma Membrane;	8	18.1	2	8	19	PS and AS	SEC and UC				2.28623e+06	6.66527e+06	2.20039e+06		6.15191e+06
Q5T749	KPRP	Keratinocyte proline-rich protein OS=Homo sapiens GN=KPRP PE=1 SV=1 - [KPRP_HUMAN]	Extracellular region or secreted;	8	22.45	1	8	12	PS and AS	SEC and UC				356667		1.42405e+07	1.51228e+07		5.46245e+06
Q6UX06	OLFM4	Olfactomedin-4 OS=Homo sapiens GN=OLFM4 PE=1 SV=1 - [OLFM4_HUMAN]	Extracellular region or secreted; Mitochondrion; Plasma Membrane;	8	20.39	1	8	18	PS and AS	SEC and UC						1.41117e+07	8.5718e+06	6.04514e+06	6.24962e+06	1.85937e+07
P00558	PGK1	Phosphoglycerate kinase 1 OS=Homo sapiens GN=PGK1 PE=1 SV=3 - [PGK1_HUMAN]	Cytosol; Extracellular region or secreted;	8	26.14	2	8	10	PS and AS	SEC and UC					328413			3.04599e+06	1.38939e+06
P60900	PSMA6	Proteasome subunit alpha type-6 OS=Homo sapiens GN=PSMA6 PE=1 SV=1 - [PSA6_HUMAN]	Cytosol; Extracellular region or secreted; Nucleus;	8	39.43	1	8	10	AS	UC					4.63206e+07	6.49667e+06
Q15907	RAB11B	Ras-related protein Rab-11B OS=Homo sapiens GN=RAB11B PE=1 SV=4 - [RB11B_HUMAN]	Cytosol; Endosome; Extracellular region or secreted; Mitochondrion;	8	43.12	3	8	15	PS and AS	SEC and UC		2.96555e+06			3.7292e+07		6.35058e+06		8.75302e+06	2.44287e+07
Q13228	SELENBP1	Selenium-binding protein 1 OS=Homo sapiens GN=SELENBP1 PE=1 SV=2 - [SBP1_HUMAN]	Cytosol; Extracellular region or secreted; Nucleus;	8	23.31	1	8	11	AS	UC				3.11343e+06	2.15559e+07	5.63826e+06
P05155	SERPING1	Plasma protease C1 inhibitor OS=Homo sapiens GN=SERPING1 PE=1 SV=2 - [IC1_HUMAN]	Extracellular region or secreted;	8	15.4	3	8	12	PS and AS	UC						5.49641e+06				5.23141e+07
P00918	CA2	Carbonic anhydrase 2 OS=Homo sapiens GN=CA2 PE=1 SV=2 - [CAH2_HUMAN]	Cytosol; Extracellular region or secreted; Plasma Membrane;	7	32.31	2	7	18	PS and AS	UC				4.10828e+06	3.98639e+07	1.39752e+07				1.25075e+07
P08246	ELANE	Neutrophil elastase OS=Homo sapiens GN=ELANE PE=1 SV=1 - [ELNE_HUMAN]	Extracellular region or secreted; Lysosome;	7	46.82	1	7	37	PS and AS	SEC and UC	1.48959e+06			3.68593e+07	4.06259e+08			2.28397e+07
Q5D862	FLG2	Filaggrin-2 OS=Homo sapiens GN=FLG2 PE=1 SV=1 - [FILA2_HUMAN]	Extracellular region or secreted; Nucleus;	7	5.81	1	7	27	PS and AS	SEC and UC	1.63256e+06	5.38291e+06	1.69469e+06	2.44548e+06		3.20614e+06	5.05252e+07	2.5667e+06	5.27769e+06
P02792	FTL	Ferritin light chain OS=Homo sapiens GN=FTL PE=1 SV=2 - [FRIL_HUMAN]	Cytosol; Extracellular region or secreted; Lysosome;	7	46.86	1	7	13	AS	UC					1.88097e+08	4.62065e+06
P10809	HSPD1	60 kDa heat shock protein, mitochondrial OS=Homo sapiens GN=HSPD1 PE=1 SV=2 - [CH60_HUMAN]	Cytosol; Endosome; Extracellular region or secreted; Mitochondrion; Plasma Membrane;	7	19.02	1	7	13	PS and AS	SEC and UC		310205	1.07432e+06		952101		1.93146e+06		2.52884e+06
P13612	ITGA4	Integrin alpha-4 OS=Homo sapiens GN=ITGA4 PE=1 SV=3 - [ITA4_HUMAN]	Extracellular region or secreted; Plasma Membrane;	7	12.02	1	7	10	AS	UC					2.59321e+07
P03952	KLKB1	Plasma kallikrein OS=Homo sapiens GN=KLKB1 PE=1 SV=1 - [KLKB1_HUMAN]	Extracellular region or secreted; Plasma Membrane;	7	12.23	1	7	7	PS	UC										2.12129e+07
P07195	LDHB	L-lactate dehydrogenase B chain OS=Homo sapiens GN=LDHB PE=1 SV=2 - [LDHB_HUMAN]	Cytosol; Extracellular region or secreted; Mitochondrion;	7	32.93	4	9	16	PS and AS	SEC and UC				1.45157e+06	2.36643e+07	4.17201e+06		5.5203e+06		1.04323e+07
P54920	NAPA	Alpha-soluble NSF attachment protein OS=Homo sapiens GN=NAPA PE=1 SV=3 - [SNAA_HUMAN]	Cytosol; Extracellular region or secreted; Golgi apparatus; Plasma Membrane;	7	30.17	1	7	13	PS and AS	SEC and UC				655732	1.6894e+07				4.01518e+06	2.55613e+07
P32119	PRDX2	Peroxiredoxin-2 OS=Homo sapiens GN=PRDX2 PE=1 SV=5 - [PRDX2_HUMAN]	Cytosol; Extracellular region or secreted;	7	43.94	2	8	26	PS and AS	SEC and UC		2.37075e+06	2.49726e+06	3.85774e+06	43221806	1.60581e+07	3.3742e+07		4.54029e+06	5.18736e+07
P28074	PSMB5	Proteasome subunit beta type-5 OS=Homo sapiens GN=PSMB5 PE=1 SV=3 - [PSB5_HUMAN]	Cytoskeleton; Cytosol; Extracellular region or secreted; Nucleus;	7	30.04	2	7	7	AS	UC					2.29205e+07
P02760	AMBP	Protein AMBP OS=Homo sapiens GN=AMBP PE=1 SV=1 - [AMBP_HUMAN]	Extracellular region or secreted; Plasma Membrane;	6	22.44	2	6	12	PS	SEC and UC									5.08346e+06	2.69209e+07
P50995	ANXA11	Annexin A11 OS=Homo sapiens GN=ANXA11 PE=1 SV=1 - [ANX11_HUMAN]	Cytoskeleton; Cytosol; Extracellular region or secreted; Lysosome; Nucleus;	6	13.27	1	6	10	PS and AS	SEC and UC						1.33005e+06		3.65985e+06
O95445	APOM	Apolipoprotein M OS=Homo sapiens GN=APOM PE=1 SV=2 - [APOM_HUMAN]	Extracellular region or secreted; Plasma Membrane;	6	35.11	2	6	6	PS	SEC and UC									2.23227e+06	6.84955e+07
Q01518	CAP1	Adenylyl cyclase-associated protein 1 OS=Homo sapiens GN=CAP1 PE=1 SV=5 - [CAP1_HUMAN]	Cytoskeleton; Extracellular region or secreted; Lysosome; Plasma Membrane;	6	16.63	2	6	12	PS	SEC								4.4912e+06
P16070	CD44	CD44 antigen OS=Homo sapiens GN=CD44 PE=1 SV=3 - [CD44_HUMAN]	Cytosol; Extracellular region or secreted; Golgi apparatus; Plasma Membrane;	6	8.49	2	6	21	PS and AS	SEC and UC			1.37765e+06	1.14011e+06	4.24174e+07	4.8117e+06			8.27357e+06	54648885
Q9H4M9	EHD1	EH domain-containing protein 1 OS=Homo sapiens GN=EHD1 PE=1 SV=2 - [EHD1_HUMAN]	Endosome; Extracellular region or secreted; Plasma Membrane;	6	12.55	2	6	7	PS	SEC								2.98483e+06
P15311	EZR	Ezrin OS=Homo sapiens GN=EZR PE=1 SV=4 - [EZRI_HUMAN]	Cytoskeleton; Cytosol; Endosome; Extracellular region or secreted; Nucleus; Plasma Membrane;	6	21.33	2	12	37	PS and AS	SEC and UC						2.65451e+06	2.13741e+07	1.11015e+07		5.47264e+06
P04899	GNAI2	Guanine nucleotide-binding protein G(i) subunit alpha-2 OS=Homo sapiens GN=GNAI2 PE=1 SV=3 - [GNAI2_HUMAN]	Cytoskeleton; Cytosol; Extracellular region or secreted; Nucleus; Plasma Membrane;	6	35.77	9	9	35	PS and AS	SEC and UC	1.61068e+06		1.18828e+06	925416	12210228		1.17405e+07	1.63526e+07	4.05484e+06
P02042	HBD	Hemoglobin subunit delta OS=Homo sapiens GN=HBD PE=1 SV=2 - [HBD_HUMAN]	Cytosol; Extracellular region or secreted;	6	91.16	1	12	341	PS and AS	SEC and UC	7.43864e+06	2.06128e+08	1.44761e+08	1.52899e+09	4.90318e+09	1.39815e+09	3.13884e+08	3.98855e+07	5.69847e+08	7349311849
P07737	PFN1	Profilin-1 OS=Homo sapiens GN=PFN1 PE=1 SV=2 - [PROF1_HUMAN]	Cytoskeleton; Cytosol; Extracellular region or secreted; Nucleus;	6	65	2	6	13	PS and AS	SEC and UC				1.20143e+06	1.54651e+07		2.01374e+07	6.44428e+06	3.01259e+06
P62937	PPIA	Peptidyl-prolyl cis-trans isomerase A OS=Homo sapiens GN=PPIA PE=1 SV=2 - [PPIA_HUMAN]	Cytosol; Extracellular region or secreted; Nucleus;	6	38.79	3	6	22	PS and AS	SEC and UC			1719622	2.22412e+06	2.82332e+07	4.50762e+06		1.79939e+06	3.77799e+06	2.74133e+07
P25786	PSMA1	Proteasome subunit alpha type-1 OS=Homo sapiens GN=PSMA1 PE=1 SV=1 - [PSA1_HUMAN]	Cytoskeleton; Cytosol; Extracellular region or secreted; Nucleus;	6	34.98	1	6	9	PS and AS	UC					1.89783e+07	1.01116e+07				1.1822e+07
P25787	PSMA2	Proteasome subunit alpha type-2 OS=Homo sapiens GN=PSMA2 PE=1 SV=2 - [PSA2_HUMAN]	Cytosol; Extracellular region or secreted; Nucleus;	6	38.46	1	6	12	AS	UC					4.02929e+07
O14818	PSMA7	Proteasome subunit alpha type-7 OS=Homo sapiens GN=PSMA7 PE=1 SV=1 - [PSA7_HUMAN]	Cytosol; Extracellular region or secreted; Nucleus;	6	36.69	2	6	12	AS	UC				207697	4.42352e+07	5.5934e+06
P00441	SOD1	Superoxide dismutase [Cu-Zn] OS=Homo sapiens GN=SOD1 PE=1 SV=2 - [SODC_HUMAN]	Cytosol; Extracellular region or secreted; Lysosome; Mitochondrion; Nucleus; Peroxisome;	6	56.49	2	6	11	PS and AS	SEC and UC				9.42845e+06	3.63506e+07	7.00879e+06			1.19888e+06	9.97958e+06
Q99805	TM9SF2	Transmembrane 9 superfamily member 2 OS=Homo sapiens GN=TM9SF2 PE=1 SV=1 - [TM9S2_HUMAN]	Endosome; Extracellular region or secreted; Plasma Membrane;	6	13.57	1	6	7	PS and AS	SEC and UC					1.27272e+07				2.53997e+06	1.61634e+07
P0CG48	UBC	Polyubiquitin-C OS=Homo sapiens GN=UBC PE=1 SV=3 - [UBC_HUMAN]	Cytosol; Endoplasmic reticulum; Endosome; Extracellular region or secreted; Mitochondrion; Nucleus; Plasma Membrane;	6	69.64	5	6	61	PS and AS	SEC and UC	8.50403e+06	7.10529e+06	2.36827e+06	2.68152e+07	7.66113e+08	6.15373e+07	1.58916e+08	1.71469e+07	3.54596e+07	1.56797e+08
O75083	WDR1	WD repeat-containing protein 1 OS=Homo sapiens GN=WDR1 PE=1 SV=4 - [WDR1_HUMAN]	Cytoskeleton; Cytosol; Extracellular region or secreted;	6	17.33	1	6	11	PS	SEC								6.62167e+06	870952
P61160	ACTR2	Actin-related protein 2 OS=Homo sapiens GN=ACTR2 PE=1 SV=1 - [ARP2_HUMAN]	Cytoskeleton; Cytosol; Extracellular region or secreted; Lysosome;	5	16.24	1	5	9	PS	SEC								5564587
P04075	ALDOA	Fructose-bisphosphate aldolase A OS=Homo sapiens GN=ALDOA PE=1 SV=2 - [ALDOA_HUMAN]	Cytoskeleton; Cytosol; Extracellular region or secreted; Nucleus;	5	15.93	3	6	12	PS and AS	SEC and UC				1.85713e+06	1.10805e+07			5.24594e+06		3.46542e+06
P13798	APEH	Acylamino-acid-releasing enzyme OS=Homo sapiens GN=APEH PE=1 SV=4 - [ACPH_HUMAN]	Cytosol; Extracellular region or secreted; Nucleus;	5	7.79	1	5	5	AS	UC					2.13398e+07
P54709	ATP1B3	Sodium/potassium-transporting ATPase subunit beta-3 OS=Homo sapiens GN=ATP1B3 PE=1 SV=1 - [AT1B3_HUMAN]	Extracellular region or secreted; Plasma Membrane;	5	16.85	1	5	11	PS and AS	SEC and UC		2.50203e+06			5.37579e+07	3.67869e+06			5.20398e+06	2.83362e+07
P25705	ATP5A1	ATP synthase subunit alpha, mitochondrial OS=Homo sapiens GN=ATP5A1 PE=1 SV=1 - [ATPA_HUMAN]	Extracellular region or secreted; Mitochondrion; Plasma Membrane;	5	11.93	1	5	6	PS	SEC							4.1192e+06	483297	2.33012e+06
Q15904	ATP6AP1	V-type proton ATPase subunit S1 OS=Homo sapiens GN=ATP6AP1 PE=1 SV=2 - [VAS1_HUMAN]	Endoplasmic reticulum; Endosome; Extracellular region or secreted;	5	6.81	1	5	5	PS and AS	SEC and UC				4.22108e+06	1.62376e+07				3.12553e+06	7.43948e+06
P25311	AZGP1	Zinc-alpha-2-glycoprotein OS=Homo sapiens GN=AZGP1 PE=1 SV=2 - [ZA2G_HUMAN]	Extracellular region or secreted; Nucleus; Plasma Membrane;	5	19.46	1	5	6	PS and AS	UC					4.6989e+06					4.31053e+07
P80723	BASP1	Brain acid soluble protein 1 OS=Homo sapiens GN=BASP1 PE=1 SV=2 - [BASP1_HUMAN]	Cytoskeleton; Extracellular region or secreted; Nucleus; Plasma Membrane;	5	41.41	1	5	6	PS and AS	SEC and UC				1.25854e+06				1.35305e+06	299912
P30043	BLVRB	Flavin reductase (NADPH) OS=Homo sapiens GN=BLVRB PE=1 SV=3 - [BLVRB_HUMAN]	Cytosol; Extracellular region or secreted; Nucleus; Plasma Membrane;	5	34.95	2	5	17	PS and AS	SEC and UC			1.83469e+06		2.5851e+07				3.31073e+06	2.28613e+07
P13639	EEF2	Elongation factor 2 OS=Homo sapiens GN=EEF2 PE=1 SV=4 - [EF2_HUMAN]	Cytosol; Extracellular region or secreted; Nucleus; Plasma Membrane;	5	7.23	1	5	6	PS	SEC and UC									738212	6.82831e+06
Q9Y624	F11R	Junctional adhesion molecule A OS=Homo sapiens GN=F11R PE=1 SV=1 - [JAM1_HUMAN]	Extracellular region or secreted; Plasma Membrane;	5	23.41	1	5	7	PS and AS	SEC and UC					9.29424e+06				1.34778e+06
Q14254	FLOT2	Flotillin-2 OS=Homo sapiens GN=FLOT2 PE=1 SV=2 - [FLOT2_HUMAN]	Endosome; Extracellular region or secreted; Plasma Membrane;	5	14.25	1	5	7	PS and AS	SEC and UC				1.92332e+06	1.37278e+07			3.22754e+06
P05106	ITGB3	Integrin beta-3 OS=Homo sapiens GN=ITGB3 PE=1 SV=2 - [ITB3_HUMAN]	Extracellular region or secreted; Nucleus; Plasma Membrane;	5	9.14	1	5	8	PS	SEC								2.77677e+06
P00338	LDHA	L-lactate dehydrogenase A chain OS=Homo sapiens GN=LDHA PE=1 SV=2 - [LDHA_HUMAN]	Cytosol; Extracellular region or secreted; Nucleus;	5	21.39	5	7	13	PS and AS	SEC and UC				1.86443e+06	7.99147e+06	4.3339e+06		4.26177e+06		1.26685e+07
P09960	LTA4H	Leukotriene A-4 hydrolase OS=Homo sapiens GN=LTA4H PE=1 SV=2 - [LKHA4_HUMAN]	Cytosol; Extracellular region or secreted; Nucleus;	5	13.26	1	5	8	PS	SEC								4.65179e+06
P19338	NCL	Nucleolin OS=Homo sapiens GN=NCL PE=1 SV=3 - [NUCL_HUMAN]	Extracellular region or secreted; Nucleus;	5	7.75	1	5	7	AS	UC					3.13353e+07
P20618	PSMB1	Proteasome subunit beta type-1 OS=Homo sapiens GN=PSMB1 PE=1 SV=2 - [PSB1_HUMAN]	Cytosol; Extracellular region or secreted; Nucleus;	5	30.71	1	5	7	AS	UC					29181814
P49720	PSMB3	Proteasome subunit beta type-3 OS=Homo sapiens GN=PSMB3 PE=1 SV=2 - [PSB3_HUMAN]	Cytosol; Extracellular region or secreted; Nucleus;	5	34.15	1	5	7	AS	UC					2.66284e+07
P06737	PYGL	Glycogen phosphorylase, liver form OS=Homo sapiens GN=PYGL PE=1 SV=4 - [PYGL_HUMAN]	Cytosol; Extracellular region or secreted;	5	7.2	4	5	6	PS and AS	SEC and UC				1.49325e+06				2.3894e+06
P61106	RAB14	Ras-related protein Rab-14 OS=Homo sapiens GN=RAB14 PE=1 SV=4 - [RAB14_HUMAN]	Cytosol; Endoplasmic reticulum; Endosome; Extracellular region or secreted; Golgi apparatus; Lysosome; Plasma Membrane;	5	44.19	16	6	15	PS and AS	SEC and UC			2.59245e+06		3.91049e+07	1.33923e+07	1.49133e+07		5.69815e+06	5.4113e+07
Q9UL25	RAB21	Ras-related protein Rab-21 OS=Homo sapiens GN=RAB21 PE=1 SV=3 - [RAB21_HUMAN]	Cytosol; Endoplasmic reticulum; Endosome; Extracellular region or secreted; Golgi apparatus; Plasma Membrane;	5	22.67	1	5	11	PS and AS	SEC and UC				1.609e+06	9.44758e+06				1.43911e+06	1.15966e+07
P23246	SFPQ	Splicing factor, proline- and glutamine-rich OS=Homo sapiens GN=SFPQ PE=1 SV=2 - [SFPQ_HUMAN]	Extracellular region or secreted; Nucleus;	5	7.36	1	5	5	PS and AS	SEC and UC					1.70618e+06			2.64189e+06	738297
P60174	TPI1	Triosephosphate isomerase OS=Homo sapiens GN=TPI1 PE=1 SV=3 - [TPIS_HUMAN]	Cytosol; Extracellular region or secreted; Nucleus;	5	22.03	2	5	11	PS and AS	SEC and UC				6.40057e+06	9.1596e+06	3.89632e+06		832909		1.19812e+07
Q9BV40	VAMP8	Vesicle-associated membrane protein 8 OS=Homo sapiens GN=VAMP8 PE=1 SV=1 - [VAMP8_HUMAN]	Cytosol; Endosome; Extracellular region or secreted; Lysosome; Plasma Membrane;	5	51	1	5	6	PS and AS	SEC and UC					2.06921e+06				2.59973e+06	2.45353e+06
P63104	YWHAZ	14-3-3 protein zeta/delta OS=Homo sapiens GN=YWHAZ PE=1 SV=1 - [1433Z_HUMAN]	Cytosol; Extracellular region or secreted; Mitochondrion; Nucleus;	5	44.49	4	9	30	PS and AS	SEC and UC					1.15562e+07	3.19742e+06		6.80717e+06	1.86127e+06	8.31286e+06
P02765	AHSG	Alpha-2-HS-glycoprotein OS=Homo sapiens GN=AHSG PE=1 SV=1 - [FETUA_HUMAN]	Endoplasmic reticulum; Extracellular region or secreted; Golgi apparatus;	4	13.9	1	4	9	PS and AS	SEC and UC						5.81198e+06			3.82949e+06	2.33606e+08
P13716	ALAD	Delta-aminolevulinic acid dehydratase OS=Homo sapiens GN=ALAD PE=1 SV=1 - [HEM2_HUMAN]	Cytosol; Extracellular region or secreted; Nucleus;	4	17.88	1	4	4	AS	UC					2.94614e+07
P29972	AQP1	Aquaporin-1 OS=Homo sapiens GN=AQP1 PE=1 SV=3 - [AQP1_HUMAN]	Extracellular region or secreted; Nucleus; Plasma Membrane;	4	28.62	1	4	13	PS and AS	SEC and UC		2.92887e+06			5.55418e+07		5.27207e+06		3.72472e+06	5.13178e+07
P52566	ARHGDIB	Rho GDP-dissociation inhibitor 2 OS=Homo sapiens GN=ARHGDIB PE=1 SV=3 - [GDIR2_HUMAN]	Cytoskeleton; Cytosol; Extracellular region or secreted;	4	25.87	1	4	8	PS	SEC								1.07684e+07	1.02776e+06
P06576	ATP5B	ATP synthase subunit beta, mitochondrial OS=Homo sapiens GN=ATP5B PE=1 SV=3 - [ATPB_HUMAN]	Extracellular region or secreted; Mitochondrion; Nucleus; Plasma Membrane;	4	10.59	1	4	6	PS and AS	SEC			1.25855e+06				9703252		1.83439e+06
P20160	AZU1	Azurocidin OS=Homo sapiens GN=AZU1 PE=1 SV=3 - [CAP7_HUMAN]	Extracellular region or secreted; Lysosome;	4	16.33	1	4	12	PS and AS	SEC and UC				2.86955e+07	1.8309e+07				3.2448e+06
P27701	CD82	CD82 antigen OS=Homo sapiens GN=CD82 PE=1 SV=1 - [CD82_HUMAN]	Extracellular region or secreted; Plasma Membrane;	4	21.72	1	4	9	PS and AS	SEC and UC					1.5955e+07			636949		5.90421e+06
P81605	DCD	Dermcidin OS=Homo sapiens GN=DCD PE=1 SV=2 - [DCD_HUMAN]	Extracellular region or secreted;	4	35.45	1	4	40	PS and AS	SEC and UC	6.30968e+06	2.21262e+07	7.25346e+07	1.12187e+07	6.45728e+07	6.21383e+07	9.9733e+06	1.15417e+07	1.17276e+08	1.78015e+08
Q01469	FABP5	Fatty acid-binding protein, epidermal OS=Homo sapiens GN=FABP5 PE=1 SV=3 - [FABP5_HUMAN]	Cytosol; Extracellular region or secreted; Lysosome; Nucleus; Plasma Membrane;	4	31.11	1	4	6	PS and AS	SEC and UC				2.28705e+06	6.45255e+06	1.85329e+06	6.48033e+06
P62879	GNB2	Guanine nucleotide-binding protein G(I)/G(S)/G(T) subunit beta-2 OS=Homo sapiens GN=GNB2 PE=1 SV=3 - [GBB2_HUMAN]	Cytosol; Extracellular region or secreted; Lysosome; Plasma Membrane;	4	29.12	4	8	19	PS and AS	SEC and UC					6.05511e+06		8.04746e+06	1.02667e+07	1.99133e+06
Q6B0K9	HBM	Hemoglobin subunit mu OS=Homo sapiens GN=HBM PE=2 SV=1 - [HBM_HUMAN]	Cytosol; Extracellular region or secreted;	4	51.06	1	4	7	PS and AS	SEC and UC		1.72201e+06			9.64566e+06					1.19791e+07
P51858	HDGF	Hepatoma-derived growth factor OS=Homo sapiens GN=HDGF PE=1 SV=1 - [HDGF_HUMAN]	Extracellular region or secreted; Nucleus;	4	23.75	1	4	6	AS	UC					1.35033e+07
P00739	HPR	Haptoglobin-related protein OS=Homo sapiens GN=HPR PE=2 SV=2 - [HPTR_HUMAN]	Extracellular region or secreted;	4	45.11	1	17	47	PS and AS	SEC and UC						9.64624e+06			1.55976e+07	2.54765e+09
P07900	HSP90AA1	Heat shock protein HSP 90-alpha OS=Homo sapiens GN=HSP90AA1 PE=1 SV=5 - [HS90A_HUMAN]	Cytosol; Extracellular region or secreted; Lysosome; Nucleus; Plasma Membrane;	4	12.3	8	8	16	PS and AS	SEC and UC		1.29193e+06			8.24727e+06		14738257	7.20295e+06	4.15293e+06
P48735	IDH2	Isocitrate dehydrogenase [NADP], mitochondrial OS=Homo sapiens GN=IDH2 PE=1 SV=2 - [IDHP_HUMAN]	Cytosol; Extracellular region or secreted; Mitochondrion; Peroxisome;	4	8.85	1	4	7	PS and AS	SEC			637553				5.84192e+06	1.46603e+06	911650
P05556	ITGB1	Integrin beta-1 OS=Homo sapiens GN=ITGB1 PE=1 SV=2 - [ITB1_HUMAN]	Endosome; Extracellular region or secreted; Plasma Membrane;	4	6.77	1	4	8	PS and AS	SEC and UC					3.56741e+07				1.28904e+06
Q08380	LGALS3BP	Galectin-3-binding protein OS=Homo sapiens GN=LGALS3BP PE=1 SV=1 - [LG3BP_HUMAN]	Extracellular region or secreted;	4	8.55	1	4	4	PS	UC										2.03078e+07
P61626	LYZ	Lysozyme C OS=Homo sapiens GN=LYZ PE=1 SV=1 - [LYSC_HUMAN]	Extracellular region or secreted; Lysosome;	4	41.22	1	4	11	PS and AS	SEC and UC	1.82124e+06			5.36725e+06				1.43777e+06
P52209	PGD	6-phosphogluconate dehydrogenase, decarboxylating OS=Homo sapiens GN=PGD PE=1 SV=3 - [6PGD_HUMAN]	Cytosol; Extracellular region or secreted; Nucleus;	4	12.42	1	4	8	PS	SEC							2.59935e+06	5.32526e+06
P00491	PNP	Purine nucleoside phosphorylase OS=Homo sapiens GN=PNP PE=1 SV=2 - [PNPH_HUMAN]	Cytoskeleton; Cytosol; Extracellular region or secreted; Nucleus;	4	19.72	1	4	5	PS and AS	UC				1.63884e+06	1.07917e+07					8.4604e+06
P25788	PSMA3	Proteasome subunit alpha type-3 OS=Homo sapiens GN=PSMA3 PE=1 SV=2 - [PSA3_HUMAN]	Cytosol; Extracellular region or secreted; Nucleus;	4	16.86	1	4	5	AS	UC					2.45275e+07
P25789	PSMA4	Proteasome subunit alpha type-4 OS=Homo sapiens GN=PSMA4 PE=1 SV=1 - [PSA4_HUMAN]	Cytosol; Extracellular region or secreted; Nucleus;	4	22.22	1	4	4	AS	UC					1.47506e+07	1.89753e+06
P28070	PSMB4	Proteasome subunit beta type-4 OS=Homo sapiens GN=PSMB4 PE=1 SV=4 - [PSB4_HUMAN]	Cytosol; Extracellular region or secreted; Nucleus;	4	22.73	1	4	4	AS	UC					2.57938e+07
P61026	RAB10	Ras-related protein Rab-10 OS=Homo sapiens GN=RAB10 PE=1 SV=1 - [RAB10_HUMAN]	Cytosol; Endoplasmic reticulum; Endosome; Extracellular region or secreted; Golgi apparatus; Plasma Membrane;	4	21	16	5	15	PS and AS	SEC and UC	135724		2.59245e+06	2.52818e+06	4.95182e+07	1.33923e+07	1.15396e+07	967948	4.5446e+06	4.18805e+07
P15153	RAC2	Ras-related C3 botulinum toxin substrate 2 OS=Homo sapiens GN=RAC2 PE=1 SV=1 - [RAC2_HUMAN]	Cytosol; Extracellular region or secreted; Nucleus; Plasma Membrane;	4	21.35	4	4	15	PS	SEC							7.7512e+06	1.5944e+07	1.87374e+06
P84095	RHOG	Rho-related GTP-binding protein RhoG OS=Homo sapiens GN=RHOG PE=1 SV=1 - [RHOG_HUMAN]	Cytosol; Endoplasmic reticulum; Extracellular region or secreted; Plasma Membrane;	4	34.55	1	4	6	PS and AS	SEC and UC					1.57742e+06			3.2121e+06
P61313	RPL15	60S ribosomal protein L15 OS=Homo sapiens GN=RPL15 PE=1 SV=2 - [RL15_HUMAN]	Cytosol; Extracellular region or secreted; Nucleus;	4	20.59	1	4	9	PS and AS	SEC and UC					1.21743e+07	5.18201e+06			889189	1.55264e+07
Q9NRX5	SERINC1	Serine incorporator 1 OS=Homo sapiens GN=SERINC1 PE=1 SV=1 - [SERC1_HUMAN]	Endoplasmic reticulum; Extracellular region or secreted; Plasma Membrane;	4	10.15	1	4	7	PS and AS	SEC and UC					1.51059e+07		4.80178e+06		1.3996e+06	8.97624e+06
P36955	SERPINF1	Pigment epithelium-derived factor OS=Homo sapiens GN=SERPINF1 PE=1 SV=4 - [PEDF_HUMAN]	Extracellular region or secreted;	4	10.05	2	4	4	PS	UC										1.68599e+07
P14672	SLC2A4	Solute carrier family 2, facilitated glucose transporter member 4 OS=Homo sapiens GN=SLC2A4 PE=1 SV=1 - [GTR4_HUMAN]	Cytosol; Endosome; Extracellular region or secreted; Golgi apparatus; Plasma Membrane;	4	10.22	1	4	7	PS and AS	UC					1.28486e+07					8.12501e+06
Q01650	SLC7A5	Large neutral amino acids transporter small subunit 1 OS=Homo sapiens GN=SLC7A5 PE=1 SV=2 - [LAT1_HUMAN]	Cytosol; Extracellular region or secreted; Plasma Membrane;	4	10.85	3	4	17	PS and AS	SEC and UC		4.92079e+06		2.9887e+06	4.20904e+07	19407291	7.06144e+06	3.56423e+06	8988620	3.80197e+07
P50502	ST13	Hsc70-interacting protein OS=Homo sapiens GN=ST13 PE=1 SV=2 - [F10A1_HUMAN]	Cytosol; Extracellular region or secreted;	4	12.2	3	4	7	PS and AS	SEC and UC					1.49954e+07				5.03925e+06	39233161
Q9Y490	TLN1	Talin-1 OS=Homo sapiens GN=TLN1 PE=1 SV=3 - [TLN1_HUMAN]	Cytoskeleton; Cytosol; Extracellular region or secreted; Plasma Membrane;	4	2.36	1	4	6	PS	SEC and UC								1.58249e+06		1.8929e+06
P07437	TUBB	Tubulin beta chain OS=Homo sapiens GN=TUBB PE=1 SV=2 - [TBB5_HUMAN]	Cytoskeleton; Extracellular region or secreted; Lysosome; Nucleus;	4	10.14	12	4	8	PS and AS	SEC		625166					2.19487e+06	1.61045e+06	1.31869e+06
P51809	VAMP7	Vesicle-associated membrane protein 7 OS=Homo sapiens GN=VAMP7 PE=1 SV=3 - [VAMP7_HUMAN]	Endoplasmic reticulum; Endosome; Extracellular region or secreted; Golgi apparatus; Lysosome; Plasma Membrane;	4	19.55	1	4	5	AS	UC					1.24607e+07
P08670	VIM	Vimentin OS=Homo sapiens GN=VIM PE=1 SV=4 - [VIME_HUMAN]	Cytoskeleton; Cytosol; Extracellular region or secreted; Peroxisome; Plasma Membrane;	4	10.73	2	6	30	PS and AS	SEC and UC				4.5494e+08	3.24167e+07	1.22123e+07	8.06852e+07	1.12899e+07	3.8175e+07
P62258	YWHAE	14-3-3 protein epsilon OS=Homo sapiens GN=YWHAE PE=1 SV=1 - [1433E_HUMAN]	Cytoskeleton; Cytosol; Extracellular region or secreted; Mitochondrion; Nucleus;	4	30.98	4	7	18	PS and AS	SEC and UC					1.00007e+07	3.25025e+06		4.21596e+06	2.07984e+06	7.13926e+06
Q86V81	ALYREF	THO complex subunit 4 OS=Homo sapiens GN=ALYREF PE=1 SV=3 - [THOC4_HUMAN]	Cytosol; Extracellular region or secreted; Nucleus;	3	15.18	1	3	4	AS	UC					8.77519e+06
P08758	ANXA5	Annexin A5 OS=Homo sapiens GN=ANXA5 PE=1 SV=2 - [ANXA5_HUMAN]	Cytosol; Extracellular region or secreted; Plasma Membrane;	3	11.88	1	3	3	AS	UC					4.82214e+06
P20073	ANXA7	Annexin A7 OS=Homo sapiens GN=ANXA7 PE=1 SV=3 - [ANXA7_HUMAN]	Cytosol; Endoplasmic reticulum; Extracellular region or secreted; Nucleus; Plasma Membrane;	3	8.61	1	3	5	PS and AS	SEC and UC			425893		9.68553e+06			780291	859555
O14791	APOL1	Apolipoprotein L1 OS=Homo sapiens GN=APOL1 PE=1 SV=5 - [APOL1_HUMAN]	Endoplasmic reticulum; Extracellular region or secreted;	3	11.06	1	3	5	PS	SEC and UC									5.19059e+06	3.48641e+07
O75882	ATRN	Attractin OS=Homo sapiens GN=ATRN PE=1 SV=2 - [ATRN_HUMAN]	Extracellular region or secreted; Plasma Membrane;	3	2.66	1	3	3	PS	UC										8.603e+06
O75531	BANF1	Barrier-to-autointegration factor OS=Homo sapiens GN=BANF1 PE=1 SV=1 - [BAF_HUMAN]	Cytosol; Extracellular region or secreted; Nucleus;	3	48.31	1	3	6	AS	SEC and UC			643065		3.06528e+07
Q9NZT1	CALML5	Calmodulin-like protein 5 OS=Homo sapiens GN=CALML5 PE=1 SV=2 - [CALL5_HUMAN]	Extracellular region or secreted;	3	26.71	1	3	6	PS and AS	SEC and UC			1.03905e+06		2410831	7.80344e+06			1.52319e+06
P31944	CASP14	Caspase-14 OS=Homo sapiens GN=CASP14 PE=1 SV=2 - [CASPE_HUMAN]	Cytoskeleton; Cytosol; Extracellular region or secreted; Nucleus;	3	13.64	1	3	3	PS and AS	SEC and UC					4.66218e+06				1.44963e+06
P13987	CD59	CD59 glycoprotein OS=Homo sapiens GN=CD59 PE=1 SV=1 - [CD59_HUMAN]	Endoplasmic reticulum; Extracellular region or secreted; Golgi apparatus; Plasma Membrane;	3	25	1	3	8	PS and AS	SEC and UC					1.1998e+07	1.18519e+07			3.53477e+06	2.93016e+07
P60953	CDC42	Cell division control protein 42 homolog OS=Homo sapiens GN=CDC42 PE=1 SV=2 - [CDC42_HUMAN]	Cytoskeleton; Cytosol; Endoplasmic reticulum; Extracellular region or secreted; Golgi apparatus; Plasma Membrane;	3	19.9	1	3	8	PS	SEC								5.57042e+06	1.55935e+06
Q15517	CDSN	Corneodesmosin OS=Homo sapiens GN=CDSN PE=1 SV=3 - [CDSN_HUMAN]	Extracellular region or secreted; Plasma Membrane;	3	9.64	2	3	5	PS	SEC							1.72494e+07		1.06396e+06
Q00610	CLTC	Clathrin heavy chain 1 OS=Homo sapiens GN=CLTC PE=1 SV=5 - [CLH1_HUMAN]	Cytoskeleton; Cytosol; Endosome; Extracellular region or secreted; Golgi apparatus; Lysosome; Plasma Membrane;	3	2.15	1	3	4	PS	SEC								1.88758e+06	2.56705e+07
P59665	DEFA1	Neutrophil defensin 1 OS=Homo sapiens GN=DEFA1 PE=1 SV=1 - [DEF1_HUMAN]	Extracellular region or secreted; Golgi apparatus; Lysosome;	3	20.21	2	3	133	PS and AS	SEC and UC	2.16377e+07	3.42533e+07	6.52901e+06	1.73514e+08	2.20236e+09	4.66741e+07	4.0451e+07	7.50025e+07	3.93304e+06	6.48891e+08
Q08554	DSC1	Desmocollin-1 OS=Homo sapiens GN=DSC1 PE=1 SV=2 - [DSC1_HUMAN]	Extracellular region or secreted; Plasma Membrane;	3	5.03	1	3	3	PS and AS	SEC	590263								2.53153e+06
P11413	G6PD	Glucose-6-phosphate 1-dehydrogenase OS=Homo sapiens GN=G6PD PE=1 SV=4 - [G6PD_HUMAN]	Cytosol; Extracellular region or secreted; Nucleus; Plasma Membrane;	3	6.99	1	3	4	PS	SEC								2.83114e+06
P50395	GDI2	Rab GDP dissociation inhibitor beta OS=Homo sapiens GN=GDI2 PE=1 SV=2 - [GDIB_HUMAN]	Cytosol; Extracellular region or secreted; Lysosome;	3	13.93	1	3	3	PS	SEC								1.22638e+06
P46976	GYG1	Glycogenin-1 OS=Homo sapiens GN=GYG1 PE=1 SV=4 - [GLYG_HUMAN]	Cytosol; Extracellular region or secreted; Lysosome;	3	12.57	1	3	3	AS	UC				1.95445e+06		1.16138e+07
O75367	H2AFY	Core histone macro-H2A.1 OS=Homo sapiens GN=H2AFY PE=1 SV=4 - [H2AY_HUMAN]	Extracellular region or secreted; Nucleus;	3	14.78	2	3	4	PS and AS	SEC and UC					2.2573e+07			2.18665e+06	2.18064e+06
P61978	HNRNPK	Heterogeneous nuclear ribonucleoprotein K OS=Homo sapiens GN=HNRNPK PE=1 SV=1 - [HNRPK_HUMAN]	Cytoskeleton; Extracellular region or secreted; Nucleus;	3	7.34	1	3	3	AS	UC					1.05946e+07
Q00839	HNRNPU	Heterogeneous nuclear ribonucleoprotein U OS=Homo sapiens GN=HNRNPU PE=1 SV=6 - [HNRPU_HUMAN]	Extracellular region or secreted; Nucleus;	3	4.24	1	3	3	PS and AS	SEC and UC				57369.7				707893
P08514	ITGA2B	Integrin alpha-IIb OS=Homo sapiens GN=ITGA2B PE=1 SV=3 - [ITA2B_HUMAN]	Extracellular region or secreted; Plasma Membrane;	3	4.04	1	3	5	PS	SEC							3.22713e+06	3.32587e+06
P13473	LAMP2	Lysosome-associated membrane glycoprotein 2 OS=Homo sapiens GN=LAMP2 PE=1 SV=2 - [LAMP2_HUMAN]	Endosome; Extracellular region or secreted; Golgi apparatus; Lysosome; Plasma Membrane;	3	7.07	1	3	7	PS and AS	SEC and UC	71345.5				2.58241e+07				873820	1.97576e+07
P41218	MNDA	Myeloid cell nuclear differentiation antigen OS=Homo sapiens GN=MNDA PE=1 SV=1 - [MNDA_HUMAN]	Extracellular region or secreted; Lysosome; Nucleus;	3	7.37	2	3	6	PS	SEC and UC							2.28137e+06		1.38477e+06	17375405
Q14764	MVP	Major vault protein OS=Homo sapiens GN=MVP PE=1 SV=4 - [MVP_HUMAN]	Cytoskeleton; Cytosol; Extracellular region or secreted; Nucleus;	3	4.03	1	3	3	PS and AS	UC				1.10442e+06						2.06623e+06
P24158	PRTN3	Myeloblastin OS=Homo sapiens GN=PRTN3 PE=1 SV=3 - [PRTN3_HUMAN]	Cytosol; Extracellular region or secreted; Lysosome; Plasma Membrane;	3	17.58	1	3	6	AS	UC				7.05036e+06		4.62547e+06
P28066	PSMA5	Proteasome subunit alpha type-5 OS=Homo sapiens GN=PSMA5 PE=1 SV=3 - [PSA5_HUMAN]	Cytosol; Extracellular region or secreted; Nucleus;	3	21.16	1	3	4	AS	UC					3.15881e+07
P28072	PSMB6	Proteasome subunit beta type-6 OS=Homo sapiens GN=PSMB6 PE=1 SV=4 - [PSB6_HUMAN]	Cytosol; Extracellular region or secreted; Nucleus;	3	12.97	1	3	3	AS	UC					2.71987e+07
Q99436	PSMB7	Proteasome subunit beta type-7 OS=Homo sapiens GN=PSMB7 PE=1 SV=1 - [PSB7_HUMAN]	Cytosol; Extracellular region or secreted; Nucleus;	3	18.05	1	3	4	AS	UC					1.16079e+07
P38159	RBMX	RNA-binding motif protein, X chromosome OS=Homo sapiens GN=RBMX PE=1 SV=3 - [RBMX_HUMAN]	Extracellular region or secreted; Nucleus;	3	8.7	2	3	4	AS	UC					9.30171e+06
P13489	RNH1	Ribonuclease inhibitor OS=Homo sapiens GN=RNH1 PE=1 SV=2 - [RINI_HUMAN]	Cytosol; Extracellular region or secreted; Nucleus;	3	9.11	1	3	3	PS	SEC								519861
P15880	RPS2	40S ribosomal protein S2 OS=Homo sapiens GN=RPS2 PE=1 SV=2 - [RS2_HUMAN]	Cytosol; Extracellular region or secreted; Nucleus;	3	12.29	1	3	3	PS	SEC and UC									1.50747e+06	8691141
P80511	S100A12	Protein S100-A12 OS=Homo sapiens GN=S100A12 PE=1 SV=2 - [S10AC_HUMAN]	Cytoskeleton; Cytosol; Extracellular region or secreted; Nucleus; Plasma Membrane;	3	56.52	1	3	5	PS and AS	SEC and UC				1.9328e+07	1.88151e+07				1.31285e+06
P31151	S100A7	Protein S100-A7 OS=Homo sapiens GN=S100A7 PE=1 SV=4 - [S10A7_HUMAN]	Cytosol; Endoplasmic reticulum; Extracellular region or secreted; Lysosome; Nucleus;	3	42.57	2	3	5	PS and AS	SEC and UC				2.14089e+06	517416			58654.4
Q6UWP8	SBSN	Suprabasin OS=Homo sapiens GN=SBSN PE=1 SV=2 - [SBSN_HUMAN]	Extracellular region or secreted;	3	18.31	1	3	7	PS and AS	SEC and UC						2.45784e+06			2.00286e+06	1.65448e+06
P29508	SERPINB3	Serpin B3 OS=Homo sapiens GN=SERPINB3 PE=1 SV=2 - [SPB3_HUMAN]	Extracellular region or secreted; Lysosome; Nucleus;	3	10	2	3	4	PS and AS	SEC and UC				1.02995e+06	1.977e+06		4.84797e+06
P11169	SLC2A3	Solute carrier family 2, facilitated glucose transporter member 3 OS=Homo sapiens GN=SLC2A3 PE=1 SV=1 - [GTR3_HUMAN]	Extracellular region or secreted; Plasma Membrane;	3	7.86	2	4	7	PS and AS	SEC and UC	658342				2.41708e+06			1.93298e+06	1.33476e+07	185189833
O60493	SNX3	Sorting nexin-3 OS=Homo sapiens GN=SNX3 PE=1 SV=3 - [SNX3_HUMAN]	Cytosol; Endosome; Extracellular region or secreted;	3	18.52	2	3	4	PS and AS	SEC and UC					6.80429e+06				4.6385e+06	23664225
P16150	SPN	Leukosialin OS=Homo sapiens GN=SPN PE=1 SV=1 - [LEUK_HUMAN]	Extracellular region or secreted; Plasma Membrane;	3	7.5	1	3	8	PS and AS	SEC and UC						9.32639e+06			5.25345e+06	2.55671e+07
Q86Y82	STX12	Syntaxin-12 OS=Homo sapiens GN=STX12 PE=1 SV=1 - [STX12_HUMAN]	Endosome; Extracellular region or secreted; Golgi apparatus;	3	13.77	1	3	3	PS and AS	UC					1.02565e+07					1.01651e+07
O43760	SYNGR2	Synaptogyrin-2 OS=Homo sapiens GN=SYNGR2 PE=1 SV=1 - [SNG2_HUMAN]	Extracellular region or secreted;	3	12.5	1	3	4	PS and AS	SEC and UC					1.40722e+07				1.44738e+06	6.95636e+06
Q08188	TGM3	Protein-glutamine gamma-glutamyltransferase E OS=Homo sapiens GN=TGM3 PE=1 SV=4 - [TGM3_HUMAN]	Extracellular region or secreted; Plasma Membrane;	3	6.78	1	3	5	PS and AS	SEC			415721				4.75436e+06
P67809	YBX1	Nuclease-sensitive element-binding protein 1 OS=Homo sapiens GN=YBX1 PE=1 SV=3 - [YBOX1_HUMAN]	Cytosol; Extracellular region or secreted; Nucleus;	3	9.57	1	3	4	PS	UC										1.38865e+06
P61158	ACTR3	Actin-related protein 3 OS=Homo sapiens GN=ACTR3 PE=1 SV=3 - [ARP3_HUMAN]	Cytoskeleton; Cytosol; Extracellular region or secreted;	2	7.66	1	2	2	PS	SEC								2.14375e+06
P02656	APOC3	Apolipoprotein C-III OS=Homo sapiens GN=APOC3 PE=1 SV=1 - [APOC3_HUMAN]	Endosome; Extracellular region or secreted;	2	27.27	2	2	6	PS and AS	SEC and UC						4.55373e+06			6.99494e+06	2.15018e+08
O15143	ARPC1B	Actin-related protein 2/3 complex subunit 1B OS=Homo sapiens GN=ARPC1B PE=1 SV=3 - [ARC1B_HUMAN]	Cytoskeleton; Cytosol; Extracellular region or secreted;	2	8.33	1	2	7	PS and AS	SEC and UC				493846			3.22988e+06	4.81827e+06
O15144	ARPC2	Actin-related protein 2/3 complex subunit 2 OS=Homo sapiens GN=ARPC2 PE=1 SV=1 - [ARPC2_HUMAN]	Cytoskeleton; Cytosol; Endosome; Extracellular region or secreted; Plasma Membrane;	2	7	1	2	2	PS	SEC								2.97422e+06
P21281	ATP6V1B2	V-type proton ATPase subunit B, brain isoform OS=Homo sapiens GN=ATP6V1B2 PE=1 SV=3 - [VATB2_HUMAN]	Cytosol; Extracellular region or secreted; Lysosome; Plasma Membrane;	2	6.85	2	2	3	PS and AS	UC					5.32209e+06					8.53076e+06
Q5VW32	BROX	BRO1 domain-containing protein BROX OS=Homo sapiens GN=BROX PE=1 SV=1 - [BROX_HUMAN]	Extracellular region or secreted;	2	6.08	1	2	2	PS and AS	SEC and UC					970370				1.22466e+06
P27797	CALR	Calreticulin OS=Homo sapiens GN=CALR PE=1 SV=1 - [CALR_HUMAN]	Cytosol; Endoplasmic reticulum; Extracellular region or secreted; Golgi apparatus; Nucleus; Plasma Membrane;	2	6.71	1	2	2	PS and AS	SEC and UC					665787			338356
P47756	CAPZB	F-actin-capping protein subunit beta OS=Homo sapiens GN=CAPZB PE=1 SV=4 - [CAPZB_HUMAN]	Cytoskeleton; Cytosol; Extracellular region or secreted;	2	8.66	1	2	2	PS	SEC								1.64805e+06
O75131	CPNE3	Copine-3 OS=Homo sapiens GN=CPNE3 PE=1 SV=1 - [CPNE3_HUMAN]	Cytosol; Extracellular region or secreted; Lysosome; Mitochondrion; Nucleus; Plasma Membrane;	2	4.66	1	2	2	PS	SEC								1.39069e+06
P17927	CR1	Complement receptor type 1 OS=Homo sapiens GN=CR1 PE=1 SV=3 - [CR1_HUMAN]	Extracellular region or secreted; Plasma Membrane;	2	4.17	1	2	3	PS	SEC								958996
P01040	CSTA	Cystatin-A OS=Homo sapiens GN=CSTA PE=1 SV=1 - [CYTA_HUMAN]	Cytosol; Extracellular region or secreted; Plasma Membrane;	2	25.51	1	2	3	PS and AS	SEC and UC					1.17946e+07				2.66385e+06
Q53TN4	CYBRD1	Cytochrome b reductase 1 OS=Homo sapiens GN=CYBRD1 PE=1 SV=1 - [CYBR1_HUMAN]	Extracellular region or secreted; Lysosome; Plasma Membrane;	2	3.85	1	2	4	PS	SEC and UC									1.78986e+06	8.77863e+06
Q9H3Z4	DNAJC5	DnaJ homolog subfamily C member 5 OS=Homo sapiens GN=DNAJC5 PE=1 SV=1 - [DNJC5_HUMAN]	Extracellular region or secreted; Lysosome; Mitochondrion; Plasma Membrane;	2	14.65	1	2	3	AS	UC					6.84021e+06
Q86UX7	FERMT3	Fermitin family homolog 3 OS=Homo sapiens GN=FERMT3 PE=1 SV=1 - [URP2_HUMAN]	Cytoskeleton; Extracellular region or secreted;	2	4.8	1	2	4	PS	SEC								3.472e+06
P62873	GNB1	Guanine nucleotide-binding protein G(I)/G(S)/G(T) subunit beta-1 OS=Homo sapiens GN=GNB1 PE=1 SV=3 - [GBB1_HUMAN]	Cytosol; Extracellular region or secreted; Lysosome; Plasma Membrane;	2	25	2	6	17	PS and AS	SEC and UC					6.05511e+06		8.04746e+06	1.02684e+07	1.67367e+06
P63244	GNB2L1	Guanine nucleotide-binding protein subunit beta-2-like 1 OS=Homo sapiens GN=GNB2L1 PE=1 SV=3 - [GBLP_HUMAN]	Cytosol; Extracellular region or secreted; Mitochondrion; Nucleus; Plasma Membrane;	2	6.94	1	2	2	AS	UC					5.11069e+06
Q7Z5G4	GOLGA7	Golgin subfamily A member 7 OS=Homo sapiens GN=GOLGA7 PE=1 SV=2 - [GOGA7_HUMAN]	Extracellular region or secreted; Golgi apparatus;	2	16.06	1	2	4	PS and AS	SEC and UC					8.39474e+06	1.27801e+06			1.85298e+06	8.22557e+06
P0C0S5	H2AFZ	Histone H2A.Z OS=Homo sapiens GN=H2AFZ PE=1 SV=2 - [H2AZ_HUMAN]	Extracellular region or secreted; Nucleus;	2	42.97	2	4	105	PS and AS	SEC and UC	2.83185e+07	6.64133e+07	1.37929e+08	8.82047e+07	2.86497e+09	3.85554e+08	1.54219e+08	9.53739e+07	2.62588e+08	2.35388e+09
P16401	HIST1H1B	Histone H1.5 OS=Homo sapiens GN=HIST1H1B PE=1 SV=3 - [H15_HUMAN]	Extracellular region or secreted; Nucleus;	2	16.37	1	3	5	PS	SEC and UC									1.10412e+07	1.23585e+08
P06899	HIST1H2BJ	Histone H2B type 1-J OS=Homo sapiens GN=HIST1H2BJ PE=1 SV=3 - [H2B1J_HUMAN]	Cytosol; Extracellular region or secreted; Nucleus;	2	57.94	8	9	166	PS and AS	SEC and UC	1.96332e+07	2.44428e+07	2.3251e+07	2.28215e+08	1.75288e+09	5.31843e+07	1.43964e+08	2.30559e+08	1.83357e+08	9.43029e+08
O60814	HIST1H2BK	Histone H2B type 1-K OS=Homo sapiens GN=HIST1H2BK PE=1 SV=3 - [H2B1K_HUMAN]	Cytosol; Extracellular region or secreted; Nucleus;	2	57.94	10	9	184	PS and AS	SEC and UC	1.96332e+07	2.44428e+07	2.3251e+07	2.28215e+08	1.75288e+09	5.13211e+07	1.43964e+08	2.30559e+08	1.83357e+08	1.22848e+09
Q8IUE6	HIST2H2AB	Histone H2A type 2-B OS=Homo sapiens GN=HIST2H2AB PE=1 SV=3 - [H2A2B_HUMAN]	Extracellular region or secreted; Nucleus;	2	57.69	1	5	83	PS and AS	SEC and UC	1.89651e+07		2.08457e+08	8.40535e+07	1.78349e+09	6.63502e+08	2.28812e+08	8.31744e+07	2.00705e+08	1.85284e+09
P22626	HNRNPA2B1	Heterogeneous nuclear ribonucleoproteins A2/B1 OS=Homo sapiens GN=HNRNPA2B1 PE=1 SV=2 - [ROA2_HUMAN]	Extracellular region or secreted; Nucleus;	2	5.67	1	2	2	PS	SEC								580443
P08238	HSP90AB1	Heat shock protein HSP 90-beta OS=Homo sapiens GN=HSP90AB1 PE=1 SV=4 - [HS90B_HUMAN]	Cytosol; Extracellular region or secreted; Lysosome; Mitochondrion; Nucleus; Plasma Membrane;	2	9.94	6	6	14	PS and AS	SEC and UC		1.29193e+06			8.24727e+06		14738257	7.13969e+06	4.15293e+06
P11021	HSPA5	78 kDa glucose-regulated protein OS=Homo sapiens GN=HSPA5 PE=1 SV=2 - [GRP78_HUMAN]	Endoplasmic reticulum; Extracellular region or secreted; Mitochondrion; Nucleus; Plasma Membrane;	2	8.1	1	4	48	PS and AS	SEC and UC	2.66866e+06	8.84318e+06	7.99732e+06	1.20136e+07	2.74559e+08	4.26122e+07	7.79147e+07	2.21048e+07	4.85013e+07	2.56194e+08
P38646	HSPA9	Stress-70 protein, mitochondrial OS=Homo sapiens GN=HSPA9 PE=1 SV=2 - [GRP75_HUMAN]	Extracellular region or secreted; Mitochondrion; Nucleus;	2	3.39	1	2	2	PS	SEC									1.11416e+06
Q12905	ILF2	Interleukin enhancer-binding factor 2 OS=Homo sapiens GN=ILF2 PE=1 SV=2 - [ILF2_HUMAN]	Extracellular region or secreted; Nucleus;	2	6.15	1	2	2	AS	UC					1.20691e+07
P06239	LCK	Tyrosine-protein kinase Lck OS=Homo sapiens GN=LCK PE=1 SV=6 - [LCK_HUMAN]	Cytoskeleton; Cytosol; Extracellular region or secreted; Plasma Membrane;	2	5.89	1	2	3	PS	SEC								816052
P80188	LCN2	Neutrophil gelatinase-associated lipocalin OS=Homo sapiens GN=LCN2 PE=1 SV=2 - [NGAL_HUMAN]	Cytosol; Extracellular region or secreted;	2	16.16	1	2	5	PS and AS	UC				5.0844e+06	6.65132e+06					3.92201e+07
B0I1T2	MYO1G	Unconventional myosin-Ig OS=Homo sapiens GN=MYO1G PE=1 SV=2 - [MYO1G_HUMAN]	Cytoskeleton; Extracellular region or secreted; Plasma Membrane;	2	1.87	1	2	2	PS	SEC								1.12587e+06
Q8WUM4	PDCD6IP	Programmed cell death 6-interacting protein OS=Homo sapiens GN=PDCD6IP PE=1 SV=1 - [PDC6I_HUMAN]	Cytoskeleton; Cytosol; Endoplasmic reticulum; Extracellular region or secreted; Plasma Membrane;	2	2.53	1	2	2	PS	SEC								963563
P02775	PPBP	Platelet basic protein OS=Homo sapiens GN=PPBP PE=1 SV=3 - [CXCL7_HUMAN]	Extracellular region or secreted;	2	14.84	1	2	2	PS	UC										4.0513e+07
P06454	PTMA	Prothymosin alpha OS=Homo sapiens GN=PTMA PE=1 SV=2 - [PTMA_HUMAN]	Cytosol; Extracellular region or secreted; Nucleus;	2	13.51	1	2	5	PS and AS	SEC and UC						2.74765e+06			443962
P18433	PTPRA	Receptor-type tyrosine-protein phosphatase alpha OS=Homo sapiens GN=PTPRA PE=1 SV=2 - [PTPRA_HUMAN]	Extracellular region or secreted; Plasma Membrane;	2	2.87	1	2	5	PS and AS	UC					9067746					3.47198e+06
P61020	RAB5B	Ras-related protein Rab-5B OS=Homo sapiens GN=RAB5B PE=1 SV=1 - [RAB5B_HUMAN]	Endosome; Extracellular region or secreted; Plasma Membrane;	2	24.65	2	4	6	PS and AS	SEC and UC					1.88756e+07		6.16809e+06		2.63708e+06	1.57643e+07
P51148	RAB5C	Ras-related protein Rab-5C OS=Homo sapiens GN=RAB5C PE=1 SV=2 - [RAB5C_HUMAN]	Endosome; Extracellular region or secreted; Lysosome; Plasma Membrane;	2	21.3	2	4	12	PS and AS	SEC and UC					2.06838e+07	1.82046e+06	6.16809e+06	1.25592e+06	2.47481e+06	1.2127e+07
Q92930	RAB8B	Ras-related protein Rab-8B OS=Homo sapiens GN=RAB8B PE=1 SV=2 - [RAB8B_HUMAN]	Endosome; Extracellular region or secreted; Mitochondrion; Nucleus; Peroxisome; Plasma Membrane;	2	17.87	16	3	8	PS and AS	SEC and UC			2.59245e+06		8.21326e+07	1.33923e+07	2.22352e+07	513285	1.07392e+07	8.13764e+07
P62826	RAN	GTP-binding nuclear protein Ran OS=Homo sapiens GN=RAN PE=1 SV=3 - [RAN_HUMAN]	Cytoskeleton; Cytosol; Endosome; Extracellular region or secreted; Nucleus;	2	11.11	1	2	3	PS and AS	SEC and UC					3752388				1.83059e+06
Q9HD89	RETN	Resistin OS=Homo sapiens GN=RETN PE=1 SV=1 - [RETN_HUMAN]	Extracellular region or secreted; Lysosome; Nucleus;	2	24.07	1	2	2	AS	UC				3.79668e+06
Q9Y3C5	RNF11	RING finger protein 11 OS=Homo sapiens GN=RNF11 PE=1 SV=1 - [RNF11_HUMAN]	Endosome; Extracellular region or secreted; Nucleus;	2	13.64	1	2	6	PS and AS	SEC and UC				1.64347e+06	2.17364e+07				5.75496e+06
P30050	RPL12	60S ribosomal protein L12 OS=Homo sapiens GN=RPL12 PE=1 SV=1 - [RL12_HUMAN]	Cytosol; Extracellular region or secreted;	2	13.94	1	2	2	AS	UC				215139	1.80379e+06
P39023	RPL3	60S ribosomal protein L3 OS=Homo sapiens GN=RPL3 PE=1 SV=2 - [RL3_HUMAN]	Cytosol; Extracellular region or secreted; Nucleus;	2	5.21	1	2	2	PS and AS	SEC and UC					4.70685e+06				857362
P18124	RPL7	60S ribosomal protein L7 OS=Homo sapiens GN=RPL7 PE=1 SV=1 - [RL7_HUMAN]	Cytosol; Extracellular region or secreted; Nucleus;	2	11.69	1	2	3	PS and AS	SEC and UC					1.23524e+07				736867
P39019	RPS19	40S ribosomal protein S19 OS=Homo sapiens GN=RPS19 PE=1 SV=2 - [RS19_HUMAN]	Cytosol; Extracellular region or secreted; Nucleus;	2	11.72	1	2	2	AS	UC					2.34472e+06
P06703	S100A6	Protein S100-A6 OS=Homo sapiens GN=S100A6 PE=1 SV=1 - [S10A6_HUMAN]	Cytosol; Extracellular region or secreted; Nucleus; Plasma Membrane;	2	27.78	1	2	7	PS and AS	SEC and UC			1.84149e+06	2.21429e+06	3.30341e+06	4.87504e+06			3.90959e+06	3.00235e+07
O00560	SDCBP	Syntenin-1 OS=Homo sapiens GN=SDCBP PE=1 SV=1 - [SDCB1_HUMAN]	Cytoskeleton; Cytosol; Endoplasmic reticulum; Extracellular region or secreted; Lysosome; Nucleus; Plasma Membrane;	2	10.07	1	2	2	AS	UC					1.08748e+07
P29622	SERPINA4	Kallistatin OS=Homo sapiens GN=SERPINA4 PE=1 SV=3 - [KAIN_HUMAN]	Extracellular region or secreted;	2	4.92	1	2	2	PS	UC										9.13269e+06
P05546	SERPIND1	Heparin cofactor 2 OS=Homo sapiens GN=SERPIND1 PE=1 SV=3 - [HEP2_HUMAN]	Endoplasmic reticulum; Extracellular region or secreted;	2	3.41	1	2	2	PS	UC										1.64393e+07
P08697	SERPINF2	Alpha-2-antiplasmin OS=Homo sapiens GN=SERPINF2 PE=1 SV=3 - [A2AP_HUMAN]	Extracellular region or secreted;	2	6.52	1	2	2	PS	UC										7.3638e+06
P53985	SLC16A1	Monocarboxylate transporter 1 OS=Homo sapiens GN=SLC16A1 PE=1 SV=3 - [MOT1_HUMAN]	Cytoskeleton; Extracellular region or secreted; Mitochondrion; Plasma Membrane;	2	6	1	2	5	PS and AS	SEC and UC					2.60986e+07				4.51789e+06	4.85451e+06
O14745	SLC9A3R1	Na(+)/H(+) exchange regulatory cofactor NHE-RF1 OS=Homo sapiens GN=SLC9A3R1 PE=1 SV=4 - [NHRF1_HUMAN]	Cytoskeleton; Extracellular region or secreted; Plasma Membrane;	2	8.94	1	2	2	PS	SEC								1.29409e+06
B2RUZ4	SMIM1	Small integral membrane protein 1 OS=Homo sapiens GN=SMIM1 PE=1 SV=1 - [SMIM1_HUMAN]	Extracellular region or secreted; Plasma Membrane;	2	35.9	1	2	6	PS and AS	UC				2.35462e+06	1.45637e+07					7534739
P14678	SNRPB	Small nuclear ribonucleoprotein-associated proteins B and B' OS=Homo sapiens GN=SNRPB PE=1 SV=2 - [RSMB_HUMAN]	Cytosol; Extracellular region or secreted; Nucleus;	2	9.58	2	2	2	PS and AS	SEC and UC					1.35294e+07			884510
P62316	SNRPD2	Small nuclear ribonucleoprotein Sm D2 OS=Homo sapiens GN=SNRPD2 PE=1 SV=1 - [SMD2_HUMAN]	Cytosol; Extracellular region or secreted; Nucleus;	2	16.95	1	2	3	AS	UC					5.95234e+06
P62304	SNRPE	Small nuclear ribonucleoprotein E OS=Homo sapiens GN=SNRPE PE=1 SV=1 - [RUXE_HUMAN]	Cytosol; Extracellular region or secreted; Nucleus;	2	39.13	1	2	2	AS	UC					1.03819e+07
Q01130	SRSF2	Serine/arginine-rich splicing factor 2 OS=Homo sapiens GN=SRSF2 PE=1 SV=4 - [SRSF2_HUMAN]	Cytosol; Extracellular region or secreted; Nucleus;	2	14.93	1	2	5	AS	UC					1.42884e+07
P37837	TALDO1	Transaldolase OS=Homo sapiens GN=TALDO1 PE=1 SV=2 - [TALDO_HUMAN]	Cytosol; Extracellular region or secreted; Nucleus;	2	6.53	1	2	2	PS	SEC and UC								1.83621e+06		6.67935e+06
Q969X1	TMBIM1	Protein lifeguard 3 OS=Homo sapiens GN=TMBIM1 PE=1 SV=2 - [LFG3_HUMAN]	Endosome; Extracellular region or secreted; Golgi apparatus; Lysosome; Plasma Membrane;	2	4.82	1	2	10	PS and AS	SEC and UC		737940		2.62781e+06	7.02386e+07	9634081	1.44492e+07	5.08524e+06
P62328	TMSB4X	Thymosin beta-4 OS=Homo sapiens GN=TMSB4X PE=1 SV=2 - [TYB4_HUMAN]	Cytoskeleton; Cytosol; Extracellular region or secreted; Nucleus;	2	31.82	1	2	2	AS	UC				4.41591e+06		8.34518e+06
P10599	TXN	Thioredoxin OS=Homo sapiens GN=TXN PE=1 SV=3 - [THIO_HUMAN]	Cytosol; Extracellular region or secreted; Mitochondrion; Nucleus;	2	20.95	2	2	15	PS and AS	SEC and UC	1.05509e+06			2.55532e+06	4.99596e+07	6.32368e+06	35716849		5.49957e+06
Q96QK1	VPS35	Vacuolar protein sorting-associated protein 35 OS=Homo sapiens GN=VPS35 PE=1 SV=2 - [VPS35_HUMAN]	Cytosol; Endosome; Extracellular region or secreted; Lysosome;	2	2.89	1	2	4	PS and AS	SEC and UC					1.90947e+06	1.01815e+06			1.58475e+06
Q9UEU0	VTI1B	Vesicle transport through interaction with t-SNAREs homolog 1B OS=Homo sapiens GN=VTI1B PE=1 SV=3 - [VTI1B_HUMAN]	Cytosol; Endoplasmic reticulum; Endosome; Extracellular region or secreted; Golgi apparatus; Lysosome;	2	10.34	1	2	4	AS	UC				880914	1.19456e+07
P31946	YWHAB	14-3-3 protein beta/alpha OS=Homo sapiens GN=YWHAB PE=1 SV=3 - [1433B_HUMAN]	Cytosol; Extracellular region or secreted; Mitochondrion; Nucleus;	2	25.61	5	6	17	PS and AS	SEC and UC					1.15562e+07	3.25025e+06		4.21596e+06	2.07984e+06	1.22427e+06
P60709	ACTB	Actin, cytoplasmic 1 OS=Homo sapiens GN=ACTB PE=1 SV=1 - [ACTB_HUMAN]	Cytoskeleton; Cytosol; Extracellular region or secreted; Nucleus; Plasma Membrane;	1	70.67	6	19	328	PS and AS	SEC and UC	1.39032e+07	9.32003e+06	4.79796e+06	2.04436e+07	6.01867e+07	1.74392e+07	2.45526e+08	1.70621e+08	2.83227e+07	1.1673e+08
Q562R1	ACTBL2	Beta-actin-like protein 2 OS=Homo sapiens GN=ACTBL2 PE=1 SV=2 - [ACTBL_HUMAN]	Cytoskeleton; Extracellular region or secreted;	1	16.22	1	5	52	PS and AS	SEC and UC	1.19117e+07		2.92281e+06	5.0572e+06	8.22737e+06	8.04262e+06	3.25984e+08	1.00881e+08	1.02537e+07	28370720
P68032	ACTC1	Actin, alpha cardiac muscle 1 OS=Homo sapiens GN=ACTC1 PE=1 SV=1 - [ACTC_HUMAN]	Cytoskeleton; Cytosol; Extracellular region or secreted;	1	31.83	5	11	133	PS and AS	SEC and UC	1.03358e+07	4.66633e+06	4.79796e+06	2.04436e+07	2.3437e+07	1.74392e+07	1.82637e+08	1.59384e+08	2.83227e+07	1.11447e+08
P63261	ACTG1	Actin, cytoplasmic 2 OS=Homo sapiens GN=ACTG1 PE=1 SV=1 - [ACTG_HUMAN]	Cytoskeleton; Cytosol; Extracellular region or secreted; Nucleus; Plasma Membrane;	1	70.67	6	19	326	PS and AS	SEC and UC	1.39032e+07	9.32003e+06	4.79796e+06	2.04436e+07	6.01867e+07	1.74392e+07	2.45526e+08	1.70621e+08	2.83227e+07	1.1673e+08
O43707	ACTN4	Alpha-actinin-4 OS=Homo sapiens GN=ACTN4 PE=1 SV=2 - [ACTN4_HUMAN]	Cytoskeleton; Cytosol; Extracellular region or secreted; Nucleus;	1	12.29	1	9	27	PS and AS	SEC and UC	140453			3.6756e+06	5273245		4.25635e+06	5.14647e+06
P09972	ALDOC	Fructose-bisphosphate aldolase C OS=Homo sapiens GN=ALDOC PE=1 SV=2 - [ALDOC_HUMAN]	Cytoskeleton; Cytosol; Extracellular region or secreted; Mitochondrion;	1	8.24	3	2	3	PS and AS	UC					7.11964e+06					3.46542e+06
P84085	ARF5	ADP-ribosylation factor 5 OS=Homo sapiens GN=ARF5 PE=1 SV=2 - [ARF5_HUMAN]	Extracellular region or secreted; Golgi apparatus; Plasma Membrane;	1	11.11	1	2	3	PS	SEC								4.02483e+06	659215
P59998	ARPC4	Actin-related protein 2/3 complex subunit 4 OS=Homo sapiens GN=ARPC4 PE=1 SV=3 - [ARPC4_HUMAN]	Cytoskeleton; Cytosol; Extracellular region or secreted;	1	6.55	1	1	2	PS	SEC							7.82152e+06	4.46722e+06
P61769	B2M	Beta-2-microglobulin OS=Homo sapiens GN=B2M PE=1 SV=1 - [B2MG_HUMAN]	Cytosol; Endoplasmic reticulum; Endosome; Extracellular region or secreted; Golgi apparatus; Plasma Membrane;	1	8.4	1	1	2	AS	UC				1.01675e+06	1.15644e+07
P55060	CSE1L	Exportin-2 OS=Homo sapiens GN=CSE1L PE=1 SV=3 - [XPO2_HUMAN]	Cytosol; Extracellular region or secreted; Nucleus;	1	0.82	1	1	13	PS and AS	SEC and UC				2.24507e+08	3144322107		593339673	3.06471e+08
P25685	DNAJB1	DnaJ homolog subfamily B member 1 OS=Homo sapiens GN=DNAJB1 PE=1 SV=4 - [DNJB1_HUMAN]	Cytosol; Extracellular region or secreted; Nucleus;	1	7.35	1	2	2	PS and AS	SEC and UC					6.06891e+06				842187
Q9UDY4	DNAJB4	DnaJ homolog subfamily B member 4 OS=Homo sapiens GN=DNAJB4 PE=1 SV=1 - [DNJB4_HUMAN]	Cytosol; Extracellular region or secreted; Plasma Membrane;	1	7.72	1	2	2	PS and AS	SEC and UC					4.12949e+06				842187
P08754	GNAI3	Guanine nucleotide-binding protein G(k) subunit alpha OS=Homo sapiens GN=GNAI3 PE=1 SV=3 - [GNAI3_HUMAN]	Cytoskeleton; Extracellular region or secreted; Golgi apparatus; Lysosome; Nucleus; Plasma Membrane;	1	13.56	9	4	12	PS and AS	SEC and UC	1.61068e+06		1.18828e+06	925416	12210228			9.94466e+06	4.05484e+06
P63092	GNAS	Guanine nucleotide-binding protein G(s) subunit alpha isoforms short OS=Homo sapiens GN=GNAS PE=1 SV=1 - [GNAS2_HUMAN]	Cytosol; Extracellular region or secreted; Golgi apparatus; Plasma Membrane;	1	6.85	9	2	9	PS and AS	SEC and UC	1.61068e+06		1.18828e+06	925416	12210228			8.81721e+06	4.05484e+06
P02724	GYPA	Glycophorin-A OS=Homo sapiens GN=GYPA PE=1 SV=2 - [GLPA_HUMAN]	Extracellular region or secreted; Plasma Membrane;	1	20.67	1	1	4	PS	SEC and UC									8.35595e+06	26657340
P84243	H3F3A	Histone H3.3 OS=Homo sapiens GN=H3F3A PE=1 SV=2 - [H33_HUMAN]	Extracellular region or secreted; Nucleus;	1	50.74	3	7	68	PS and AS	SEC and UC	2.80233e+07	4.23753e+06	3.95387e+07	4.86358e+07	1.04968e+09	2.55953e+08	4.38806e+07	2.18378e+08	2.70307e+07	3.97386e+08
P02100	HBE1	Hemoglobin subunit epsilon OS=Homo sapiens GN=HBE1 PE=1 SV=2 - [HBE_HUMAN]	Cytosol; Extracellular region or secreted;	1	18.37	1	3	137	PS and AS	SEC and UC	1.88665e+07	2.16573e+08	1.65548e+08	1.24894e+09	3.92627e+09	1.64943e+09	6.60874e+08	8.15647e+07	6.81053e+08	14314029655
P69892	HBG2	Hemoglobin subunit gamma-2 OS=Homo sapiens GN=HBG2 PE=1 SV=2 - [HBG2_HUMAN]	Cytosol; Extracellular region or secreted;	1	93.88	1	18	890	PS and AS	SEC and UC	4.45209e+07	2.01771e+08	1.74338e+08	2.02589e+09	6.15063e+09	1668300966	3.25053e+08	6.69718e+07	9.04598e+08	9.38018e+09
Q93077	HIST1H2AC	Histone H2A type 1-C OS=Homo sapiens GN=HIST1H2AC PE=1 SV=3 - [H2A1C_HUMAN]	Extracellular region or secreted; Nucleus;	1	63.08	8	7	141	PS and AS	SEC and UC	1.89651e+07	6.64133e+07	1.37929e+08	9.60427e+07	1.91922e+09	2.60578e+08	2.14569e+08	9.8636e+07	3.03819e+08	1.7755e+09
P68431	HIST1H3A	Histone H3.1 OS=Homo sapiens GN=HIST1H3A PE=1 SV=2 - [H31_HUMAN]	Extracellular region or secreted; Nucleus;	1	50.74	3	7	71	PS and AS	SEC and UC	2.80233e+07	4.23753e+06	2.43966e+07	6.34862e+07	1.04968e+09	2.76875e+08	3.21999e+07	2.18378e+08	3.00251e+07	4.85936e+08
Q16777	HIST2H2AC	Histone H2A type 2-C OS=Homo sapiens GN=HIST2H2AC PE=1 SV=4 - [H2A2C_HUMAN]	Extracellular region or secreted; Nucleus;	1	3	2	6	142	PS and AS	SEC and UC	1.80521e+07	6.64133e+07	1.37929e+08	9.72658e+07	1.91592e+09	2.60578e+08	1.96199e+08	9.8636e+07	3.03819e+08	1.7755e+09
Q71DI3	HIST2H3A	Histone H3.2 OS=Homo sapiens GN=HIST2H3A PE=1 SV=3 - [H32_HUMAN]	Extracellular region or secreted; Nucleus;	1	50.74	3	7	87	PS and AS	SEC and UC	2.80233e+07	4.23753e+06	3.95387e+07	6.43128e+07	1.04968e+09	3.83296e+08	8.43055e+07	2.18378e+08	5.30366e+07	3.97089e+08
P30508	HLA-C	HLA class I histocompatibility antigen, Cw-12 alpha chain OS=Homo sapiens GN=HLA-C PE=1 SV=2 - [1C12_HUMAN]	Endoplasmic reticulum; Endosome; Extracellular region or secreted; Golgi apparatus; Plasma Membrane;	1	16.39	47	4	5	PS and AS	SEC and UC					6912550			6.11774e+06
Q6IAA8	LAMTOR1	Ragulator complex protein LAMTOR1 OS=Homo sapiens GN=LAMTOR1 PE=1 SV=2 - [LTOR1_HUMAN]	Endosome; Extracellular region or secreted; Lysosome; Plasma Membrane;	1	6.83	1	1	2	PS	SEC and UC									2.49615e+06	1.46097e+07
Q06830	PRDX1	Peroxiredoxin-1 OS=Homo sapiens GN=PRDX1 PE=1 SV=1 - [PRDX1_HUMAN]	Cytosol; Extracellular region or secreted; Mitochondrion; Nucleus;	1	10.55	1	2	9	PS and AS	SEC and UC			1.51623e+06	3.85774e+06	4.73723e+07	5.27964e+06	3.3742e+07		2.53849e+06	44054712
P07477	PRSS1	Trypsin-1 OS=Homo sapiens GN=PRSS1 PE=1 SV=1 - [TRY1_HUMAN]	Extracellular region or secreted;	1	8.1	3	1	6	PS and AS	SEC and UC						2.86038e+06			7.82279e+06	1.4596e+07
P35030	PRSS3	Trypsin-3 OS=Homo sapiens GN=PRSS3 PE=1 SV=2 - [TRY3_HUMAN]	Extracellular region or secreted;	1	4.28	1	1	4	PS and AS	SEC and UC			8283608			23591184			8.5306e+06
P62820	RAB1A	Ras-related protein Rab-1A OS=Homo sapiens GN=RAB1A PE=1 SV=3 - [RAB1A_HUMAN]	Cytosol; Endoplasmic reticulum; Endosome; Extracellular region or secreted; Golgi apparatus;	1	19.02	17	3	11	PS and AS	SEC and UC			2.59245e+06		3.11215e+07	1.33923e+07	2.22352e+07		7.20103e+06	4.65697e+07
Q9H0U4	RAB1B	Ras-related protein Rab-1B OS=Homo sapiens GN=RAB1B PE=1 SV=1 - [RAB1B_HUMAN]	Cytosol; Endoplasmic reticulum; Extracellular region or secreted; Golgi apparatus; Mitochondrion;	1	20.9	17	3	11	PS and AS	SEC and UC			2.59245e+06		3.17945e+07	1.33923e+07	2.22352e+07		7.20103e+06	4.65697e+07
Q15286	RAB35	Ras-related protein Rab-35 OS=Homo sapiens GN=RAB35 PE=1 SV=1 - [RAB35_HUMAN]	Cytosol; Endosome; Extracellular region or secreted; Mitochondrion; Plasma Membrane;	1	10.95	16	2	7	PS and AS	SEC and UC			2.59245e+06		8.21326e+07	1.33923e+07	2.22352e+07	916037	1.07392e+07	8.13764e+07
P61006	RAB8A	Ras-related protein Rab-8A OS=Homo sapiens GN=RAB8A PE=1 SV=1 - [RAB8A_HUMAN]	Cytoskeleton; Cytosol; Endosome; Extracellular region or secreted; Golgi apparatus; Plasma Membrane;	1	12.08	16	2	7	PS and AS	SEC and UC			2.59245e+06		8.21326e+07	1.33923e+07	2.22352e+07	440445	1.07392e+07	8.13764e+07
P62834	RAP1A	Ras-related protein Rap-1A OS=Homo sapiens GN=RAP1A PE=1 SV=1 - [RAP1A_HUMAN]	Cytosol; Endosome; Extracellular region or secreted; Plasma Membrane;	1	34.24	1	6	11	PS and AS	SEC and UC				600891	7.58872e+06		1.24795e+07	5.37433e+06		5910091
P61224	RAP1B	Ras-related protein Rap-1b OS=Homo sapiens GN=RAP1B PE=1 SV=1 - [RAP1B_HUMAN]	Cytosol; Extracellular region or secreted; Lysosome; Plasma Membrane;	1	33.15	2	6	13	PS and AS	SEC and UC				600891	7.58872e+06		1.00936e+07	4.313e+06		5910091
P62854	RPS26	40S ribosomal protein S26 OS=Homo sapiens GN=RPS26 PE=1 SV=3 - [RS26_HUMAN]	Cytosol; Extracellular region or secreted; Nucleus;	1	7.83	2	1	2	PS	SEC and UC									777807	4.95488e+06
O95562	SFT2D2	Vesicle transport protein SFT2B OS=Homo sapiens GN=SFT2D2 PE=1 SV=1 - [SFT2B_HUMAN]	Extracellular region or secreted;	1	6.25	1	1	2	AS	SEC and UC			322005		3.39037e+06
Q9H299	SH3BGRL3	SH3 domain-binding glutamic acid-rich-like protein 3 OS=Homo sapiens GN=SH3BGRL3 PE=1 SV=1 - [SH3L3_HUMAN]	Extracellular region or secreted; Nucleus;	1	10.75	1	1	2	AS	UC				702275	2.80432e+06
P27348	YWHAQ	14-3-3 protein theta OS=Homo sapiens GN=YWHAQ PE=1 SV=1 - [1433T_HUMAN]	Cytosol; Extracellular region or secreted; Mitochondrion;	1	19.59	4	5	16	PS and AS	SEC and UC					8.4346e+06	3.25025e+06		4.21596e+06	1.66406e+06

## Sheet: Cytosol
Accession	Gene Name	Description	Subcellular location (GO annotation)	Σ# Unique Peptides	ΣCoverage	Σ# Proteins	Σ# Peptides	Σ# PSMs	identification according to culture conditions (PS/AS)	identification according to exosome isolation (SEC/UC)	huRex CB8_AS_SEC	huRex CB15_AS_SEC	huRex CB31_AS_SEC	huRex CB8_AS_UC	huRex CB15_AS_UC	huRex CB31_AS_UC	huRex CB16_PS_SEC	huRex CB17_PS_SEC	huRex CB30_PS_SEC	huRex CB30_PS_UC
P11142	HSPA8	Heat shock cognate 71 kDa protein OS=Homo sapiens GN=HSPA8 PE=1 SV=1 - [HSP7C_HUMAN]	Cytosol; Endosome; Extracellular region or secreted; Lysosome; Nucleus; Plasma Membrane;	31	70.28	3	34	348	PS and AS	SEC and UC	3.29084e+06	7.4493e+06	1.05367e+07	1.82442e+07	3.06599e+08	6.48355e+07	1.16189e+08	3.35599e+07	7.07139e+07	3.54969e+08
P04040	CAT	Catalase OS=Homo sapiens GN=CAT PE=1 SV=3 - [CATA_HUMAN]	Cytosol; Endoplasmic reticulum; Extracellular region or secreted; Golgi apparatus; Lysosome; Mitochondrion; Peroxisome; Plasma Membrane;	26	53.7	1	26	103	PS and AS	SEC and UC		3.09806e+06	1.0417e+06	1.52623e+07	2.68584e+08	3.03238e+07	7.10961e+06	9.95428e+06	1.38779e+06	3.1879e+07
P0DMV8	HSPA1A	Heat shock 70 kDa protein 1A OS=Homo sapiens GN=HSPA1A PE=1 SV=1 - [HS71A_HUMAN]	Cytoskeleton; Cytosol; Endoplasmic reticulum; Extracellular region or secreted; Mitochondrion; Nucleus;	23	55.85	3	25	159	PS and AS	SEC and UC	97212.5	1.01623e+07	6.18774e+06	1.37789e+07	2.29359e+08	3.59892e+07	4.3506e+07	2.79542e+07	4.0331e+07	2.83248e+08
P08195	SLC3A2	4F2 cell-surface antigen heavy chain OS=Homo sapiens GN=SLC3A2 PE=1 SV=3 - [4F2_HUMAN]	Cytosol; Extracellular region or secreted; Nucleus; Plasma Membrane;	23	45.4	1	23	84	PS and AS	SEC and UC		7.45592e+06	4.59741e+06	4.9967e+06	1.49422e+08	2.45168e+07	8.63463e+06	3.92745e+06	1.906e+07	8.28963e+07
Q93050	ATP6V0A1	V-type proton ATPase 116 kDa subunit a isoform 1 OS=Homo sapiens GN=ATP6V0A1 PE=1 SV=3 - [VPP1_HUMAN]	Cytosol; Endosome; Extracellular region or secreted; Golgi apparatus; Lysosome; Nucleus; Plasma Membrane;	21	26.52	2	21	66	PS and AS	SEC and UC			1.24844e+06	2.79691e+06	7.54062e+07	7.55709e+06	6.70092e+08	1.38694e+06	8.45362e+06	4.57103e+07
P35579	MYH9	Myosin-9 OS=Homo sapiens GN=MYH9 PE=1 SV=4 - [MYH9_HUMAN]	Cytoskeleton; Cytosol; Extracellular region or secreted; Nucleus; Plasma Membrane;	21	14.44	5	21	41	PS and AS	SEC and UC		787810		1.44341e+06	2.9744e+06		3.32337e+06	5.48422e+06	1.24479e+06	4571573
Q07954	LRP1	Prolow-density lipoprotein receptor-related protein 1 OS=Homo sapiens GN=LRP1 PE=1 SV=2 - [LRP1_HUMAN]	Cytosol; Endosome; Lysosome; Nucleus; Plasma Membrane;	20	5.61	2	20	26	PS and AS	SEC and UC					9.41594e+06				1.80947e+06	1.14104e+07
P26038	MSN	Moesin OS=Homo sapiens GN=MSN PE=1 SV=3 - [MOES_HUMAN]	Cytoskeleton; Cytosol; Extracellular region or secreted; Nucleus; Plasma Membrane;	19	47.31	2	25	112	PS and AS	SEC and UC				1.3015e+06	3.9335e+06	2.65451e+06	1.84776e+07	2.96473e+07	1.25579e+06	4.62468e+06
P13796	LCP1	Plastin-2 OS=Homo sapiens GN=LCP1 PE=1 SV=6 - [PLSL_HUMAN]	Cytoskeleton; Cytosol; Extracellular region or secreted; Plasma Membrane;	18	37.96	3	18	44	PS and AS	SEC and UC				1.27943e+06				9.20858e+06		5.13548e+06
Q02413	DSG1	Desmoglein-1 OS=Homo sapiens GN=DSG1 PE=1 SV=2 - [DSG1_HUMAN]	Cytosol; Extracellular region or secreted; Plasma Membrane;	17	18.97	1	17	40	PS and AS	SEC and UC	1.16284e+06		2.78125e+06		3.10512e+06	1.1989e+07	2.7827e+07	995112	2.63502e+06
P21333	FLNA	Filamin-A OS=Homo sapiens GN=FLNA PE=1 SV=4 - [FLNA_HUMAN]	Cytoskeleton; Cytosol; Extracellular region or secreted; Nucleus; Plasma Membrane;	17	9.1	3	17	29	PS and AS	SEC and UC				2.22629e+06			3.16749e+06	4.11078e+06
P27105	STOM	Erythrocyte band 7 integral membrane protein OS=Homo sapiens GN=STOM PE=1 SV=3 - [STOM_HUMAN]	Cytoskeleton; Cytosol; Endoplasmic reticulum; Extracellular region or secreted; Lysosome; Mitochondrion; Plasma Membrane;	16	68.4	2	16	353	PS and AS	SEC and UC	7.96223e+06	1.31779e+07	2.78469e+07	1.46499e+07	3.83241e+08	1.29967e+08	1.1232e+08	4.14108e+07	5.66719e+07	1.96324e+08
P55072	VCP	Transitional endoplasmic reticulum ATPase OS=Homo sapiens GN=VCP PE=1 SV=4 - [TERA_HUMAN]	Cytosol; Endoplasmic reticulum; Extracellular region or secreted; Lysosome; Nucleus;	15	23.95	1	15	21	PS and AS	SEC and UC					1.91777e+07	2.30355e+06		1.35522e+06
Q9NP58	ABCB6	ATP-binding cassette sub-family B member 6, mitochondrial OS=Homo sapiens GN=ABCB6 PE=1 SV=1 - [ABCB6_HUMAN]	Cytosol; Endoplasmic reticulum; Endosome; Extracellular region or secreted; Golgi apparatus; Mitochondrion; Nucleus; Plasma Membrane;	13	25.89	1	13	27	PS and AS	SEC and UC				610416	2.0919e+07		8.65971e+06		2.87986e+06	1.53862e+07
P12429	ANXA3	Annexin A3 OS=Homo sapiens GN=ANXA3 PE=1 SV=3 - [ANXA3_HUMAN]	Cytosol; Extracellular region or secreted; Plasma Membrane;	13	42.72	1	13	46	PS and AS	SEC and UC	2.44054e+06			1.81014e+06	1.17415e+08		7.79732e+06	9.99384e+06	2.89471e+06	6.58397e+06
P51149	RAB7A	Ras-related protein Rab-7a OS=Homo sapiens GN=RAB7A PE=1 SV=1 - [RAB7A_HUMAN]	Cytosol; Endosome; Extracellular region or secreted; Golgi apparatus; Lysosome; Plasma Membrane;	13	71.01	3	13	37	PS and AS	SEC and UC		1.18018e+06		2.06968e+06	2.83951e+07	2.28113e+06	1.44731e+07	3.81703e+06	8.17817e+06	5.73657e+07
P11166	SLC2A1	Solute carrier family 2, facilitated glucose transporter member 1 OS=Homo sapiens GN=SLC2A1 PE=1 SV=2 - [GTR1_HUMAN]	Cytoskeleton; Cytosol; Extracellular region or secreted; Golgi apparatus; Nucleus; Plasma Membrane;	13	27.64	1	14	183	PS and AS	SEC and UC	5.49604e+06	6.59834e+06	1.7055e+07	2.90054e+07	6.20578e+08	7.98102e+07	1.22071e+08	1.65134e+07	2.99503e+07	2.276e+08
P14618	PKM	Pyruvate kinase PKM OS=Homo sapiens GN=PKM PE=1 SV=4 - [KPYM_HUMAN]	Cytosol; Extracellular region or secreted; Mitochondrion; Nucleus;	12	31.26	3	12	24	PS and AS	SEC and UC					537896		8.40352e+06	8.92804e+06
P00915	CA1	Carbonic anhydrase 1 OS=Homo sapiens GN=CA1 PE=1 SV=2 - [CAH1_HUMAN]	Cytosol; Extracellular region or secreted;	11	56.7	1	11	48	PS and AS	SEC and UC		4.18686e+06		1.5691e+07	2.35001e+08	2.56874e+07				2.94042e+07
P31146	CORO1A	Coronin-1A OS=Homo sapiens GN=CORO1A PE=1 SV=4 - [COR1A_HUMAN]	Cytoskeleton; Cytosol; Endosome; Extracellular region or secreted; Plasma Membrane;	11	34.92	1	11	50	PS and AS	SEC and UC		348427		896054			2.0128e+07	2.18636e+07	3.60116e+06	1.9563e+07
P06733	ENO1	Alpha-enolase OS=Homo sapiens GN=ENO1 PE=1 SV=2 - [ENOA_HUMAN]	Cytosol; Extracellular region or secreted; Nucleus; Plasma Membrane;	11	37.79	4	11	34	PS and AS	SEC and UC				4.74373e+06	1.04005e+07	8.01293e+06	7122032	13972704
P02794	FTH1	Ferritin heavy chain OS=Homo sapiens GN=FTH1 PE=1 SV=2 - [FRIH_HUMAN]	Cytosol; Extracellular region or secreted; Lysosome; Nucleus;	11	71.58	2	11	32	PS and AS	SEC and UC					2.31885e+08	7.66594e+06	2.67875e+06	2.05361e+06
P02774	GC	Vitamin D-binding protein OS=Homo sapiens GN=GC PE=1 SV=1 - [VTDB_HUMAN]	Cytosol; Extracellular region or secreted; Lysosome;	11	40.93	1	15	24	PS and AS	SEC and UC						3.68313e+06			661346	2.2198e+08
P06702	S100A9	Protein S100-A9 OS=Homo sapiens GN=S100A9 PE=1 SV=1 - [S10A9_HUMAN]	Cytoskeleton; Cytosol; Extracellular region or secreted; Nucleus; Plasma Membrane;	11	89.47	1	11	147	PS and AS	SEC and UC	788795	6.47871e+06	3.35784e+06	2.41219e+08	2.38671e+08	9.83808e+07	3.0712e+07	2.47128e+07	4.92183e+06	4.69664e+08
P29401	TKT	Transketolase OS=Homo sapiens GN=TKT PE=1 SV=3 - [TKT_HUMAN]	Cytosol; Extracellular region or secreted; Nucleus; Peroxisome;	11	29.37	1	11	36	PS and AS	SEC and UC				5.98402e+06	1.85799e+07		6.17618e+06	1.13064e+07		3.92732e+06
P12814	ACTN1	Alpha-actinin-1 OS=Homo sapiens GN=ACTN1 PE=1 SV=2 - [ACTN1_HUMAN]	Cytoskeleton; Cytosol; Extracellular region or secreted; Plasma Membrane;	10	26.01	4	18	42	PS and AS	SEC and UC	140453			3.6756e+06	5273245		4.25635e+06	5.53021e+06
P04083	ANXA1	Annexin A1 OS=Homo sapiens GN=ANXA1 PE=1 SV=2 - [ANXA1_HUMAN]	Cytosol; Endosome; Extracellular region or secreted; Lysosome; Mitochondrion; Nucleus; Plasma Membrane;	10	39.88	1	10	33	PS and AS	SEC and UC	606674			1.85695e+06	4.95642e+06		1.36312e+07	1.41033e+07	4.13387e+06
P10909	CLU	Clusterin OS=Homo sapiens GN=CLU PE=1 SV=1 - [CLUS_HUMAN]	Cytosol; Endoplasmic reticulum; Extracellular region or secreted; Golgi apparatus; Mitochondrion; Nucleus;	10	24.94	1	10	15	PS	SEC and UC									3.73306e+06	1.06399e+08
P04406	GAPDH	Glyceraldehyde-3-phosphate dehydrogenase OS=Homo sapiens GN=GAPDH PE=1 SV=3 - [G3P_HUMAN]	Cytoskeleton; Cytosol; Extracellular region or secreted; Nucleus; Plasma Membrane;	10	44.78	2	10	49	PS and AS	SEC and UC		1.24351e+06		6.4038e+06	1.18265e+07	4.41552e+06	4.40065e+07	2.00237e+07	6.78191e+06	7.8748e+07
P69905	HBA1	Hemoglobin subunit alpha OS=Homo sapiens GN=HBA1 PE=1 SV=2 - [HBA_HUMAN]	Cytosol; Extracellular region or secreted;	10	96.48	1	14	640	PS and AS	SEC and UC	2.50391e+07	3.49055e+06	8.13894e+07	2.07416e+09	5.22559e+09	2.12081e+09	2.05631e+08	4.36278e+07	6.30376e+08	5516983661
P46940	IQGAP1	Ras GTPase-activating-like protein IQGAP1 OS=Homo sapiens GN=IQGAP1 PE=1 SV=1 - [IQGA1_HUMAN]	Cytoskeleton; Cytosol; Extracellular region or secreted; Nucleus; Plasma Membrane;	10	8.39	1	10	13	PS	SEC								2.4807e+06
P05109	S100A8	Protein S100-A8 OS=Homo sapiens GN=S100A8 PE=1 SV=1 - [S10A8_HUMAN]	Cytoskeleton; Cytosol; Extracellular region or secreted; Nucleus; Plasma Membrane;	10	84.95	1	10	100	PS and AS	SEC and UC	1.10153e+06	2.07105e+06	7.00436e+06	7.57607e+07	2.10387e+08	9.05029e+07	2.53577e+07	2.48096e+07	7.17002e+06	6.06989e+08
P16157	ANK1	Ankyrin-1 OS=Homo sapiens GN=ANK1 PE=1 SV=3 - [ANK1_HUMAN]	Cytoskeleton; Cytosol; Endoplasmic reticulum; Nucleus; Plasma Membrane;	9	6.86	1	9	12	PS and AS	SEC and UC					6.43016e+06			1.45536e+06	1.74277e+06
P68871	HBB	Hemoglobin subunit beta OS=Homo sapiens GN=HBB PE=1 SV=2 - [HBB_HUMAN]	Cytosol; Extracellular region or secreted;	9	95.24	1	15	663	PS and AS	SEC and UC	2.59979e+07	2.37153e+08	2.47999e+08	1.60196e+09	5.23575e+09	2.1537e+09	3.83303e+08	5.69396e+07	9.41338e+08	1.23829e+10
P14923	JUP	Junction plakoglobin OS=Homo sapiens GN=JUP PE=1 SV=3 - [PLAK_HUMAN]	Cytoskeleton; Cytosol; Extracellular region or secreted; Nucleus; Plasma Membrane;	9	17.18	3	9	21	PS and AS	SEC and UC	826462		1.00006e+06	1.08351e+06		4.52272e+06	1.57585e+07	448839
Q04656	ATP7A	Copper-transporting ATPase 1 OS=Homo sapiens GN=ATP7A PE=1 SV=3 - [ATP7A_HUMAN]	Cytosol; Endoplasmic reticulum; Endosome; Golgi apparatus; Nucleus; Plasma Membrane;	8	7.47	1	8	10	PS and AS	SEC and UC					6.81005e+06	2.27806e+06			1.88514e+06	1.71678e+07
P68104	EEF1A1	Elongation factor 1-alpha 1 OS=Homo sapiens GN=EEF1A1 PE=1 SV=1 - [EF1A1_HUMAN]	Cytoskeleton; Cytosol; Extracellular region or secreted; Lysosome; Nucleus; Plasma Membrane;	8	26.84	3	8	30	PS and AS	SEC and UC	1.95025e+06	3.51731e+06			2.97671e+07	8.95578e+06	2.03407e+06	5.15585e+06	5.27105e+06	4.68842e+07
P06744	GPI	Glucose-6-phosphate isomerase OS=Homo sapiens GN=GPI PE=1 SV=4 - [G6PI_HUMAN]	Cytosol; Extracellular region or secreted; Nucleus; Plasma Membrane;	8	18.1	2	8	19	PS and AS	SEC and UC				2.28623e+06	6.66527e+06	2.20039e+06		6.15191e+06
P00558	PGK1	Phosphoglycerate kinase 1 OS=Homo sapiens GN=PGK1 PE=1 SV=3 - [PGK1_HUMAN]	Cytosol; Extracellular region or secreted;	8	26.14	2	8	10	PS and AS	SEC and UC					328413			3.04599e+06	1.38939e+06
P60900	PSMA6	Proteasome subunit alpha type-6 OS=Homo sapiens GN=PSMA6 PE=1 SV=1 - [PSA6_HUMAN]	Cytosol; Extracellular region or secreted; Nucleus;	8	39.43	1	8	10	AS	UC					4.63206e+07	6.49667e+06
Q15907	RAB11B	Ras-related protein Rab-11B OS=Homo sapiens GN=RAB11B PE=1 SV=4 - [RB11B_HUMAN]	Cytosol; Endosome; Extracellular region or secreted; Mitochondrion;	8	43.12	3	8	15	PS and AS	SEC and UC		2.96555e+06			3.7292e+07		6.35058e+06		8.75302e+06	2.44287e+07
Q13228	SELENBP1	Selenium-binding protein 1 OS=Homo sapiens GN=SELENBP1 PE=1 SV=2 - [SBP1_HUMAN]	Cytosol; Extracellular region or secreted; Nucleus;	8	23.31	1	8	11	AS	UC				3.11343e+06	2.15559e+07	5.63826e+06
P00918	CA2	Carbonic anhydrase 2 OS=Homo sapiens GN=CA2 PE=1 SV=2 - [CAH2_HUMAN]	Cytosol; Extracellular region or secreted; Plasma Membrane;	7	32.31	2	7	18	PS and AS	UC				4.10828e+06	3.98639e+07	1.39752e+07				1.25075e+07
P02792	FTL	Ferritin light chain OS=Homo sapiens GN=FTL PE=1 SV=2 - [FRIL_HUMAN]	Cytosol; Extracellular region or secreted; Lysosome;	7	46.86	1	7	13	AS	UC					1.88097e+08	4.62065e+06
P10809	HSPD1	60 kDa heat shock protein, mitochondrial OS=Homo sapiens GN=HSPD1 PE=1 SV=2 - [CH60_HUMAN]	Cytosol; Endosome; Extracellular region or secreted; Mitochondrion; Plasma Membrane;	7	19.02	1	7	13	PS and AS	SEC and UC		310205	1.07432e+06		952101		1.93146e+06		2.52884e+06
P07195	LDHB	L-lactate dehydrogenase B chain OS=Homo sapiens GN=LDHB PE=1 SV=2 - [LDHB_HUMAN]	Cytosol; Extracellular region or secreted; Mitochondrion;	7	32.93	4	9	16	PS and AS	SEC and UC				1.45157e+06	2.36643e+07	4.17201e+06		5.5203e+06		1.04323e+07
P54920	NAPA	Alpha-soluble NSF attachment protein OS=Homo sapiens GN=NAPA PE=1 SV=3 - [SNAA_HUMAN]	Cytosol; Extracellular region or secreted; Golgi apparatus; Plasma Membrane;	7	30.17	1	7	13	PS and AS	SEC and UC				655732	1.6894e+07				4.01518e+06	2.55613e+07
P32119	PRDX2	Peroxiredoxin-2 OS=Homo sapiens GN=PRDX2 PE=1 SV=5 - [PRDX2_HUMAN]	Cytosol; Extracellular region or secreted;	7	43.94	2	8	26	PS and AS	SEC and UC		2.37075e+06	2.49726e+06	3.85774e+06	43221806	1.60581e+07	3.3742e+07		4.54029e+06	5.18736e+07
P28074	PSMB5	Proteasome subunit beta type-5 OS=Homo sapiens GN=PSMB5 PE=1 SV=3 - [PSB5_HUMAN]	Cytoskeleton; Cytosol; Extracellular region or secreted; Nucleus;	7	30.04	2	7	7	AS	UC					2.29205e+07
P50995	ANXA11	Annexin A11 OS=Homo sapiens GN=ANXA11 PE=1 SV=1 - [ANX11_HUMAN]	Cytoskeleton; Cytosol; Extracellular region or secreted; Lysosome; Nucleus;	6	13.27	1	6	10	PS and AS	SEC and UC						1.33005e+06		3.65985e+06
P16070	CD44	CD44 antigen OS=Homo sapiens GN=CD44 PE=1 SV=3 - [CD44_HUMAN]	Cytosol; Extracellular region or secreted; Golgi apparatus; Plasma Membrane;	6	8.49	2	6	21	PS and AS	SEC and UC			1.37765e+06	1.14011e+06	4.24174e+07	4.8117e+06			8.27357e+06	54648885
P15311	EZR	Ezrin OS=Homo sapiens GN=EZR PE=1 SV=4 - [EZRI_HUMAN]	Cytoskeleton; Cytosol; Endosome; Extracellular region or secreted; Nucleus; Plasma Membrane;	6	21.33	2	12	37	PS and AS	SEC and UC						2.65451e+06	2.13741e+07	1.11015e+07		5.47264e+06
P04899	GNAI2	Guanine nucleotide-binding protein G(i) subunit alpha-2 OS=Homo sapiens GN=GNAI2 PE=1 SV=3 - [GNAI2_HUMAN]	Cytoskeleton; Cytosol; Extracellular region or secreted; Nucleus; Plasma Membrane;	6	35.77	9	9	35	PS and AS	SEC and UC	1.61068e+06		1.18828e+06	925416	12210228		1.17405e+07	1.63526e+07	4.05484e+06
P02042	HBD	Hemoglobin subunit delta OS=Homo sapiens GN=HBD PE=1 SV=2 - [HBD_HUMAN]	Cytosol; Extracellular region or secreted;	6	91.16	1	12	341	PS and AS	SEC and UC	7.43864e+06	2.06128e+08	1.44761e+08	1.52899e+09	4.90318e+09	1.39815e+09	3.13884e+08	3.98855e+07	5.69847e+08	7349311849
P07737	PFN1	Profilin-1 OS=Homo sapiens GN=PFN1 PE=1 SV=2 - [PROF1_HUMAN]	Cytoskeleton; Cytosol; Extracellular region or secreted; Nucleus;	6	65	2	6	13	PS and AS	SEC and UC				1.20143e+06	1.54651e+07		2.01374e+07	6.44428e+06	3.01259e+06
P62937	PPIA	Peptidyl-prolyl cis-trans isomerase A OS=Homo sapiens GN=PPIA PE=1 SV=2 - [PPIA_HUMAN]	Cytosol; Extracellular region or secreted; Nucleus;	6	38.79	3	6	22	PS and AS	SEC and UC			1719622	2.22412e+06	2.82332e+07	4.50762e+06		1.79939e+06	3.77799e+06	2.74133e+07
P25786	PSMA1	Proteasome subunit alpha type-1 OS=Homo sapiens GN=PSMA1 PE=1 SV=1 - [PSA1_HUMAN]	Cytoskeleton; Cytosol; Extracellular region or secreted; Nucleus;	6	34.98	1	6	9	PS and AS	UC					1.89783e+07	1.01116e+07				1.1822e+07
P25787	PSMA2	Proteasome subunit alpha type-2 OS=Homo sapiens GN=PSMA2 PE=1 SV=2 - [PSA2_HUMAN]	Cytosol; Extracellular region or secreted; Nucleus;	6	38.46	1	6	12	AS	UC					4.02929e+07
O14818	PSMA7	Proteasome subunit alpha type-7 OS=Homo sapiens GN=PSMA7 PE=1 SV=1 - [PSA7_HUMAN]	Cytosol; Extracellular region or secreted; Nucleus;	6	36.69	2	6	12	AS	UC				207697	4.42352e+07	5.5934e+06
Q07020	RPL18	60S ribosomal protein L18 OS=Homo sapiens GN=RPL18 PE=1 SV=2 - [RL18_HUMAN]	Cytosol; Endoplasmic reticulum; Nucleus;	6	34.57	1	6	13	PS and AS	SEC and UC				1.94666e+06	3.94958e+07				2.71039e+06	9.37551e+06
Q9NP59	SLC40A1	Solute carrier family 40 member 1 OS=Homo sapiens GN=SLC40A1 PE=1 SV=1 - [S40A1_HUMAN]	Cytosol; Nucleus; Plasma Membrane;	6	13.31	1	6	7	PS and AS	SEC and UC					2.38511e+07		1.16411e+06		658142
P00441	SOD1	Superoxide dismutase [Cu-Zn] OS=Homo sapiens GN=SOD1 PE=1 SV=2 - [SODC_HUMAN]	Cytosol; Extracellular region or secreted; Lysosome; Mitochondrion; Nucleus; Peroxisome;	6	56.49	2	6	11	PS and AS	SEC and UC				9.42845e+06	3.63506e+07	7.00879e+06			1.19888e+06	9.97958e+06
O43752	STX6	Syntaxin-6 OS=Homo sapiens GN=STX6 PE=1 SV=1 - [STX6_HUMAN]	Cytosol; Endosome; Golgi apparatus; Nucleus; Plasma Membrane;	6	36.47	1	6	7	PS and AS	UC					1.04997e+07					1.79491e+07
P0CG48	UBC	Polyubiquitin-C OS=Homo sapiens GN=UBC PE=1 SV=3 - [UBC_HUMAN]	Cytosol; Endoplasmic reticulum; Endosome; Extracellular region or secreted; Mitochondrion; Nucleus; Plasma Membrane;	6	69.64	5	6	61	PS and AS	SEC and UC	8.50403e+06	7.10529e+06	2.36827e+06	2.68152e+07	7.66113e+08	6.15373e+07	1.58916e+08	1.71469e+07	3.54596e+07	1.56797e+08
O75083	WDR1	WD repeat-containing protein 1 OS=Homo sapiens GN=WDR1 PE=1 SV=4 - [WDR1_HUMAN]	Cytoskeleton; Cytosol; Extracellular region or secreted;	6	17.33	1	6	11	PS	SEC								6.62167e+06	870952
P61160	ACTR2	Actin-related protein 2 OS=Homo sapiens GN=ACTR2 PE=1 SV=1 - [ARP2_HUMAN]	Cytoskeleton; Cytosol; Extracellular region or secreted; Lysosome;	5	16.24	1	5	9	PS	SEC								5564587
P04075	ALDOA	Fructose-bisphosphate aldolase A OS=Homo sapiens GN=ALDOA PE=1 SV=2 - [ALDOA_HUMAN]	Cytoskeleton; Cytosol; Extracellular region or secreted; Nucleus;	5	15.93	3	6	12	PS and AS	SEC and UC				1.85713e+06	1.10805e+07			5.24594e+06		3.46542e+06
P13798	APEH	Acylamino-acid-releasing enzyme OS=Homo sapiens GN=APEH PE=1 SV=4 - [ACPH_HUMAN]	Cytosol; Extracellular region or secreted; Nucleus;	5	7.79	1	5	5	AS	UC					2.13398e+07
P30043	BLVRB	Flavin reductase (NADPH) OS=Homo sapiens GN=BLVRB PE=1 SV=3 - [BLVRB_HUMAN]	Cytosol; Extracellular region or secreted; Nucleus; Plasma Membrane;	5	34.95	2	5	17	PS and AS	SEC and UC			1.83469e+06		2.5851e+07				3.31073e+06	2.28613e+07
P13639	EEF2	Elongation factor 2 OS=Homo sapiens GN=EEF2 PE=1 SV=4 - [EF2_HUMAN]	Cytosol; Extracellular region or secreted; Nucleus; Plasma Membrane;	5	7.23	1	5	6	PS	SEC and UC									738212	6.82831e+06
P20930	FLG	Filaggrin OS=Homo sapiens GN=FLG PE=1 SV=3 - [FILA_HUMAN]	Cytoskeleton; Cytosol; Nucleus; Plasma Membrane;	5	3.52	1	5	9	PS and AS	SEC and UC					1.13769e+06		1.44259e+06	675631	160508
P00338	LDHA	L-lactate dehydrogenase A chain OS=Homo sapiens GN=LDHA PE=1 SV=2 - [LDHA_HUMAN]	Cytosol; Extracellular region or secreted; Nucleus;	5	21.39	5	7	13	PS and AS	SEC and UC				1.86443e+06	7.99147e+06	4.3339e+06		4.26177e+06		1.26685e+07
P09960	LTA4H	Leukotriene A-4 hydrolase OS=Homo sapiens GN=LTA4H PE=1 SV=2 - [LKHA4_HUMAN]	Cytosol; Extracellular region or secreted; Nucleus;	5	13.26	1	5	8	PS	SEC								4.65179e+06
Q9BTU6	PI4K2A	Phosphatidylinositol 4-kinase type 2-alpha OS=Homo sapiens GN=PI4K2A PE=1 SV=1 - [P4K2A_HUMAN]	Cytosol; Endosome; Golgi apparatus; Lysosome; Mitochondrion; Plasma Membrane;	5	11.69	1	5	7	AS	UC					1.4065e+07
P20618	PSMB1	Proteasome subunit beta type-1 OS=Homo sapiens GN=PSMB1 PE=1 SV=2 - [PSB1_HUMAN]	Cytosol; Extracellular region or secreted; Nucleus;	5	30.71	1	5	7	AS	UC					29181814
P49720	PSMB3	Proteasome subunit beta type-3 OS=Homo sapiens GN=PSMB3 PE=1 SV=2 - [PSB3_HUMAN]	Cytosol; Extracellular region or secreted; Nucleus;	5	34.15	1	5	7	AS	UC					2.66284e+07
P06737	PYGL	Glycogen phosphorylase, liver form OS=Homo sapiens GN=PYGL PE=1 SV=4 - [PYGL_HUMAN]	Cytosol; Extracellular region or secreted;	5	7.2	4	5	6	PS and AS	SEC and UC				1.49325e+06				2.3894e+06
P61106	RAB14	Ras-related protein Rab-14 OS=Homo sapiens GN=RAB14 PE=1 SV=4 - [RAB14_HUMAN]	Cytosol; Endoplasmic reticulum; Endosome; Extracellular region or secreted; Golgi apparatus; Lysosome; Plasma Membrane;	5	44.19	16	6	15	PS and AS	SEC and UC			2.59245e+06		3.91049e+07	1.33923e+07	1.49133e+07		5.69815e+06	5.4113e+07
Q9UL25	RAB21	Ras-related protein Rab-21 OS=Homo sapiens GN=RAB21 PE=1 SV=3 - [RAB21_HUMAN]	Cytosol; Endoplasmic reticulum; Endosome; Extracellular region or secreted; Golgi apparatus; Plasma Membrane;	5	22.67	1	5	11	PS and AS	SEC and UC				1.609e+06	9.44758e+06				1.43911e+06	1.15966e+07
P60174	TPI1	Triosephosphate isomerase OS=Homo sapiens GN=TPI1 PE=1 SV=3 - [TPIS_HUMAN]	Cytosol; Extracellular region or secreted; Nucleus;	5	22.03	2	5	11	PS and AS	SEC and UC				6.40057e+06	9.1596e+06	3.89632e+06		832909		1.19812e+07
Q9BV40	VAMP8	Vesicle-associated membrane protein 8 OS=Homo sapiens GN=VAMP8 PE=1 SV=1 - [VAMP8_HUMAN]	Cytosol; Endosome; Extracellular region or secreted; Lysosome; Plasma Membrane;	5	51	1	5	6	PS and AS	SEC and UC					2.06921e+06				2.59973e+06	2.45353e+06
P63104	YWHAZ	14-3-3 protein zeta/delta OS=Homo sapiens GN=YWHAZ PE=1 SV=1 - [1433Z_HUMAN]	Cytosol; Extracellular region or secreted; Mitochondrion; Nucleus;	5	44.49	4	9	30	PS and AS	SEC and UC					1.15562e+07	3.19742e+06		6.80717e+06	1.86127e+06	8.31286e+06
Q9NZD4	AHSP	Alpha-hemoglobin-stabilizing protein OS=Homo sapiens GN=AHSP PE=1 SV=1 - [AHSP_HUMAN]	Cytosol;	4	30.39	2	4	10	PS and AS	SEC and UC				2.90133e+06	1.34967e+08				1.39746e+06	2.02748e+07
P13716	ALAD	Delta-aminolevulinic acid dehydratase OS=Homo sapiens GN=ALAD PE=1 SV=1 - [HEM2_HUMAN]	Cytosol; Extracellular region or secreted; Nucleus;	4	17.88	1	4	4	AS	UC					2.94614e+07
P52566	ARHGDIB	Rho GDP-dissociation inhibitor 2 OS=Homo sapiens GN=ARHGDIB PE=1 SV=3 - [GDIR2_HUMAN]	Cytoskeleton; Cytosol; Extracellular region or secreted;	4	25.87	1	4	8	PS	SEC								1.07684e+07	1.02776e+06
Q01469	FABP5	Fatty acid-binding protein, epidermal OS=Homo sapiens GN=FABP5 PE=1 SV=3 - [FABP5_HUMAN]	Cytosol; Extracellular region or secreted; Lysosome; Nucleus; Plasma Membrane;	4	31.11	1	4	6	PS and AS	SEC and UC				2.28705e+06	6.45255e+06	1.85329e+06	6.48033e+06
P62879	GNB2	Guanine nucleotide-binding protein G(I)/G(S)/G(T) subunit beta-2 OS=Homo sapiens GN=GNB2 PE=1 SV=3 - [GBB2_HUMAN]	Cytosol; Extracellular region or secreted; Lysosome; Plasma Membrane;	4	29.12	4	8	19	PS and AS	SEC and UC					6.05511e+06		8.04746e+06	1.02667e+07	1.99133e+06
Q6B0K9	HBM	Hemoglobin subunit mu OS=Homo sapiens GN=HBM PE=2 SV=1 - [HBM_HUMAN]	Cytosol; Extracellular region or secreted;	4	51.06	1	4	7	PS and AS	SEC and UC		1.72201e+06			9.64566e+06					1.19791e+07
P07900	HSP90AA1	Heat shock protein HSP 90-alpha OS=Homo sapiens GN=HSP90AA1 PE=1 SV=5 - [HS90A_HUMAN]	Cytosol; Extracellular region or secreted; Lysosome; Nucleus; Plasma Membrane;	4	12.3	8	8	16	PS and AS	SEC and UC		1.29193e+06			8.24727e+06		14738257	7.20295e+06	4.15293e+06
P48735	IDH2	Isocitrate dehydrogenase [NADP], mitochondrial OS=Homo sapiens GN=IDH2 PE=1 SV=2 - [IDHP_HUMAN]	Cytosol; Extracellular region or secreted; Mitochondrion; Peroxisome;	4	8.85	1	4	7	PS and AS	SEC			637553				5.84192e+06	1.46603e+06	911650
P52209	PGD	6-phosphogluconate dehydrogenase, decarboxylating OS=Homo sapiens GN=PGD PE=1 SV=3 - [6PGD_HUMAN]	Cytosol; Extracellular region or secreted; Nucleus;	4	12.42	1	4	8	PS	SEC							2.59935e+06	5.32526e+06
P00491	PNP	Purine nucleoside phosphorylase OS=Homo sapiens GN=PNP PE=1 SV=2 - [PNPH_HUMAN]	Cytoskeleton; Cytosol; Extracellular region or secreted; Nucleus;	4	19.72	1	4	5	PS and AS	UC				1.63884e+06	1.07917e+07					8.4604e+06
P25788	PSMA3	Proteasome subunit alpha type-3 OS=Homo sapiens GN=PSMA3 PE=1 SV=2 - [PSA3_HUMAN]	Cytosol; Extracellular region or secreted; Nucleus;	4	16.86	1	4	5	AS	UC					2.45275e+07
P25789	PSMA4	Proteasome subunit alpha type-4 OS=Homo sapiens GN=PSMA4 PE=1 SV=1 - [PSA4_HUMAN]	Cytosol; Extracellular region or secreted; Nucleus;	4	22.22	1	4	4	AS	UC					1.47506e+07	1.89753e+06
P28070	PSMB4	Proteasome subunit beta type-4 OS=Homo sapiens GN=PSMB4 PE=1 SV=4 - [PSB4_HUMAN]	Cytosol; Extracellular region or secreted; Nucleus;	4	22.73	1	4	4	AS	UC					2.57938e+07
P61026	RAB10	Ras-related protein Rab-10 OS=Homo sapiens GN=RAB10 PE=1 SV=1 - [RAB10_HUMAN]	Cytosol; Endoplasmic reticulum; Endosome; Extracellular region or secreted; Golgi apparatus; Plasma Membrane;	4	21	16	5	15	PS and AS	SEC and UC	135724		2.59245e+06	2.52818e+06	4.95182e+07	1.33923e+07	1.15396e+07	967948	4.5446e+06	4.18805e+07
P15153	RAC2	Ras-related C3 botulinum toxin substrate 2 OS=Homo sapiens GN=RAC2 PE=1 SV=1 - [RAC2_HUMAN]	Cytosol; Extracellular region or secreted; Nucleus; Plasma Membrane;	4	21.35	4	4	15	PS	SEC							7.7512e+06	1.5944e+07	1.87374e+06
P84095	RHOG	Rho-related GTP-binding protein RhoG OS=Homo sapiens GN=RHOG PE=1 SV=1 - [RHOG_HUMAN]	Cytosol; Endoplasmic reticulum; Extracellular region or secreted; Plasma Membrane;	4	34.55	1	4	6	PS and AS	SEC and UC					1.57742e+06			3.2121e+06
P61313	RPL15	60S ribosomal protein L15 OS=Homo sapiens GN=RPL15 PE=1 SV=2 - [RL15_HUMAN]	Cytosol; Extracellular region or secreted; Nucleus;	4	20.59	1	4	9	PS and AS	SEC and UC					1.21743e+07	5.18201e+06			889189	1.55264e+07
P14672	SLC2A4	Solute carrier family 2, facilitated glucose transporter member 4 OS=Homo sapiens GN=SLC2A4 PE=1 SV=1 - [GTR4_HUMAN]	Cytosol; Endosome; Extracellular region or secreted; Golgi apparatus; Plasma Membrane;	4	10.22	1	4	7	PS and AS	UC					1.28486e+07					8.12501e+06
Q01650	SLC7A5	Large neutral amino acids transporter small subunit 1 OS=Homo sapiens GN=SLC7A5 PE=1 SV=2 - [LAT1_HUMAN]	Cytosol; Extracellular region or secreted; Plasma Membrane;	4	10.85	3	4	17	PS and AS	SEC and UC		4.92079e+06		2.9887e+06	4.20904e+07	19407291	7.06144e+06	3.56423e+06	8988620	3.80197e+07
P50502	ST13	Hsc70-interacting protein OS=Homo sapiens GN=ST13 PE=1 SV=2 - [F10A1_HUMAN]	Cytosol; Extracellular region or secreted;	4	12.2	3	4	7	PS and AS	SEC and UC					1.49954e+07				5.03925e+06	39233161
Q9Y490	TLN1	Talin-1 OS=Homo sapiens GN=TLN1 PE=1 SV=3 - [TLN1_HUMAN]	Cytoskeleton; Cytosol; Extracellular region or secreted; Plasma Membrane;	4	2.36	1	4	6	PS	SEC and UC								1.58249e+06		1.8929e+06
Q15836	VAMP3	Vesicle-associated membrane protein 3 OS=Homo sapiens GN=VAMP3 PE=1 SV=3 - [VAMP3_HUMAN]	Cytosol; Endosome; Golgi apparatus; Plasma Membrane;	4	52	2	4	10	PS and AS	SEC and UC				1.90159e+06	3.02568e+07	5.27166e+06			3.89211e+06	2.08182e+07
P08670	VIM	Vimentin OS=Homo sapiens GN=VIM PE=1 SV=4 - [VIME_HUMAN]	Cytoskeleton; Cytosol; Extracellular region or secreted; Peroxisome; Plasma Membrane;	4	10.73	2	6	30	PS and AS	SEC and UC				4.5494e+08	3.24167e+07	1.22123e+07	8.06852e+07	1.12899e+07	3.8175e+07
P62258	YWHAE	14-3-3 protein epsilon OS=Homo sapiens GN=YWHAE PE=1 SV=1 - [1433E_HUMAN]	Cytoskeleton; Cytosol; Extracellular region or secreted; Mitochondrion; Nucleus;	4	30.98	4	7	18	PS and AS	SEC and UC					1.00007e+07	3.25025e+06		4.21596e+06	2.07984e+06	7.13926e+06
Q86V81	ALYREF	THO complex subunit 4 OS=Homo sapiens GN=ALYREF PE=1 SV=3 - [THOC4_HUMAN]	Cytosol; Extracellular region or secreted; Nucleus;	3	15.18	1	3	4	AS	UC					8.77519e+06
P08758	ANXA5	Annexin A5 OS=Homo sapiens GN=ANXA5 PE=1 SV=2 - [ANXA5_HUMAN]	Cytosol; Extracellular region or secreted; Plasma Membrane;	3	11.88	1	3	3	AS	UC					4.82214e+06
P20073	ANXA7	Annexin A7 OS=Homo sapiens GN=ANXA7 PE=1 SV=3 - [ANXA7_HUMAN]	Cytosol; Endoplasmic reticulum; Extracellular region or secreted; Nucleus; Plasma Membrane;	3	8.61	1	3	5	PS and AS	SEC and UC			425893		9.68553e+06			780291	859555
O75531	BANF1	Barrier-to-autointegration factor OS=Homo sapiens GN=BANF1 PE=1 SV=1 - [BAF_HUMAN]	Cytosol; Extracellular region or secreted; Nucleus;	3	48.31	1	3	6	AS	SEC and UC			643065		3.06528e+07
P31944	CASP14	Caspase-14 OS=Homo sapiens GN=CASP14 PE=1 SV=2 - [CASPE_HUMAN]	Cytoskeleton; Cytosol; Extracellular region or secreted; Nucleus;	3	13.64	1	3	3	PS and AS	SEC and UC					4.66218e+06				1.44963e+06
P60953	CDC42	Cell division control protein 42 homolog OS=Homo sapiens GN=CDC42 PE=1 SV=2 - [CDC42_HUMAN]	Cytoskeleton; Cytosol; Endoplasmic reticulum; Extracellular region or secreted; Golgi apparatus; Plasma Membrane;	3	19.9	1	3	8	PS	SEC								5.57042e+06	1.55935e+06
Q00610	CLTC	Clathrin heavy chain 1 OS=Homo sapiens GN=CLTC PE=1 SV=5 - [CLH1_HUMAN]	Cytoskeleton; Cytosol; Endosome; Extracellular region or secreted; Golgi apparatus; Lysosome; Plasma Membrane;	3	2.15	1	3	4	PS	SEC								1.88758e+06	2.56705e+07
P11413	G6PD	Glucose-6-phosphate 1-dehydrogenase OS=Homo sapiens GN=G6PD PE=1 SV=4 - [G6PD_HUMAN]	Cytosol; Extracellular region or secreted; Nucleus; Plasma Membrane;	3	6.99	1	3	4	PS	SEC								2.83114e+06
P60520	GABARAPL2	Gamma-aminobutyric acid receptor-associated protein-like 2 OS=Homo sapiens GN=GABARAPL2 PE=1 SV=1 - [GBRL2_HUMAN]	Cytosol; Golgi apparatus;	3	22.22	1	3	5	PS and AS	SEC and UC					1.72508e+07				6.43978e+06	1.09963e+07
P50395	GDI2	Rab GDP dissociation inhibitor beta OS=Homo sapiens GN=GDI2 PE=1 SV=2 - [GDIB_HUMAN]	Cytosol; Extracellular region or secreted; Lysosome;	3	13.93	1	3	3	PS	SEC								1.22638e+06
P46976	GYG1	Glycogenin-1 OS=Homo sapiens GN=GYG1 PE=1 SV=4 - [GLYG_HUMAN]	Cytosol; Extracellular region or secreted; Lysosome;	3	12.57	1	3	3	AS	UC				1.95445e+06		1.16138e+07
Q14764	MVP	Major vault protein OS=Homo sapiens GN=MVP PE=1 SV=4 - [MVP_HUMAN]	Cytoskeleton; Cytosol; Extracellular region or secreted; Nucleus;	3	4.03	1	3	3	PS and AS	UC				1.10442e+06						2.06623e+06
P24158	PRTN3	Myeloblastin OS=Homo sapiens GN=PRTN3 PE=1 SV=3 - [PRTN3_HUMAN]	Cytosol; Extracellular region or secreted; Lysosome; Plasma Membrane;	3	17.58	1	3	6	AS	UC				7.05036e+06		4.62547e+06
P28066	PSMA5	Proteasome subunit alpha type-5 OS=Homo sapiens GN=PSMA5 PE=1 SV=3 - [PSA5_HUMAN]	Cytosol; Extracellular region or secreted; Nucleus;	3	21.16	1	3	4	AS	UC					3.15881e+07
P28072	PSMB6	Proteasome subunit beta type-6 OS=Homo sapiens GN=PSMB6 PE=1 SV=4 - [PSB6_HUMAN]	Cytosol; Extracellular region or secreted; Nucleus;	3	12.97	1	3	3	AS	UC					2.71987e+07
Q99436	PSMB7	Proteasome subunit beta type-7 OS=Homo sapiens GN=PSMB7 PE=1 SV=1 - [PSB7_HUMAN]	Cytosol; Extracellular region or secreted; Nucleus;	3	18.05	1	3	4	AS	UC					1.16079e+07
P13489	RNH1	Ribonuclease inhibitor OS=Homo sapiens GN=RNH1 PE=1 SV=2 - [RINI_HUMAN]	Cytosol; Extracellular region or secreted; Nucleus;	3	9.11	1	3	3	PS	SEC								519861
P27635	RPL10	60S ribosomal protein L10 OS=Homo sapiens GN=RPL10 PE=1 SV=4 - [RL10_HUMAN]	Cytosol; Endoplasmic reticulum; Nucleus;	3	12.62	2	3	3	PS and AS	SEC and UC					2.75745e+06				704235
P26373	RPL13	60S ribosomal protein L13 OS=Homo sapiens GN=RPL13 PE=1 SV=4 - [RL13_HUMAN]	Cytosol; Nucleus;	3	15.64	1	3	4	PS and AS	UC					7.28948e+06					6.92721e+06
P15880	RPS2	40S ribosomal protein S2 OS=Homo sapiens GN=RPS2 PE=1 SV=2 - [RS2_HUMAN]	Cytosol; Extracellular region or secreted; Nucleus;	3	12.29	1	3	3	PS	SEC and UC									1.50747e+06	8691141
P80511	S100A12	Protein S100-A12 OS=Homo sapiens GN=S100A12 PE=1 SV=2 - [S10AC_HUMAN]	Cytoskeleton; Cytosol; Extracellular region or secreted; Nucleus; Plasma Membrane;	3	56.52	1	3	5	PS and AS	SEC and UC				1.9328e+07	1.88151e+07				1.31285e+06
P31151	S100A7	Protein S100-A7 OS=Homo sapiens GN=S100A7 PE=1 SV=4 - [S10A7_HUMAN]	Cytosol; Endoplasmic reticulum; Extracellular region or secreted; Lysosome; Nucleus;	3	42.57	2	3	5	PS and AS	SEC and UC				2.14089e+06	517416			58654.4
O60493	SNX3	Sorting nexin-3 OS=Homo sapiens GN=SNX3 PE=1 SV=3 - [SNX3_HUMAN]	Cytosol; Endosome; Extracellular region or secreted;	3	18.52	2	3	4	PS and AS	SEC and UC					6.80429e+06				4.6385e+06	23664225
P67809	YBX1	Nuclease-sensitive element-binding protein 1 OS=Homo sapiens GN=YBX1 PE=1 SV=3 - [YBOX1_HUMAN]	Cytosol; Extracellular region or secreted; Nucleus;	3	9.57	1	3	4	PS	UC										1.38865e+06
P61158	ACTR3	Actin-related protein 3 OS=Homo sapiens GN=ACTR3 PE=1 SV=3 - [ARP3_HUMAN]	Cytoskeleton; Cytosol; Extracellular region or secreted;	2	7.66	1	2	2	PS	SEC								2.14375e+06
O15143	ARPC1B	Actin-related protein 2/3 complex subunit 1B OS=Homo sapiens GN=ARPC1B PE=1 SV=3 - [ARC1B_HUMAN]	Cytoskeleton; Cytosol; Extracellular region or secreted;	2	8.33	1	2	7	PS and AS	SEC and UC				493846			3.22988e+06	4.81827e+06
O15144	ARPC2	Actin-related protein 2/3 complex subunit 2 OS=Homo sapiens GN=ARPC2 PE=1 SV=1 - [ARPC2_HUMAN]	Cytoskeleton; Cytosol; Endosome; Extracellular region or secreted; Plasma Membrane;	2	7	1	2	2	PS	SEC								2.97422e+06
P21281	ATP6V1B2	V-type proton ATPase subunit B, brain isoform OS=Homo sapiens GN=ATP6V1B2 PE=1 SV=3 - [VATB2_HUMAN]	Cytosol; Extracellular region or secreted; Lysosome; Plasma Membrane;	2	6.85	2	2	3	PS and AS	UC					5.32209e+06					8.53076e+06
P27797	CALR	Calreticulin OS=Homo sapiens GN=CALR PE=1 SV=1 - [CALR_HUMAN]	Cytosol; Endoplasmic reticulum; Extracellular region or secreted; Golgi apparatus; Nucleus; Plasma Membrane;	2	6.71	1	2	2	PS and AS	SEC and UC					665787			338356
P47756	CAPZB	F-actin-capping protein subunit beta OS=Homo sapiens GN=CAPZB PE=1 SV=4 - [CAPZB_HUMAN]	Cytoskeleton; Cytosol; Extracellular region or secreted;	2	8.66	1	2	2	PS	SEC								1.64805e+06
O75131	CPNE3	Copine-3 OS=Homo sapiens GN=CPNE3 PE=1 SV=1 - [CPNE3_HUMAN]	Cytosol; Extracellular region or secreted; Lysosome; Mitochondrion; Nucleus; Plasma Membrane;	2	4.66	1	2	2	PS	SEC								1.39069e+06
P01040	CSTA	Cystatin-A OS=Homo sapiens GN=CSTA PE=1 SV=1 - [CYTA_HUMAN]	Cytosol; Extracellular region or secreted; Plasma Membrane;	2	25.51	1	2	3	PS and AS	SEC and UC					1.17946e+07				2.66385e+06
P11171	EPB41	Protein 4.1 OS=Homo sapiens GN=EPB41 PE=1 SV=4 - [41_HUMAN]	Cytoskeleton; Cytosol; Nucleus; Plasma Membrane;	2	3.59	1	2	2	PS and AS	SEC and UC					3.99161e+06			944939
P62873	GNB1	Guanine nucleotide-binding protein G(I)/G(S)/G(T) subunit beta-1 OS=Homo sapiens GN=GNB1 PE=1 SV=3 - [GBB1_HUMAN]	Cytosol; Extracellular region or secreted; Lysosome; Plasma Membrane;	2	25	2	6	17	PS and AS	SEC and UC					6.05511e+06		8.04746e+06	1.02684e+07	1.67367e+06
P63244	GNB2L1	Guanine nucleotide-binding protein subunit beta-2-like 1 OS=Homo sapiens GN=GNB2L1 PE=1 SV=3 - [GBLP_HUMAN]	Cytosol; Extracellular region or secreted; Mitochondrion; Nucleus; Plasma Membrane;	2	6.94	1	2	2	AS	UC					5.11069e+06
P06899	HIST1H2BJ	Histone H2B type 1-J OS=Homo sapiens GN=HIST1H2BJ PE=1 SV=3 - [H2B1J_HUMAN]	Cytosol; Extracellular region or secreted; Nucleus;	2	57.94	8	9	166	PS and AS	SEC and UC	1.96332e+07	2.44428e+07	2.3251e+07	2.28215e+08	1.75288e+09	5.31843e+07	1.43964e+08	2.30559e+08	1.83357e+08	9.43029e+08
O60814	HIST1H2BK	Histone H2B type 1-K OS=Homo sapiens GN=HIST1H2BK PE=1 SV=3 - [H2B1K_HUMAN]	Cytosol; Extracellular region or secreted; Nucleus;	2	57.94	10	9	184	PS and AS	SEC and UC	1.96332e+07	2.44428e+07	2.3251e+07	2.28215e+08	1.75288e+09	5.13211e+07	1.43964e+08	2.30559e+08	1.83357e+08	1.22848e+09
P08238	HSP90AB1	Heat shock protein HSP 90-beta OS=Homo sapiens GN=HSP90AB1 PE=1 SV=4 - [HS90B_HUMAN]	Cytosol; Extracellular region or secreted; Lysosome; Mitochondrion; Nucleus; Plasma Membrane;	2	9.94	6	6	14	PS and AS	SEC and UC		1.29193e+06			8.24727e+06		14738257	7.13969e+06	4.15293e+06
P06239	LCK	Tyrosine-protein kinase Lck OS=Homo sapiens GN=LCK PE=1 SV=6 - [LCK_HUMAN]	Cytoskeleton; Cytosol; Extracellular region or secreted; Plasma Membrane;	2	5.89	1	2	3	PS	SEC								816052
P80188	LCN2	Neutrophil gelatinase-associated lipocalin OS=Homo sapiens GN=LCN2 PE=1 SV=2 - [NGAL_HUMAN]	Cytosol; Extracellular region or secreted;	2	16.16	1	2	5	PS and AS	UC				5.0844e+06	6.65132e+06					3.92201e+07
Q8WUM4	PDCD6IP	Programmed cell death 6-interacting protein OS=Homo sapiens GN=PDCD6IP PE=1 SV=1 - [PDC6I_HUMAN]	Cytoskeleton; Cytosol; Endoplasmic reticulum; Extracellular region or secreted; Plasma Membrane;	2	2.53	1	2	2	PS	SEC								963563
P06454	PTMA	Prothymosin alpha OS=Homo sapiens GN=PTMA PE=1 SV=2 - [PTMA_HUMAN]	Cytosol; Extracellular region or secreted; Nucleus;	2	13.51	1	2	5	PS and AS	SEC and UC						2.74765e+06			443962
P62826	RAN	GTP-binding nuclear protein Ran OS=Homo sapiens GN=RAN PE=1 SV=3 - [RAN_HUMAN]	Cytoskeleton; Cytosol; Endosome; Extracellular region or secreted; Nucleus;	2	11.11	1	2	3	PS and AS	SEC and UC					3752388				1.83059e+06
P30050	RPL12	60S ribosomal protein L12 OS=Homo sapiens GN=RPL12 PE=1 SV=1 - [RL12_HUMAN]	Cytosol; Extracellular region or secreted;	2	13.94	1	2	2	AS	UC				215139	1.80379e+06
P39023	RPL3	60S ribosomal protein L3 OS=Homo sapiens GN=RPL3 PE=1 SV=2 - [RL3_HUMAN]	Cytosol; Extracellular region or secreted; Nucleus;	2	5.21	1	2	2	PS and AS	SEC and UC					4.70685e+06				857362
P18124	RPL7	60S ribosomal protein L7 OS=Homo sapiens GN=RPL7 PE=1 SV=1 - [RL7_HUMAN]	Cytosol; Extracellular region or secreted; Nucleus;	2	11.69	1	2	3	PS and AS	SEC and UC					1.23524e+07				736867
P39019	RPS19	40S ribosomal protein S19 OS=Homo sapiens GN=RPS19 PE=1 SV=2 - [RS19_HUMAN]	Cytosol; Extracellular region or secreted; Nucleus;	2	11.72	1	2	2	AS	UC					2.34472e+06
P06703	S100A6	Protein S100-A6 OS=Homo sapiens GN=S100A6 PE=1 SV=1 - [S10A6_HUMAN]	Cytosol; Extracellular region or secreted; Nucleus; Plasma Membrane;	2	27.78	1	2	7	PS and AS	SEC and UC			1.84149e+06	2.21429e+06	3.30341e+06	4.87504e+06			3.90959e+06	3.00235e+07
O00560	SDCBP	Syntenin-1 OS=Homo sapiens GN=SDCBP PE=1 SV=1 - [SDCB1_HUMAN]	Cytoskeleton; Cytosol; Endoplasmic reticulum; Extracellular region or secreted; Lysosome; Nucleus; Plasma Membrane;	2	10.07	1	2	2	AS	UC					1.08748e+07
P14678	SNRPB	Small nuclear ribonucleoprotein-associated proteins B and B' OS=Homo sapiens GN=SNRPB PE=1 SV=2 - [RSMB_HUMAN]	Cytosol; Extracellular region or secreted; Nucleus;	2	9.58	2	2	2	PS and AS	SEC and UC					1.35294e+07			884510
P62314	SNRPD1	Small nuclear ribonucleoprotein Sm D1 OS=Homo sapiens GN=SNRPD1 PE=1 SV=1 - [SMD1_HUMAN]	Cytosol; Nucleus;	2	20.17	1	2	4	AS	UC					1.17083e+07
P62316	SNRPD2	Small nuclear ribonucleoprotein Sm D2 OS=Homo sapiens GN=SNRPD2 PE=1 SV=1 - [SMD2_HUMAN]	Cytosol; Extracellular region or secreted; Nucleus;	2	16.95	1	2	3	AS	UC					5.95234e+06
P62304	SNRPE	Small nuclear ribonucleoprotein E OS=Homo sapiens GN=SNRPE PE=1 SV=1 - [RUXE_HUMAN]	Cytosol; Extracellular region or secreted; Nucleus;	2	39.13	1	2	2	AS	UC					1.03819e+07
P11277	SPTB	Spectrin beta chain, erythrocytic OS=Homo sapiens GN=SPTB PE=1 SV=5 - [SPTB1_HUMAN]	Cytoskeleton; Cytosol; Golgi apparatus; Plasma Membrane;	2	1.4	1	2	3	PS and AS	SEC		310767						1.65878e+06	482007
Q01130	SRSF2	Serine/arginine-rich splicing factor 2 OS=Homo sapiens GN=SRSF2 PE=1 SV=4 - [SRSF2_HUMAN]	Cytosol; Extracellular region or secreted; Nucleus;	2	14.93	1	2	5	AS	UC					1.42884e+07
Q9UNK0	STX8	Syntaxin-8 OS=Homo sapiens GN=STX8 PE=1 SV=2 - [STX8_HUMAN]	Cytosol; Endoplasmic reticulum; Endosome; Golgi apparatus; Lysosome; Plasma Membrane;	2	13.98	1	2	2	AS	UC					8.30312e+06
P37837	TALDO1	Transaldolase OS=Homo sapiens GN=TALDO1 PE=1 SV=2 - [TALDO_HUMAN]	Cytosol; Extracellular region or secreted; Nucleus;	2	6.53	1	2	2	PS	SEC and UC								1.83621e+06		6.67935e+06
P62328	TMSB4X	Thymosin beta-4 OS=Homo sapiens GN=TMSB4X PE=1 SV=2 - [TYB4_HUMAN]	Cytoskeleton; Cytosol; Extracellular region or secreted; Nucleus;	2	31.82	1	2	2	AS	UC				4.41591e+06		8.34518e+06
P10599	TXN	Thioredoxin OS=Homo sapiens GN=TXN PE=1 SV=3 - [THIO_HUMAN]	Cytosol; Extracellular region or secreted; Mitochondrion; Nucleus;	2	20.95	2	2	15	PS and AS	SEC and UC	1.05509e+06			2.55532e+06	4.99596e+07	6.32368e+06	35716849		5.49957e+06
Q96QK1	VPS35	Vacuolar protein sorting-associated protein 35 OS=Homo sapiens GN=VPS35 PE=1 SV=2 - [VPS35_HUMAN]	Cytosol; Endosome; Extracellular region or secreted; Lysosome;	2	2.89	1	2	4	PS and AS	SEC and UC					1.90947e+06	1.01815e+06			1.58475e+06
Q9UEU0	VTI1B	Vesicle transport through interaction with t-SNAREs homolog 1B OS=Homo sapiens GN=VTI1B PE=1 SV=3 - [VTI1B_HUMAN]	Cytosol; Endoplasmic reticulum; Endosome; Extracellular region or secreted; Golgi apparatus; Lysosome;	2	10.34	1	2	4	AS	UC				880914	1.19456e+07
P31946	YWHAB	14-3-3 protein beta/alpha OS=Homo sapiens GN=YWHAB PE=1 SV=3 - [1433B_HUMAN]	Cytosol; Extracellular region or secreted; Mitochondrion; Nucleus;	2	25.61	5	6	17	PS and AS	SEC and UC					1.15562e+07	3.25025e+06		4.21596e+06	2.07984e+06	1.22427e+06
P60709	ACTB	Actin, cytoplasmic 1 OS=Homo sapiens GN=ACTB PE=1 SV=1 - [ACTB_HUMAN]	Cytoskeleton; Cytosol; Extracellular region or secreted; Nucleus; Plasma Membrane;	1	70.67	6	19	328	PS and AS	SEC and UC	1.39032e+07	9.32003e+06	4.79796e+06	2.04436e+07	6.01867e+07	1.74392e+07	2.45526e+08	1.70621e+08	2.83227e+07	1.1673e+08
P68032	ACTC1	Actin, alpha cardiac muscle 1 OS=Homo sapiens GN=ACTC1 PE=1 SV=1 - [ACTC_HUMAN]	Cytoskeleton; Cytosol; Extracellular region or secreted;	1	31.83	5	11	133	PS and AS	SEC and UC	1.03358e+07	4.66633e+06	4.79796e+06	2.04436e+07	2.3437e+07	1.74392e+07	1.82637e+08	1.59384e+08	2.83227e+07	1.11447e+08
P63261	ACTG1	Actin, cytoplasmic 2 OS=Homo sapiens GN=ACTG1 PE=1 SV=1 - [ACTG_HUMAN]	Cytoskeleton; Cytosol; Extracellular region or secreted; Nucleus; Plasma Membrane;	1	70.67	6	19	326	PS and AS	SEC and UC	1.39032e+07	9.32003e+06	4.79796e+06	2.04436e+07	6.01867e+07	1.74392e+07	2.45526e+08	1.70621e+08	2.83227e+07	1.1673e+08
O43707	ACTN4	Alpha-actinin-4 OS=Homo sapiens GN=ACTN4 PE=1 SV=2 - [ACTN4_HUMAN]	Cytoskeleton; Cytosol; Extracellular region or secreted; Nucleus;	1	12.29	1	9	27	PS and AS	SEC and UC	140453			3.6756e+06	5273245		4.25635e+06	5.14647e+06
P09972	ALDOC	Fructose-bisphosphate aldolase C OS=Homo sapiens GN=ALDOC PE=1 SV=2 - [ALDOC_HUMAN]	Cytoskeleton; Cytosol; Extracellular region or secreted; Mitochondrion;	1	8.24	3	2	3	PS and AS	UC					7.11964e+06					3.46542e+06
P59998	ARPC4	Actin-related protein 2/3 complex subunit 4 OS=Homo sapiens GN=ARPC4 PE=1 SV=3 - [ARPC4_HUMAN]	Cytoskeleton; Cytosol; Extracellular region or secreted;	1	6.55	1	1	2	PS	SEC							7.82152e+06	4.46722e+06
P61769	B2M	Beta-2-microglobulin OS=Homo sapiens GN=B2M PE=1 SV=1 - [B2MG_HUMAN]	Cytosol; Endoplasmic reticulum; Endosome; Extracellular region or secreted; Golgi apparatus; Plasma Membrane;	1	8.4	1	1	2	AS	UC				1.01675e+06	1.15644e+07
P55060	CSE1L	Exportin-2 OS=Homo sapiens GN=CSE1L PE=1 SV=3 - [XPO2_HUMAN]	Cytosol; Extracellular region or secreted; Nucleus;	1	0.82	1	1	13	PS and AS	SEC and UC				2.24507e+08	3144322107		593339673	3.06471e+08
P25685	DNAJB1	DnaJ homolog subfamily B member 1 OS=Homo sapiens GN=DNAJB1 PE=1 SV=4 - [DNJB1_HUMAN]	Cytosol; Extracellular region or secreted; Nucleus;	1	7.35	1	2	2	PS and AS	SEC and UC					6.06891e+06				842187
Q9UDY4	DNAJB4	DnaJ homolog subfamily B member 4 OS=Homo sapiens GN=DNAJB4 PE=1 SV=1 - [DNJB4_HUMAN]	Cytosol; Extracellular region or secreted; Plasma Membrane;	1	7.72	1	2	2	PS and AS	SEC and UC					4.12949e+06				842187
P63092	GNAS	Guanine nucleotide-binding protein G(s) subunit alpha isoforms short OS=Homo sapiens GN=GNAS PE=1 SV=1 - [GNAS2_HUMAN]	Cytosol; Extracellular region or secreted; Golgi apparatus; Plasma Membrane;	1	6.85	9	2	9	PS and AS	SEC and UC	1.61068e+06		1.18828e+06	925416	12210228			8.81721e+06	4.05484e+06
P02100	HBE1	Hemoglobin subunit epsilon OS=Homo sapiens GN=HBE1 PE=1 SV=2 - [HBE_HUMAN]	Cytosol; Extracellular region or secreted;	1	18.37	1	3	137	PS and AS	SEC and UC	1.88665e+07	2.16573e+08	1.65548e+08	1.24894e+09	3.92627e+09	1.64943e+09	6.60874e+08	8.15647e+07	6.81053e+08	14314029655
P69891	HBG1	Hemoglobin subunit gamma-1 OS=Homo sapiens GN=HBG1 PE=1 SV=2 - [HBG1_HUMAN]	Cytosol;	1	93.88	1	18	837	PS and AS	SEC and UC	3.18743e+07	1.98985e+08	1.74338e+08	2.02589e+09	6.15063e+09	1668300966	3.25053e+08	6.69718e+07	9.04598e+08	9.38018e+09
P69892	HBG2	Hemoglobin subunit gamma-2 OS=Homo sapiens GN=HBG2 PE=1 SV=2 - [HBG2_HUMAN]	Cytosol; Extracellular region or secreted;	1	93.88	1	18	890	PS and AS	SEC and UC	4.45209e+07	2.01771e+08	1.74338e+08	2.02589e+09	6.15063e+09	1668300966	3.25053e+08	6.69718e+07	9.04598e+08	9.38018e+09
Q06830	PRDX1	Peroxiredoxin-1 OS=Homo sapiens GN=PRDX1 PE=1 SV=1 - [PRDX1_HUMAN]	Cytosol; Extracellular region or secreted; Mitochondrion; Nucleus;	1	10.55	1	2	9	PS and AS	SEC and UC			1.51623e+06	3.85774e+06	4.73723e+07	5.27964e+06	3.3742e+07		2.53849e+06	44054712
P62820	RAB1A	Ras-related protein Rab-1A OS=Homo sapiens GN=RAB1A PE=1 SV=3 - [RAB1A_HUMAN]	Cytosol; Endoplasmic reticulum; Endosome; Extracellular region or secreted; Golgi apparatus;	1	19.02	17	3	11	PS and AS	SEC and UC			2.59245e+06		3.11215e+07	1.33923e+07	2.22352e+07		7.20103e+06	4.65697e+07
Q9H0U4	RAB1B	Ras-related protein Rab-1B OS=Homo sapiens GN=RAB1B PE=1 SV=1 - [RAB1B_HUMAN]	Cytosol; Endoplasmic reticulum; Extracellular region or secreted; Golgi apparatus; Mitochondrion;	1	20.9	17	3	11	PS and AS	SEC and UC			2.59245e+06		3.17945e+07	1.33923e+07	2.22352e+07		7.20103e+06	4.65697e+07
Q15286	RAB35	Ras-related protein Rab-35 OS=Homo sapiens GN=RAB35 PE=1 SV=1 - [RAB35_HUMAN]	Cytosol; Endosome; Extracellular region or secreted; Mitochondrion; Plasma Membrane;	1	10.95	16	2	7	PS and AS	SEC and UC			2.59245e+06		8.21326e+07	1.33923e+07	2.22352e+07	916037	1.07392e+07	8.13764e+07
P61006	RAB8A	Ras-related protein Rab-8A OS=Homo sapiens GN=RAB8A PE=1 SV=1 - [RAB8A_HUMAN]	Cytoskeleton; Cytosol; Endosome; Extracellular region or secreted; Golgi apparatus; Plasma Membrane;	1	12.08	16	2	7	PS and AS	SEC and UC			2.59245e+06		8.21326e+07	1.33923e+07	2.22352e+07	440445	1.07392e+07	8.13764e+07
P62834	RAP1A	Ras-related protein Rap-1A OS=Homo sapiens GN=RAP1A PE=1 SV=1 - [RAP1A_HUMAN]	Cytosol; Endosome; Extracellular region or secreted; Plasma Membrane;	1	34.24	1	6	11	PS and AS	SEC and UC				600891	7.58872e+06		1.24795e+07	5.37433e+06		5910091
P61224	RAP1B	Ras-related protein Rap-1b OS=Homo sapiens GN=RAP1B PE=1 SV=1 - [RAP1B_HUMAN]	Cytosol; Extracellular region or secreted; Lysosome; Plasma Membrane;	1	33.15	2	6	13	PS and AS	SEC and UC				600891	7.58872e+06		1.00936e+07	4.313e+06		5910091
Q96NA2	RILP	Rab-interacting lysosomal protein OS=Homo sapiens GN=RILP PE=1 SV=1 - [RILP_HUMAN]	Cytoskeleton; Cytosol; Endosome; Lysosome; Mitochondrion;	1	3.74	1	1	3	PS	SEC and UC									192193	1.02637e+06
P62854	RPS26	40S ribosomal protein S26 OS=Homo sapiens GN=RPS26 PE=1 SV=3 - [RS26_HUMAN]	Cytosol; Extracellular region or secreted; Nucleus;	1	7.83	2	1	2	PS	SEC and UC									777807	4.95488e+06
P22531	SPRR2E	Small proline-rich protein 2E OS=Homo sapiens GN=SPRR2E PE=2 SV=2 - [SPR2E_HUMAN]	Cytosol; Plasma Membrane;	1	25	6	1	3	PS	SEC							1.3043e+07	2.57096e+06
P27348	YWHAQ	14-3-3 protein theta OS=Homo sapiens GN=YWHAQ PE=1 SV=1 - [1433T_HUMAN]	Cytosol; Extracellular region or secreted; Mitochondrion;	1	19.59	4	5	16	PS and AS	SEC and UC					8.4346e+06	3.25025e+06		4.21596e+06	1.66406e+06

## Sheet: Plasma membrane
Accession	Gene Name	Description	Subcellular location (GO annotation)	Σ# Unique Peptides	ΣCoverage	Σ# Proteins	Σ# Peptides	Σ# PSMs	identification according to culture conditions (PS/AS)	identification according to exosome isolation (SEC/UC)	huRex CB8_AS_SEC	huRex CB15_AS_SEC	huRex CB31_AS_SEC	huRex CB8_AS_UC	huRex CB15_AS_UC	huRex CB31_AS_UC	huRex CB16_PS_SEC	huRex CB17_PS_SEC	huRex CB30_PS_SEC	huRex CB30_PS_UC
P02751	FN1	Fibronectin OS=Homo sapiens GN=FN1 PE=1 SV=4 - [FINC_HUMAN]	Endoplasmic reticulum; Extracellular region or secreted; Plasma Membrane;	52	34.66	2	52	417	PS and AS	SEC and UC		9.00325e+07							1.38502e+06	1.21052e+08
P02786	TFRC	Transferrin receptor protein 1 OS=Homo sapiens GN=TFRC PE=1 SV=2 - [TFR1_HUMAN]	Endosome; Extracellular region or secreted; Plasma Membrane;	45	64.08	3	45	1562	PS and AS	SEC and UC	548690	9.86058e+07	3.84272e+07	5.71088e+07	2.71911e+09	3.19061e+08	1.07975e+09	2.59727e+08	6.58677e+08	4.84786e+09
P05023	ATP1A1	Sodium/potassium-transporting ATPase subunit alpha-1 OS=Homo sapiens GN=ATP1A1 PE=1 SV=1 - [AT1A1_HUMAN]	Endoplasmic reticulum; Endosome; Extracellular region or secreted; Golgi apparatus; Plasma Membrane;	41	42.33	6	41	160	PS and AS	SEC and UC		1.70162e+06	866339		9.18123e+07	8.74592e+06	2.96564e+07	9.80075e+06	1.25413e+07	9.26268e+07
P11142	HSPA8	Heat shock cognate 71 kDa protein OS=Homo sapiens GN=HSPA8 PE=1 SV=1 - [HSP7C_HUMAN]	Cytosol; Endosome; Extracellular region or secreted; Lysosome; Nucleus; Plasma Membrane;	31	70.28	3	34	348	PS and AS	SEC and UC	3.29084e+06	7.4493e+06	1.05367e+07	1.82442e+07	3.06599e+08	6.48355e+07	1.16189e+08	3.35599e+07	7.07139e+07	3.54969e+08
P04040	CAT	Catalase OS=Homo sapiens GN=CAT PE=1 SV=3 - [CATA_HUMAN]	Cytosol; Endoplasmic reticulum; Extracellular region or secreted; Golgi apparatus; Lysosome; Mitochondrion; Peroxisome; Plasma Membrane;	26	53.7	1	26	103	PS and AS	SEC and UC		3.09806e+06	1.0417e+06	1.52623e+07	2.68584e+08	3.03238e+07	7.10961e+06	9.95428e+06	1.38779e+06	3.1879e+07
Q86YZ3	HRNR	Hornerin OS=Homo sapiens GN=HRNR PE=1 SV=2 - [HORN_HUMAN]	Extracellular region or secreted; Lysosome; Nucleus; Plasma Membrane;	26	24.91	1	26	99	PS and AS	SEC and UC	225249		5.42515e+06	890996	6.68598e+06	5.69116e+07	1.13529e+07	2.08003e+06	1.22166e+07	6.13995e+06
P02730	SLC4A1	Band 3 anion transport protein OS=Homo sapiens GN=SLC4A1 PE=1 SV=3 - [B3AT_HUMAN]	Cytoskeleton; Extracellular region or secreted; Plasma Membrane;	26	42.81	1	26	324	PS and AS	SEC and UC	9.83168e+06	4.24989e+07	8.09258e+06	2.89643e+07	3.34198e+08	4.00716e+07	1.54318e+08	2.13815e+07	1.45708e+07	96749358
P08195	SLC3A2	4F2 cell-surface antigen heavy chain OS=Homo sapiens GN=SLC3A2 PE=1 SV=3 - [4F2_HUMAN]	Cytosol; Extracellular region or secreted; Nucleus; Plasma Membrane;	23	45.4	1	23	84	PS and AS	SEC and UC		7.45592e+06	4.59741e+06	4.9967e+06	1.49422e+08	2.45168e+07	8.63463e+06	3.92745e+06	1.906e+07	8.28963e+07
Q93050	ATP6V0A1	V-type proton ATPase 116 kDa subunit a isoform 1 OS=Homo sapiens GN=ATP6V0A1 PE=1 SV=3 - [VPP1_HUMAN]	Cytosol; Endosome; Extracellular region or secreted; Golgi apparatus; Lysosome; Nucleus; Plasma Membrane;	21	26.52	2	21	66	PS and AS	SEC and UC			1.24844e+06	2.79691e+06	7.54062e+07	7.55709e+06	6.70092e+08	1.38694e+06	8.45362e+06	4.57103e+07
P35579	MYH9	Myosin-9 OS=Homo sapiens GN=MYH9 PE=1 SV=4 - [MYH9_HUMAN]	Cytoskeleton; Cytosol; Extracellular region or secreted; Nucleus; Plasma Membrane;	21	14.44	5	21	41	PS and AS	SEC and UC		787810		1.44341e+06	2.9744e+06		3.32337e+06	5.48422e+06	1.24479e+06	4571573
Q07954	LRP1	Prolow-density lipoprotein receptor-related protein 1 OS=Homo sapiens GN=LRP1 PE=1 SV=2 - [LRP1_HUMAN]	Cytosol; Endosome; Lysosome; Nucleus; Plasma Membrane;	20	5.61	2	20	26	PS and AS	SEC and UC					9.41594e+06				1.80947e+06	1.14104e+07
P15924	DSP	Desmoplakin OS=Homo sapiens GN=DSP PE=1 SV=3 - [DESP_HUMAN]	Cytoskeleton; Extracellular region or secreted; Nucleus; Plasma Membrane;	19	7.87	2	19	25	PS and AS	SEC and UC	2.39024e+06	874551	1.04824e+06			7.96089e+06	2.23642e+07	2.01468e+06	1.66796e+06
P26038	MSN	Moesin OS=Homo sapiens GN=MSN PE=1 SV=3 - [MOES_HUMAN]	Cytoskeleton; Cytosol; Extracellular region or secreted; Nucleus; Plasma Membrane;	19	47.31	2	25	112	PS and AS	SEC and UC				1.3015e+06	3.9335e+06	2.65451e+06	1.84776e+07	2.96473e+07	1.25579e+06	4.62468e+06
P13796	LCP1	Plastin-2 OS=Homo sapiens GN=LCP1 PE=1 SV=6 - [PLSL_HUMAN]	Cytoskeleton; Cytosol; Extracellular region or secreted; Plasma Membrane;	18	37.96	3	18	44	PS and AS	SEC and UC				1.27943e+06				9.20858e+06		5.13548e+06
Q02413	DSG1	Desmoglein-1 OS=Homo sapiens GN=DSG1 PE=1 SV=2 - [DSG1_HUMAN]	Cytosol; Extracellular region or secreted; Plasma Membrane;	17	18.97	1	17	40	PS and AS	SEC and UC	1.16284e+06		2.78125e+06		3.10512e+06	1.1989e+07	2.7827e+07	995112	2.63502e+06
P21333	FLNA	Filamin-A OS=Homo sapiens GN=FLNA PE=1 SV=4 - [FLNA_HUMAN]	Cytoskeleton; Cytosol; Extracellular region or secreted; Nucleus; Plasma Membrane;	17	9.1	3	17	29	PS and AS	SEC and UC				2.22629e+06			3.16749e+06	4.11078e+06
P27105	STOM	Erythrocyte band 7 integral membrane protein OS=Homo sapiens GN=STOM PE=1 SV=3 - [STOM_HUMAN]	Cytoskeleton; Cytosol; Endoplasmic reticulum; Extracellular region or secreted; Lysosome; Mitochondrion; Plasma Membrane;	16	68.4	2	16	353	PS and AS	SEC and UC	7.96223e+06	1.31779e+07	2.78469e+07	1.46499e+07	3.83241e+08	1.29967e+08	1.1232e+08	4.14108e+07	5.66719e+07	1.96324e+08
P04196	HRG	Histidine-rich glycoprotein OS=Homo sapiens GN=HRG PE=1 SV=1 - [HRG_HUMAN]	Endosome; Extracellular region or secreted; Lysosome; Plasma Membrane;	15	34.48	3	15	40	PS and AS	SEC and UC		1737432				1.29895e+06	1.63943e+07		3.13998e+07	3.54461e+08
P08575	PTPRC	Receptor-type tyrosine-protein phosphatase C OS=Homo sapiens GN=PTPRC PE=1 SV=2 - [PTPRC_HUMAN]	Extracellular region or secreted; Plasma Membrane;	15	14.95	1	15	36	PS and AS	SEC and UC					577656		2.05656e+06	7843838
Q9NP58	ABCB6	ATP-binding cassette sub-family B member 6, mitochondrial OS=Homo sapiens GN=ABCB6 PE=1 SV=1 - [ABCB6_HUMAN]	Cytosol; Endoplasmic reticulum; Endosome; Extracellular region or secreted; Golgi apparatus; Mitochondrion; Nucleus; Plasma Membrane;	13	25.89	1	13	27	PS and AS	SEC and UC				610416	2.0919e+07		8.65971e+06		2.87986e+06	1.53862e+07
P12429	ANXA3	Annexin A3 OS=Homo sapiens GN=ANXA3 PE=1 SV=3 - [ANXA3_HUMAN]	Cytosol; Extracellular region or secreted; Plasma Membrane;	13	42.72	1	13	46	PS and AS	SEC and UC	2.44054e+06			1.81014e+06	1.17415e+08		7.79732e+06	9.99384e+06	2.89471e+06	6.58397e+06
P61421	ATP6V0D1	V-type proton ATPase subunit d 1 OS=Homo sapiens GN=ATP6V0D1 PE=1 SV=1 - [VA0D1_HUMAN]	Endosome; Extracellular region or secreted; Lysosome; Plasma Membrane;	13	46.44	2	13	42	PS and AS	SEC and UC		795740	2.4771e+06	5.03343e+06	8.42625e+07	1.0646e+07		4.17991e+06	1.33516e+07	7.41337e+07
P05107	ITGB2	Integrin beta-2 OS=Homo sapiens GN=ITGB2 PE=1 SV=2 - [ITB2_HUMAN]	Extracellular region or secreted; Plasma Membrane;	13	24.45	1	13	21	PS and AS	SEC	781673						6.01974e+06	6.65883e+06
P51149	RAB7A	Ras-related protein Rab-7a OS=Homo sapiens GN=RAB7A PE=1 SV=1 - [RAB7A_HUMAN]	Cytosol; Endosome; Extracellular region or secreted; Golgi apparatus; Lysosome; Plasma Membrane;	13	71.01	3	13	37	PS and AS	SEC and UC		1.18018e+06		2.06968e+06	2.83951e+07	2.28113e+06	1.44731e+07	3.81703e+06	8.17817e+06	5.73657e+07
P11166	SLC2A1	Solute carrier family 2, facilitated glucose transporter member 1 OS=Homo sapiens GN=SLC2A1 PE=1 SV=2 - [GTR1_HUMAN]	Cytoskeleton; Cytosol; Extracellular region or secreted; Golgi apparatus; Nucleus; Plasma Membrane;	13	27.64	1	14	183	PS and AS	SEC and UC	5.49604e+06	6.59834e+06	1.7055e+07	2.90054e+07	6.20578e+08	7.98102e+07	1.22071e+08	1.65134e+07	2.99503e+07	2.276e+08
Q658P3	STEAP3	Metalloreductase STEAP3 OS=Homo sapiens GN=STEAP3 PE=1 SV=2 - [STEA3_HUMAN]	Endosome; Plasma Membrane;	13	38.32	1	13	85	PS and AS	SEC and UC		2.85991e+06	3.90464e+06	1.5526e+07	1.40859e+08	1.79958e+07	4.0719e+07	1.14424e+07	2.29655e+07	1.90388e+08
P02649	APOE	Apolipoprotein E OS=Homo sapiens GN=APOE PE=1 SV=1 - [APOE_HUMAN]	Endoplasmic reticulum; Endosome; Extracellular region or secreted; Golgi apparatus; Nucleus; Plasma Membrane;	12	45.11	2	12	21	PS and AS	SEC and UC						2.22546e+06			3.11826e+06	1.00384e+08
P23634	ATP2B4	Plasma membrane calcium-transporting ATPase 4 OS=Homo sapiens GN=ATP2B4 PE=1 SV=2 - [AT2B4_HUMAN]	Plasma Membrane;	11	13.86	4	11	17	PS and AS	SEC and UC					1.14346e+07		3.49172e+06		3.02661e+06	4.13155e+06
P16671	CD36	Platelet glycoprotein 4 OS=Homo sapiens GN=CD36 PE=1 SV=2 - [CD36_HUMAN]	Extracellular region or secreted; Golgi apparatus; Plasma Membrane;	11	27.54	1	11	42	PS and AS	SEC and UC		2.24729e+06		1.03763e+06	1.20433e+08	8.41644e+06	10106563	2.94278e+06	4.52008e+06	5.65777e+07
P31146	CORO1A	Coronin-1A OS=Homo sapiens GN=CORO1A PE=1 SV=4 - [COR1A_HUMAN]	Cytoskeleton; Cytosol; Endosome; Extracellular region or secreted; Plasma Membrane;	11	34.92	1	11	50	PS and AS	SEC and UC		348427		896054			2.0128e+07	2.18636e+07	3.60116e+06	1.9563e+07
P06733	ENO1	Alpha-enolase OS=Homo sapiens GN=ENO1 PE=1 SV=2 - [ENOA_HUMAN]	Cytosol; Extracellular region or secreted; Nucleus; Plasma Membrane;	11	37.79	4	11	34	PS and AS	SEC and UC				4.74373e+06	1.04005e+07	8.01293e+06	7122032	13972704
P16452	EPB42	Erythrocyte membrane protein band 4.2 OS=Homo sapiens GN=EPB42 PE=1 SV=3 - [EPB42_HUMAN]	Cytoskeleton; Plasma Membrane;	11	19.97	1	11	27	PS and AS	SEC and UC		1.44267e+06	924430		2.16235e+07	5978983	5974371	4.47162e+06	1.73264e+06
Q96PL5	ERMAP	Erythroid membrane-associated protein OS=Homo sapiens GN=ERMAP PE=1 SV=1 - [ERMAP_HUMAN]	Plasma Membrane;	11	31.37	1	11	31	PS and AS	SEC and UC		1.21379e+07		4.62481e+06	6.64563e+07	5.41233e+06	13899077	2.60242e+06	5.31229e+06	3.49798e+07
P06702	S100A9	Protein S100-A9 OS=Homo sapiens GN=S100A9 PE=1 SV=1 - [S10A9_HUMAN]	Cytoskeleton; Cytosol; Extracellular region or secreted; Nucleus; Plasma Membrane;	11	89.47	1	11	147	PS and AS	SEC and UC	788795	6.47871e+06	3.35784e+06	2.41219e+08	2.38671e+08	9.83808e+07	3.0712e+07	2.47128e+07	4.92183e+06	4.69664e+08
Q15758	SLC1A5	Neutral amino acid transporter B(0) OS=Homo sapiens GN=SLC1A5 PE=1 SV=2 - [AAAT_HUMAN]	Extracellular region or secreted; Plasma Membrane;	11	23.11	1	11	63	PS and AS	SEC and UC		1.64184e+07	4.87294e+06	9.04415e+06	1.85339e+08	1.13134e+07	2.42647e+07	5.83361e+06	2.66695e+07	1.60523e+08
P12814	ACTN1	Alpha-actinin-1 OS=Homo sapiens GN=ACTN1 PE=1 SV=2 - [ACTN1_HUMAN]	Cytoskeleton; Cytosol; Extracellular region or secreted; Plasma Membrane;	10	26.01	4	18	42	PS and AS	SEC and UC	140453			3.6756e+06	5273245		4.25635e+06	5.53021e+06
P04083	ANXA1	Annexin A1 OS=Homo sapiens GN=ANXA1 PE=1 SV=2 - [ANXA1_HUMAN]	Cytosol; Endosome; Extracellular region or secreted; Lysosome; Mitochondrion; Nucleus; Plasma Membrane;	10	39.88	1	10	33	PS and AS	SEC and UC	606674			1.85695e+06	4.95642e+06		1.36312e+07	1.41033e+07	4.13387e+06
P08311	CTSG	Cathepsin G OS=Homo sapiens GN=CTSG PE=1 SV=2 - [CATG_HUMAN]	Extracellular region or secreted; Lysosome; Nucleus; Plasma Membrane;	10	40.39	1	10	60	PS and AS	SEC and UC	889796	8.15032e+06	3.77899e+06	3.2519e+07	1.96641e+08	7.38322e+06	3.17101e+06	6.51263e+06		6.94016e+06
P04406	GAPDH	Glyceraldehyde-3-phosphate dehydrogenase OS=Homo sapiens GN=GAPDH PE=1 SV=3 - [G3P_HUMAN]	Cytoskeleton; Cytosol; Extracellular region or secreted; Nucleus; Plasma Membrane;	10	44.78	2	10	49	PS and AS	SEC and UC		1.24351e+06		6.4038e+06	1.18265e+07	4.41552e+06	4.40065e+07	2.00237e+07	6.78191e+06	7.8748e+07
P46940	IQGAP1	Ras GTPase-activating-like protein IQGAP1 OS=Homo sapiens GN=IQGAP1 PE=1 SV=1 - [IQGA1_HUMAN]	Cytoskeleton; Cytosol; Extracellular region or secreted; Nucleus; Plasma Membrane;	10	8.39	1	10	13	PS	SEC								2.4807e+06
P05109	S100A8	Protein S100-A8 OS=Homo sapiens GN=S100A8 PE=1 SV=1 - [S10A8_HUMAN]	Cytoskeleton; Cytosol; Extracellular region or secreted; Nucleus; Plasma Membrane;	10	84.95	1	10	100	PS and AS	SEC and UC	1.10153e+06	2.07105e+06	7.00436e+06	7.57607e+07	2.10387e+08	9.05029e+07	2.53577e+07	2.48096e+07	7.17002e+06	6.06989e+08
O15400	STX7	Syntaxin-7 OS=Homo sapiens GN=STX7 PE=1 SV=4 - [STX7_HUMAN]	Endosome; Extracellular region or secreted; Lysosome; Plasma Membrane;	10	49.81	1	10	38	PS and AS	SEC and UC		820932	2.00904e+06	3.65206e+06	8.31037e+07	1.21891e+07	4615610	1.77069e+06	1.75127e+07	1.3448e+08
P16157	ANK1	Ankyrin-1 OS=Homo sapiens GN=ANK1 PE=1 SV=3 - [ANK1_HUMAN]	Cytoskeleton; Cytosol; Endoplasmic reticulum; Nucleus; Plasma Membrane;	9	6.86	1	9	12	PS and AS	SEC and UC					6.43016e+06			1.45536e+06	1.74277e+06
P50895	BCAM	Basal cell adhesion molecule OS=Homo sapiens GN=BCAM PE=1 SV=2 - [BCAM_HUMAN]	Extracellular region or secreted; Plasma Membrane;	9	18.95	1	9	19	PS and AS	SEC and UC					1.25189e+07		1.37732e+06		1.64638e+06	2.15954e+07
O75955	FLOT1	Flotillin-1 OS=Homo sapiens GN=FLOT1 PE=1 SV=3 - [FLOT1_HUMAN]	Cytoskeleton; Endosome; Extracellular region or secreted; Lysosome; Plasma Membrane;	9	26.23	1	9	17	PS and AS	SEC and UC	369136				1.61742e+07		7.33182e+06	3.16242e+06
P11215	ITGAM	Integrin alpha-M OS=Homo sapiens GN=ITGAM PE=1 SV=2 - [ITAM_HUMAN]	Extracellular region or secreted; Plasma Membrane;	9	9.72	1	9	18	PS and AS	SEC	214212						4.17736e+06	5.6919e+06
P14923	JUP	Junction plakoglobin OS=Homo sapiens GN=JUP PE=1 SV=3 - [PLAK_HUMAN]	Cytoskeleton; Cytosol; Extracellular region or secreted; Nucleus; Plasma Membrane;	9	17.18	3	9	21	PS and AS	SEC and UC	826462		1.00006e+06	1.08351e+06		4.52272e+06	1.57585e+07	448839
Q04656	ATP7A	Copper-transporting ATPase 1 OS=Homo sapiens GN=ATP7A PE=1 SV=3 - [ATP7A_HUMAN]	Cytosol; Endoplasmic reticulum; Endosome; Golgi apparatus; Nucleus; Plasma Membrane;	8	7.47	1	8	10	PS and AS	SEC and UC					6.81005e+06	2.27806e+06			1.88514e+06	1.71678e+07
P35613	BSG	Basigin OS=Homo sapiens GN=BSG PE=1 SV=2 - [BASI_HUMAN]	Extracellular region or secreted; Golgi apparatus; Mitochondrion; Plasma Membrane;	8	30.13	1	8	25	PS and AS	SEC and UC					7.94176e+07	7.01655e+06			7.39805e+06	3.68343e+07
P68104	EEF1A1	Elongation factor 1-alpha 1 OS=Homo sapiens GN=EEF1A1 PE=1 SV=1 - [EF1A1_HUMAN]	Cytoskeleton; Cytosol; Extracellular region or secreted; Lysosome; Nucleus; Plasma Membrane;	8	26.84	3	8	30	PS and AS	SEC and UC	1.95025e+06	3.51731e+06			2.97671e+07	8.95578e+06	2.03407e+06	5.15585e+06	5.27105e+06	4.68842e+07
P06744	GPI	Glucose-6-phosphate isomerase OS=Homo sapiens GN=GPI PE=1 SV=4 - [G6PI_HUMAN]	Cytosol; Extracellular region or secreted; Nucleus; Plasma Membrane;	8	18.1	2	8	19	PS and AS	SEC and UC				2.28623e+06	6.66527e+06	2.20039e+06		6.15191e+06
Q6UX06	OLFM4	Olfactomedin-4 OS=Homo sapiens GN=OLFM4 PE=1 SV=1 - [OLFM4_HUMAN]	Extracellular region or secreted; Mitochondrion; Plasma Membrane;	8	20.39	1	8	18	PS and AS	SEC and UC						1.41117e+07	8.5718e+06	6.04514e+06	6.24962e+06	1.85937e+07
Q9Y487	ATP6V0A2	V-type proton ATPase 116 kDa subunit a isoform 2 OS=Homo sapiens GN=ATP6V0A2 PE=1 SV=2 - [VPP2_HUMAN]	Endosome; Lysosome; Plasma Membrane;	7	10.16	1	7	7	PS and AS	UC					2.18387e+07					9.85589e+06
P00918	CA2	Carbonic anhydrase 2 OS=Homo sapiens GN=CA2 PE=1 SV=2 - [CAH2_HUMAN]	Cytosol; Extracellular region or secreted; Plasma Membrane;	7	32.31	2	7	18	PS and AS	UC				4.10828e+06	3.98639e+07	1.39752e+07				1.25075e+07
P10809	HSPD1	60 kDa heat shock protein, mitochondrial OS=Homo sapiens GN=HSPD1 PE=1 SV=2 - [CH60_HUMAN]	Cytosol; Endosome; Extracellular region or secreted; Mitochondrion; Plasma Membrane;	7	19.02	1	7	13	PS and AS	SEC and UC		310205	1.07432e+06		952101		1.93146e+06		2.52884e+06
P13612	ITGA4	Integrin alpha-4 OS=Homo sapiens GN=ITGA4 PE=1 SV=3 - [ITA4_HUMAN]	Extracellular region or secreted; Plasma Membrane;	7	12.02	1	7	10	AS	UC					2.59321e+07
P03952	KLKB1	Plasma kallikrein OS=Homo sapiens GN=KLKB1 PE=1 SV=1 - [KLKB1_HUMAN]	Extracellular region or secreted; Plasma Membrane;	7	12.23	1	7	7	PS	UC										2.12129e+07
P54920	NAPA	Alpha-soluble NSF attachment protein OS=Homo sapiens GN=NAPA PE=1 SV=3 - [SNAA_HUMAN]	Cytosol; Extracellular region or secreted; Golgi apparatus; Plasma Membrane;	7	30.17	1	7	13	PS and AS	SEC and UC				655732	1.6894e+07				4.01518e+06	2.55613e+07
O75387	SLC43A1	Large neutral amino acids transporter small subunit 3 OS=Homo sapiens GN=SLC43A1 PE=1 SV=1 - [LAT3_HUMAN]	Plasma Membrane;	7	13.77	1	7	14	PS and AS	SEC and UC					1.20995e+07	6999463		709867	3.98958e+06	27946630
P02760	AMBP	Protein AMBP OS=Homo sapiens GN=AMBP PE=1 SV=1 - [AMBP_HUMAN]	Extracellular region or secreted; Plasma Membrane;	6	22.44	2	6	12	PS	SEC and UC									5.08346e+06	2.69209e+07
O95445	APOM	Apolipoprotein M OS=Homo sapiens GN=APOM PE=1 SV=2 - [APOM_HUMAN]	Extracellular region or secreted; Plasma Membrane;	6	35.11	2	6	6	PS	SEC and UC									2.23227e+06	6.84955e+07
Q01518	CAP1	Adenylyl cyclase-associated protein 1 OS=Homo sapiens GN=CAP1 PE=1 SV=5 - [CAP1_HUMAN]	Cytoskeleton; Extracellular region or secreted; Lysosome; Plasma Membrane;	6	16.63	2	6	12	PS	SEC								4.4912e+06
P16070	CD44	CD44 antigen OS=Homo sapiens GN=CD44 PE=1 SV=3 - [CD44_HUMAN]	Cytosol; Extracellular region or secreted; Golgi apparatus; Plasma Membrane;	6	8.49	2	6	21	PS and AS	SEC and UC			1.37765e+06	1.14011e+06	4.24174e+07	4.8117e+06			8.27357e+06	54648885
P51790	CLCN3	H(+)/Cl(-) exchange transporter 3 OS=Homo sapiens GN=CLCN3 PE=1 SV=2 - [CLCN3_HUMAN]	Endosome; Golgi apparatus; Plasma Membrane;	6	7.7	3	6	8	PS and AS	UC					2.42511e+07					9.8245e+06
Q9H4M9	EHD1	EH domain-containing protein 1 OS=Homo sapiens GN=EHD1 PE=1 SV=2 - [EHD1_HUMAN]	Endosome; Extracellular region or secreted; Plasma Membrane;	6	12.55	2	6	7	PS	SEC								2.98483e+06
P15311	EZR	Ezrin OS=Homo sapiens GN=EZR PE=1 SV=4 - [EZRI_HUMAN]	Cytoskeleton; Cytosol; Endosome; Extracellular region or secreted; Nucleus; Plasma Membrane;	6	21.33	2	12	37	PS and AS	SEC and UC						2.65451e+06	2.13741e+07	1.11015e+07		5.47264e+06
P04899	GNAI2	Guanine nucleotide-binding protein G(i) subunit alpha-2 OS=Homo sapiens GN=GNAI2 PE=1 SV=3 - [GNAI2_HUMAN]	Cytoskeleton; Cytosol; Extracellular region or secreted; Nucleus; Plasma Membrane;	6	35.77	9	9	35	PS and AS	SEC and UC	1.61068e+06		1.18828e+06	925416	12210228		1.17405e+07	1.63526e+07	4.05484e+06
Q99808	SLC29A1	Equilibrative nucleoside transporter 1 OS=Homo sapiens GN=SLC29A1 PE=1 SV=3 - [S29A1_HUMAN]	Plasma Membrane;	6	14.04	1	6	21	PS and AS	SEC and UC		4.07048e+06	2.85421e+06	2.93241e+06	4.92934e+07	2.40494e+07	1.43478e+06		1.76283e+07	5.45849e+06
Q9NP59	SLC40A1	Solute carrier family 40 member 1 OS=Homo sapiens GN=SLC40A1 PE=1 SV=1 - [S40A1_HUMAN]	Cytosol; Nucleus; Plasma Membrane;	6	13.31	1	6	7	PS and AS	SEC and UC					2.38511e+07		1.16411e+06		658142
P30825	SLC7A1	High affinity cationic amino acid transporter 1 OS=Homo sapiens GN=SLC7A1 PE=1 SV=1 - [CTR1_HUMAN]	Plasma Membrane;	6	10.33	2	6	30	PS and AS	SEC and UC	265412	1.87492e+06	1.94682e+06	6.65148e+06	7.79182e+07	1.05634e+07	1.35393e+07	4.27652e+06	8.66487e+06	5.27058e+07
O43752	STX6	Syntaxin-6 OS=Homo sapiens GN=STX6 PE=1 SV=1 - [STX6_HUMAN]	Cytosol; Endosome; Golgi apparatus; Nucleus; Plasma Membrane;	6	36.47	1	6	7	PS and AS	UC					1.04997e+07					1.79491e+07
Q99805	TM9SF2	Transmembrane 9 superfamily member 2 OS=Homo sapiens GN=TM9SF2 PE=1 SV=1 - [TM9S2_HUMAN]	Endosome; Extracellular region or secreted; Plasma Membrane;	6	13.57	1	6	7	PS and AS	SEC and UC					1.27272e+07				2.53997e+06	1.61634e+07
P0CG48	UBC	Polyubiquitin-C OS=Homo sapiens GN=UBC PE=1 SV=3 - [UBC_HUMAN]	Cytosol; Endoplasmic reticulum; Endosome; Extracellular region or secreted; Mitochondrion; Nucleus; Plasma Membrane;	6	69.64	5	6	61	PS and AS	SEC and UC	8.50403e+06	7.10529e+06	2.36827e+06	2.68152e+07	7.66113e+08	6.15373e+07	1.58916e+08	1.71469e+07	3.54596e+07	1.56797e+08
Q9Y2G3	ATP11B	Probable phospholipid-transporting ATPase IF OS=Homo sapiens GN=ATP11B PE=1 SV=2 - [AT11B_HUMAN]	Endoplasmic reticulum; Endosome; Golgi apparatus; Lysosome; Nucleus; Plasma Membrane;	5	5.44	1	5	5	PS and AS	SEC and UC					7.54422e+06				860327
P54709	ATP1B3	Sodium/potassium-transporting ATPase subunit beta-3 OS=Homo sapiens GN=ATP1B3 PE=1 SV=1 - [AT1B3_HUMAN]	Extracellular region or secreted; Plasma Membrane;	5	16.85	1	5	11	PS and AS	SEC and UC		2.50203e+06			5.37579e+07	3.67869e+06			5.20398e+06	2.83362e+07
P25705	ATP5A1	ATP synthase subunit alpha, mitochondrial OS=Homo sapiens GN=ATP5A1 PE=1 SV=1 - [ATPA_HUMAN]	Extracellular region or secreted; Mitochondrion; Plasma Membrane;	5	11.93	1	5	6	PS	SEC							4.1192e+06	483297	2.33012e+06
P25311	AZGP1	Zinc-alpha-2-glycoprotein OS=Homo sapiens GN=AZGP1 PE=1 SV=2 - [ZA2G_HUMAN]	Extracellular region or secreted; Nucleus; Plasma Membrane;	5	19.46	1	5	6	PS and AS	UC					4.6989e+06					4.31053e+07
P80723	BASP1	Brain acid soluble protein 1 OS=Homo sapiens GN=BASP1 PE=1 SV=2 - [BASP1_HUMAN]	Cytoskeleton; Extracellular region or secreted; Nucleus; Plasma Membrane;	5	41.41	1	5	6	PS and AS	SEC and UC				1.25854e+06				1.35305e+06	299912
P30043	BLVRB	Flavin reductase (NADPH) OS=Homo sapiens GN=BLVRB PE=1 SV=3 - [BLVRB_HUMAN]	Cytosol; Extracellular region or secreted; Nucleus; Plasma Membrane;	5	34.95	2	5	17	PS and AS	SEC and UC			1.83469e+06		2.5851e+07				3.31073e+06	2.28613e+07
P13639	EEF2	Elongation factor 2 OS=Homo sapiens GN=EEF2 PE=1 SV=4 - [EF2_HUMAN]	Cytosol; Extracellular region or secreted; Nucleus; Plasma Membrane;	5	7.23	1	5	6	PS	SEC and UC									738212	6.82831e+06
Q9Y624	F11R	Junctional adhesion molecule A OS=Homo sapiens GN=F11R PE=1 SV=1 - [JAM1_HUMAN]	Extracellular region or secreted; Plasma Membrane;	5	23.41	1	5	7	PS and AS	SEC and UC					9.29424e+06				1.34778e+06
P20930	FLG	Filaggrin OS=Homo sapiens GN=FLG PE=1 SV=3 - [FILA_HUMAN]	Cytoskeleton; Cytosol; Nucleus; Plasma Membrane;	5	3.52	1	5	9	PS and AS	SEC and UC					1.13769e+06		1.44259e+06	675631	160508
Q14254	FLOT2	Flotillin-2 OS=Homo sapiens GN=FLOT2 PE=1 SV=2 - [FLOT2_HUMAN]	Endosome; Extracellular region or secreted; Plasma Membrane;	5	14.25	1	5	7	PS and AS	SEC and UC				1.92332e+06	1.37278e+07			3.22754e+06
P05106	ITGB3	Integrin beta-3 OS=Homo sapiens GN=ITGB3 PE=1 SV=2 - [ITB3_HUMAN]	Extracellular region or secreted; Nucleus; Plasma Membrane;	5	9.14	1	5	8	PS	SEC								2.77677e+06
Q9BTU6	PI4K2A	Phosphatidylinositol 4-kinase type 2-alpha OS=Homo sapiens GN=PI4K2A PE=1 SV=1 - [P4K2A_HUMAN]	Cytosol; Endosome; Golgi apparatus; Lysosome; Mitochondrion; Plasma Membrane;	5	11.69	1	5	7	AS	UC					1.4065e+07
P61106	RAB14	Ras-related protein Rab-14 OS=Homo sapiens GN=RAB14 PE=1 SV=4 - [RAB14_HUMAN]	Cytosol; Endoplasmic reticulum; Endosome; Extracellular region or secreted; Golgi apparatus; Lysosome; Plasma Membrane;	5	44.19	16	6	15	PS and AS	SEC and UC			2.59245e+06		3.91049e+07	1.33923e+07	1.49133e+07		5.69815e+06	5.4113e+07
Q9UL25	RAB21	Ras-related protein Rab-21 OS=Homo sapiens GN=RAB21 PE=1 SV=3 - [RAB21_HUMAN]	Cytosol; Endoplasmic reticulum; Endosome; Extracellular region or secreted; Golgi apparatus; Plasma Membrane;	5	22.67	1	5	11	PS and AS	SEC and UC				1.609e+06	9.44758e+06				1.43911e+06	1.15966e+07
Q9BV40	VAMP8	Vesicle-associated membrane protein 8 OS=Homo sapiens GN=VAMP8 PE=1 SV=1 - [VAMP8_HUMAN]	Cytosol; Endosome; Extracellular region or secreted; Lysosome; Plasma Membrane;	5	51	1	5	6	PS and AS	SEC and UC					2.06921e+06				2.59973e+06	2.45353e+06
P29972	AQP1	Aquaporin-1 OS=Homo sapiens GN=AQP1 PE=1 SV=3 - [AQP1_HUMAN]	Extracellular region or secreted; Nucleus; Plasma Membrane;	4	28.62	1	4	13	PS and AS	SEC and UC		2.92887e+06			5.55418e+07		5.27207e+06		3.72472e+06	5.13178e+07
P06576	ATP5B	ATP synthase subunit beta, mitochondrial OS=Homo sapiens GN=ATP5B PE=1 SV=3 - [ATPB_HUMAN]	Extracellular region or secreted; Mitochondrion; Nucleus; Plasma Membrane;	4	10.59	1	4	6	PS and AS	SEC			1.25855e+06				9703252		1.83439e+06
P27701	CD82	CD82 antigen OS=Homo sapiens GN=CD82 PE=1 SV=1 - [CD82_HUMAN]	Extracellular region or secreted; Plasma Membrane;	4	21.72	1	4	9	PS and AS	SEC and UC					1.5955e+07			636949		5.90421e+06
P04839	CYBB	Cytochrome b-245 heavy chain OS=Homo sapiens GN=CYBB PE=1 SV=2 - [CY24B_HUMAN]	Endoplasmic reticulum; Golgi apparatus; Mitochondrion; Nucleus; Plasma Membrane;	4	8.25	1	4	5	PS	SEC								2.90225e+06
Q01844	EWSR1	RNA-binding protein EWS OS=Homo sapiens GN=EWSR1 PE=1 SV=1 - [EWS_HUMAN]	Nucleus; Plasma Membrane;	4	8.23	1	4	13	PS and AS	SEC and UC					3.90301e+07	1.14748e+06	2.50188e+06	9.14384e+06	1.16602e+06
Q01469	FABP5	Fatty acid-binding protein, epidermal OS=Homo sapiens GN=FABP5 PE=1 SV=3 - [FABP5_HUMAN]	Cytosol; Extracellular region or secreted; Lysosome; Nucleus; Plasma Membrane;	4	31.11	1	4	6	PS and AS	SEC and UC				2.28705e+06	6.45255e+06	1.85329e+06	6.48033e+06
P62879	GNB2	Guanine nucleotide-binding protein G(I)/G(S)/G(T) subunit beta-2 OS=Homo sapiens GN=GNB2 PE=1 SV=3 - [GBB2_HUMAN]	Cytosol; Extracellular region or secreted; Lysosome; Plasma Membrane;	4	29.12	4	8	19	PS and AS	SEC and UC					6.05511e+06		8.04746e+06	1.02667e+07	1.99133e+06
P07900	HSP90AA1	Heat shock protein HSP 90-alpha OS=Homo sapiens GN=HSP90AA1 PE=1 SV=5 - [HS90A_HUMAN]	Cytosol; Extracellular region or secreted; Lysosome; Nucleus; Plasma Membrane;	4	12.3	8	8	16	PS and AS	SEC and UC		1.29193e+06			8.24727e+06		14738257	7.20295e+06	4.15293e+06
P05556	ITGB1	Integrin beta-1 OS=Homo sapiens GN=ITGB1 PE=1 SV=2 - [ITB1_HUMAN]	Endosome; Extracellular region or secreted; Plasma Membrane;	4	6.77	1	4	8	PS and AS	SEC and UC					3.56741e+07				1.28904e+06
P61026	RAB10	Ras-related protein Rab-10 OS=Homo sapiens GN=RAB10 PE=1 SV=1 - [RAB10_HUMAN]	Cytosol; Endoplasmic reticulum; Endosome; Extracellular region or secreted; Golgi apparatus; Plasma Membrane;	4	21	16	5	15	PS and AS	SEC and UC	135724		2.59245e+06	2.52818e+06	4.95182e+07	1.33923e+07	1.15396e+07	967948	4.5446e+06	4.18805e+07
P15153	RAC2	Ras-related C3 botulinum toxin substrate 2 OS=Homo sapiens GN=RAC2 PE=1 SV=1 - [RAC2_HUMAN]	Cytosol; Extracellular region or secreted; Nucleus; Plasma Membrane;	4	21.35	4	4	15	PS	SEC							7.7512e+06	1.5944e+07	1.87374e+06
P84095	RHOG	Rho-related GTP-binding protein RhoG OS=Homo sapiens GN=RHOG PE=1 SV=1 - [RHOG_HUMAN]	Cytosol; Endoplasmic reticulum; Extracellular region or secreted; Plasma Membrane;	4	34.55	1	4	6	PS and AS	SEC and UC					1.57742e+06			3.2121e+06
Q9NRX5	SERINC1	Serine incorporator 1 OS=Homo sapiens GN=SERINC1 PE=1 SV=1 - [SERC1_HUMAN]	Endoplasmic reticulum; Extracellular region or secreted; Plasma Membrane;	4	10.15	1	4	7	PS and AS	SEC and UC					1.51059e+07		4.80178e+06		1.3996e+06	8.97624e+06
P14672	SLC2A4	Solute carrier family 2, facilitated glucose transporter member 4 OS=Homo sapiens GN=SLC2A4 PE=1 SV=1 - [GTR4_HUMAN]	Cytosol; Endosome; Extracellular region or secreted; Golgi apparatus; Plasma Membrane;	4	10.22	1	4	7	PS and AS	UC					1.28486e+07					8.12501e+06
Q9Y6M5	SLC30A1	Zinc transporter 1 OS=Homo sapiens GN=SLC30A1 PE=1 SV=3 - [ZNT1_HUMAN]	Endoplasmic reticulum; Golgi apparatus; Nucleus; Plasma Membrane;	4	10.45	1	4	8	PS and AS	SEC and UC					1.5351e+07				3.86967e+06	1.68589e+07
Q01650	SLC7A5	Large neutral amino acids transporter small subunit 1 OS=Homo sapiens GN=SLC7A5 PE=1 SV=2 - [LAT1_HUMAN]	Cytosol; Extracellular region or secreted; Plasma Membrane;	4	10.85	3	4	17	PS and AS	SEC and UC		4.92079e+06		2.9887e+06	4.20904e+07	19407291	7.06144e+06	3.56423e+06	8988620	3.80197e+07
Q9Y490	TLN1	Talin-1 OS=Homo sapiens GN=TLN1 PE=1 SV=3 - [TLN1_HUMAN]	Cytoskeleton; Cytosol; Extracellular region or secreted; Plasma Membrane;	4	2.36	1	4	6	PS	SEC and UC								1.58249e+06		1.8929e+06
Q15836	VAMP3	Vesicle-associated membrane protein 3 OS=Homo sapiens GN=VAMP3 PE=1 SV=3 - [VAMP3_HUMAN]	Cytosol; Endosome; Golgi apparatus; Plasma Membrane;	4	52	2	4	10	PS and AS	SEC and UC				1.90159e+06	3.02568e+07	5.27166e+06			3.89211e+06	2.08182e+07
P51809	VAMP7	Vesicle-associated membrane protein 7 OS=Homo sapiens GN=VAMP7 PE=1 SV=3 - [VAMP7_HUMAN]	Endoplasmic reticulum; Endosome; Extracellular region or secreted; Golgi apparatus; Lysosome; Plasma Membrane;	4	19.55	1	4	5	AS	UC					1.24607e+07
P08670	VIM	Vimentin OS=Homo sapiens GN=VIM PE=1 SV=4 - [VIME_HUMAN]	Cytoskeleton; Cytosol; Extracellular region or secreted; Peroxisome; Plasma Membrane;	4	10.73	2	6	30	PS and AS	SEC and UC				4.5494e+08	3.24167e+07	1.22123e+07	8.06852e+07	1.12899e+07	3.8175e+07
P08758	ANXA5	Annexin A5 OS=Homo sapiens GN=ANXA5 PE=1 SV=2 - [ANXA5_HUMAN]	Cytosol; Extracellular region or secreted; Plasma Membrane;	3	11.88	1	3	3	AS	UC					4.82214e+06
P20073	ANXA7	Annexin A7 OS=Homo sapiens GN=ANXA7 PE=1 SV=3 - [ANXA7_HUMAN]	Cytosol; Endoplasmic reticulum; Extracellular region or secreted; Nucleus; Plasma Membrane;	3	8.61	1	3	5	PS and AS	SEC and UC			425893		9.68553e+06			780291	859555
O75882	ATRN	Attractin OS=Homo sapiens GN=ATRN PE=1 SV=2 - [ATRN_HUMAN]	Extracellular region or secreted; Plasma Membrane;	3	2.66	1	3	3	PS	UC										8.603e+06
P13987	CD59	CD59 glycoprotein OS=Homo sapiens GN=CD59 PE=1 SV=1 - [CD59_HUMAN]	Endoplasmic reticulum; Extracellular region or secreted; Golgi apparatus; Plasma Membrane;	3	25	1	3	8	PS and AS	SEC and UC					1.1998e+07	1.18519e+07			3.53477e+06	2.93016e+07
P60953	CDC42	Cell division control protein 42 homolog OS=Homo sapiens GN=CDC42 PE=1 SV=2 - [CDC42_HUMAN]	Cytoskeleton; Cytosol; Endoplasmic reticulum; Extracellular region or secreted; Golgi apparatus; Plasma Membrane;	3	19.9	1	3	8	PS	SEC								5.57042e+06	1.55935e+06
Q15517	CDSN	Corneodesmosin OS=Homo sapiens GN=CDSN PE=1 SV=3 - [CDSN_HUMAN]	Extracellular region or secreted; Plasma Membrane;	3	9.64	2	3	5	PS	SEC							1.72494e+07		1.06396e+06
Q00610	CLTC	Clathrin heavy chain 1 OS=Homo sapiens GN=CLTC PE=1 SV=5 - [CLH1_HUMAN]	Cytoskeleton; Cytosol; Endosome; Extracellular region or secreted; Golgi apparatus; Lysosome; Plasma Membrane;	3	2.15	1	3	4	PS	SEC								1.88758e+06	2.56705e+07
Q08554	DSC1	Desmocollin-1 OS=Homo sapiens GN=DSC1 PE=1 SV=2 - [DSC1_HUMAN]	Extracellular region or secreted; Plasma Membrane;	3	5.03	1	3	3	PS and AS	SEC	590263								2.53153e+06
P11413	G6PD	Glucose-6-phosphate 1-dehydrogenase OS=Homo sapiens GN=G6PD PE=1 SV=4 - [G6PD_HUMAN]	Cytosol; Extracellular region or secreted; Nucleus; Plasma Membrane;	3	6.99	1	3	4	PS	SEC								2.83114e+06
P08514	ITGA2B	Integrin alpha-IIb OS=Homo sapiens GN=ITGA2B PE=1 SV=3 - [ITA2B_HUMAN]	Extracellular region or secreted; Plasma Membrane;	3	4.04	1	3	5	PS	SEC							3.22713e+06	3.32587e+06
P23276	KEL	Kell blood group glycoprotein OS=Homo sapiens GN=KEL PE=1 SV=2 - [KELL_HUMAN]	Plasma Membrane;	3	7.38	1	3	4	AS	UC					1.13003e+07
P13473	LAMP2	Lysosome-associated membrane glycoprotein 2 OS=Homo sapiens GN=LAMP2 PE=1 SV=2 - [LAMP2_HUMAN]	Endosome; Extracellular region or secreted; Golgi apparatus; Lysosome; Plasma Membrane;	3	7.07	1	3	7	PS and AS	SEC and UC	71345.5				2.58241e+07				873820	1.97576e+07
P20645	M6PR	Cation-dependent mannose-6-phosphate receptor OS=Homo sapiens GN=M6PR PE=1 SV=1 - [MPRD_HUMAN]	Endosome; Golgi apparatus; Lysosome; Plasma Membrane;	3	11.91	1	3	5	PS and AS	SEC and UC			837084		3.9447e+06				2704901
P24158	PRTN3	Myeloblastin OS=Homo sapiens GN=PRTN3 PE=1 SV=3 - [PRTN3_HUMAN]	Cytosol; Extracellular region or secreted; Lysosome; Plasma Membrane;	3	17.58	1	3	6	AS	UC				7.05036e+06		4.62547e+06
P80511	S100A12	Protein S100-A12 OS=Homo sapiens GN=S100A12 PE=1 SV=2 - [S10AC_HUMAN]	Cytoskeleton; Cytosol; Extracellular region or secreted; Nucleus; Plasma Membrane;	3	56.52	1	3	5	PS and AS	SEC and UC				1.9328e+07	1.88151e+07				1.31285e+06
O75326	SEMA7A	Semaphorin-7A OS=Homo sapiens GN=SEMA7A PE=1 SV=1 - [SEM7A_HUMAN]	Plasma Membrane;	3	5.11	1	3	3	PS and AS	UC					1.39624e+06					4.88948e+06
P11169	SLC2A3	Solute carrier family 2, facilitated glucose transporter member 3 OS=Homo sapiens GN=SLC2A3 PE=1 SV=1 - [GTR3_HUMAN]	Extracellular region or secreted; Plasma Membrane;	3	7.86	2	4	7	PS and AS	SEC and UC	658342				2.41708e+06			1.93298e+06	1.33476e+07	185189833
P48067	SLC6A9	Sodium- and chloride-dependent glycine transporter 1 OS=Homo sapiens GN=SLC6A9 PE=2 SV=3 - [SC6A9_HUMAN]	Plasma Membrane;	3	6.09	1	3	4	PS and AS	UC					1.0946e+07					4.17902e+06
P16150	SPN	Leukosialin OS=Homo sapiens GN=SPN PE=1 SV=1 - [LEUK_HUMAN]	Extracellular region or secreted; Plasma Membrane;	3	7.5	1	3	8	PS and AS	SEC and UC						9.32639e+06			5.25345e+06	2.55671e+07
Q08188	TGM3	Protein-glutamine gamma-glutamyltransferase E OS=Homo sapiens GN=TGM3 PE=1 SV=4 - [TGM3_HUMAN]	Extracellular region or secreted; Plasma Membrane;	3	6.78	1	3	5	PS and AS	SEC			415721				4.75436e+06
Q9NV96	TMEM30A	Cell cycle control protein 50A OS=Homo sapiens GN=TMEM30A PE=1 SV=1 - [CC50A_HUMAN]	Endoplasmic reticulum; Golgi apparatus; Lysosome; Plasma Membrane;	3	12.74	1	3	6	PS and AS	SEC and UC					6.35164e+06				892858	1.54528e+07
O15144	ARPC2	Actin-related protein 2/3 complex subunit 2 OS=Homo sapiens GN=ARPC2 PE=1 SV=1 - [ARPC2_HUMAN]	Cytoskeleton; Cytosol; Endosome; Extracellular region or secreted; Plasma Membrane;	2	7	1	2	2	PS	SEC								2.97422e+06
P21281	ATP6V1B2	V-type proton ATPase subunit B, brain isoform OS=Homo sapiens GN=ATP6V1B2 PE=1 SV=3 - [VATB2_HUMAN]	Cytosol; Extracellular region or secreted; Lysosome; Plasma Membrane;	2	6.85	2	2	3	PS and AS	UC					5.32209e+06					8.53076e+06
P27797	CALR	Calreticulin OS=Homo sapiens GN=CALR PE=1 SV=1 - [CALR_HUMAN]	Cytosol; Endoplasmic reticulum; Extracellular region or secreted; Golgi apparatus; Nucleus; Plasma Membrane;	2	6.71	1	2	2	PS and AS	SEC and UC					665787			338356
P06127	CD5	T-cell surface glycoprotein CD5 OS=Homo sapiens GN=CD5 PE=1 SV=2 - [CD5_HUMAN]	Plasma Membrane;	2	5.05	1	2	2	PS	SEC								1.19892e+06
O75131	CPNE3	Copine-3 OS=Homo sapiens GN=CPNE3 PE=1 SV=1 - [CPNE3_HUMAN]	Cytosol; Extracellular region or secreted; Lysosome; Mitochondrion; Nucleus; Plasma Membrane;	2	4.66	1	2	2	PS	SEC								1.39069e+06
P17927	CR1	Complement receptor type 1 OS=Homo sapiens GN=CR1 PE=1 SV=3 - [CR1_HUMAN]	Extracellular region or secreted; Plasma Membrane;	2	4.17	1	2	3	PS	SEC								958996
P01040	CSTA	Cystatin-A OS=Homo sapiens GN=CSTA PE=1 SV=1 - [CYTA_HUMAN]	Cytosol; Extracellular region or secreted; Plasma Membrane;	2	25.51	1	2	3	PS and AS	SEC and UC					1.17946e+07				2.66385e+06
Q53TN4	CYBRD1	Cytochrome b reductase 1 OS=Homo sapiens GN=CYBRD1 PE=1 SV=1 - [CYBR1_HUMAN]	Extracellular region or secreted; Lysosome; Plasma Membrane;	2	3.85	1	2	4	PS	SEC and UC									1.78986e+06	8.77863e+06
Q9H3Z4	DNAJC5	DnaJ homolog subfamily C member 5 OS=Homo sapiens GN=DNAJC5 PE=1 SV=1 - [DNJC5_HUMAN]	Extracellular region or secreted; Lysosome; Mitochondrion; Plasma Membrane;	2	14.65	1	2	3	AS	UC					6.84021e+06
P11171	EPB41	Protein 4.1 OS=Homo sapiens GN=EPB41 PE=1 SV=4 - [41_HUMAN]	Cytoskeleton; Cytosol; Nucleus; Plasma Membrane;	2	3.59	1	2	2	PS and AS	SEC and UC					3.99161e+06			944939
P62873	GNB1	Guanine nucleotide-binding protein G(I)/G(S)/G(T) subunit beta-1 OS=Homo sapiens GN=GNB1 PE=1 SV=3 - [GBB1_HUMAN]	Cytosol; Extracellular region or secreted; Lysosome; Plasma Membrane;	2	25	2	6	17	PS and AS	SEC and UC					6.05511e+06		8.04746e+06	1.02684e+07	1.67367e+06
P63244	GNB2L1	Guanine nucleotide-binding protein subunit beta-2-like 1 OS=Homo sapiens GN=GNB2L1 PE=1 SV=3 - [GBLP_HUMAN]	Cytosol; Extracellular region or secreted; Mitochondrion; Nucleus; Plasma Membrane;	2	6.94	1	2	2	AS	UC					5.11069e+06
P04921	GYPC	Glycophorin-C OS=Homo sapiens GN=GYPC PE=1 SV=1 - [GLPC_HUMAN]	Cytoskeleton; Plasma Membrane;	2	21.09	1	2	12	PS and AS	SEC and UC			5.64358e+06	3.67456e+06		3.97894e+07			2.2453e+07	6.50694e+07
P30447	HLA-A	HLA class I histocompatibility antigen, A-23 alpha chain OS=Homo sapiens GN=HLA-A PE=1 SV=1 - [1A23_HUMAN]	Endoplasmic reticulum; Endosome; Golgi apparatus; Plasma Membrane;	2	25.21	23	6	9	PS and AS	SEC and UC					6912550			6.31579e+06	1.39818e+06
P08238	HSP90AB1	Heat shock protein HSP 90-beta OS=Homo sapiens GN=HSP90AB1 PE=1 SV=4 - [HS90B_HUMAN]	Cytosol; Extracellular region or secreted; Lysosome; Mitochondrion; Nucleus; Plasma Membrane;	2	9.94	6	6	14	PS and AS	SEC and UC		1.29193e+06			8.24727e+06		14738257	7.13969e+06	4.15293e+06
P11021	HSPA5	78 kDa glucose-regulated protein OS=Homo sapiens GN=HSPA5 PE=1 SV=2 - [GRP78_HUMAN]	Endoplasmic reticulum; Extracellular region or secreted; Mitochondrion; Nucleus; Plasma Membrane;	2	8.1	1	4	48	PS and AS	SEC and UC	2.66866e+06	8.84318e+06	7.99732e+06	1.20136e+07	2.74559e+08	4.26122e+07	7.79147e+07	2.21048e+07	4.85013e+07	2.56194e+08
P06239	LCK	Tyrosine-protein kinase Lck OS=Homo sapiens GN=LCK PE=1 SV=6 - [LCK_HUMAN]	Cytoskeleton; Cytosol; Extracellular region or secreted; Plasma Membrane;	2	5.89	1	2	3	PS	SEC								816052
B0I1T2	MYO1G	Unconventional myosin-Ig OS=Homo sapiens GN=MYO1G PE=1 SV=2 - [MYO1G_HUMAN]	Cytoskeleton; Extracellular region or secreted; Plasma Membrane;	2	1.87	1	2	2	PS	SEC								1.12587e+06
Q8WUM4	PDCD6IP	Programmed cell death 6-interacting protein OS=Homo sapiens GN=PDCD6IP PE=1 SV=1 - [PDC6I_HUMAN]	Cytoskeleton; Cytosol; Endoplasmic reticulum; Extracellular region or secreted; Plasma Membrane;	2	2.53	1	2	2	PS	SEC								963563
P18433	PTPRA	Receptor-type tyrosine-protein phosphatase alpha OS=Homo sapiens GN=PTPRA PE=1 SV=2 - [PTPRA_HUMAN]	Extracellular region or secreted; Plasma Membrane;	2	2.87	1	2	5	PS and AS	UC					9067746					3.47198e+06
P61020	RAB5B	Ras-related protein Rab-5B OS=Homo sapiens GN=RAB5B PE=1 SV=1 - [RAB5B_HUMAN]	Endosome; Extracellular region or secreted; Plasma Membrane;	2	24.65	2	4	6	PS and AS	SEC and UC					1.88756e+07		6.16809e+06		2.63708e+06	1.57643e+07
P51148	RAB5C	Ras-related protein Rab-5C OS=Homo sapiens GN=RAB5C PE=1 SV=2 - [RAB5C_HUMAN]	Endosome; Extracellular region or secreted; Lysosome; Plasma Membrane;	2	21.3	2	4	12	PS and AS	SEC and UC					2.06838e+07	1.82046e+06	6.16809e+06	1.25592e+06	2.47481e+06	1.2127e+07
Q92930	RAB8B	Ras-related protein Rab-8B OS=Homo sapiens GN=RAB8B PE=1 SV=2 - [RAB8B_HUMAN]	Endosome; Extracellular region or secreted; Mitochondrion; Nucleus; Peroxisome; Plasma Membrane;	2	17.87	16	3	8	PS and AS	SEC and UC			2.59245e+06		8.21326e+07	1.33923e+07	2.22352e+07	513285	1.07392e+07	8.13764e+07
Q02094	RHAG	Ammonium transporter Rh type A OS=Homo sapiens GN=RHAG PE=1 SV=2 - [RHAG_HUMAN]	Plasma Membrane;	2	7.09	1	2	5	PS and AS	SEC and UC					2.95104e+07				1.38706e+06
P18577	RHCE	Blood group Rh(CE) polypeptide OS=Homo sapiens GN=RHCE PE=1 SV=2 - [RHCE_HUMAN]	Plasma Membrane;	2	4.08	2	2	3	PS and AS	SEC and UC		39847710			5.6509e+07					9.48653e+06
P06703	S100A6	Protein S100-A6 OS=Homo sapiens GN=S100A6 PE=1 SV=1 - [S10A6_HUMAN]	Cytosol; Extracellular region or secreted; Nucleus; Plasma Membrane;	2	27.78	1	2	7	PS and AS	SEC and UC			1.84149e+06	2.21429e+06	3.30341e+06	4.87504e+06			3.90959e+06	3.00235e+07
O00560	SDCBP	Syntenin-1 OS=Homo sapiens GN=SDCBP PE=1 SV=1 - [SDCB1_HUMAN]	Cytoskeleton; Cytosol; Endoplasmic reticulum; Extracellular region or secreted; Lysosome; Nucleus; Plasma Membrane;	2	10.07	1	2	2	AS	UC					1.08748e+07
P49281	SLC11A2	Natural resistance-associated macrophage protein 2 OS=Homo sapiens GN=SLC11A2 PE=1 SV=2 - [NRAM2_HUMAN]	Endosome; Golgi apparatus; Lysosome; Mitochondrion; Nucleus; Plasma Membrane;	2	6.87	1	2	4	AS	UC				6.24576e+06	3.87602e+07
P53985	SLC16A1	Monocarboxylate transporter 1 OS=Homo sapiens GN=SLC16A1 PE=1 SV=3 - [MOT1_HUMAN]	Cytoskeleton; Extracellular region or secreted; Mitochondrion; Plasma Membrane;	2	6	1	2	5	PS and AS	SEC and UC					2.60986e+07				4.51789e+06	4.85451e+06
O14745	SLC9A3R1	Na(+)/H(+) exchange regulatory cofactor NHE-RF1 OS=Homo sapiens GN=SLC9A3R1 PE=1 SV=4 - [NHRF1_HUMAN]	Cytoskeleton; Extracellular region or secreted; Plasma Membrane;	2	8.94	1	2	2	PS	SEC								1.29409e+06
B2RUZ4	SMIM1	Small integral membrane protein 1 OS=Homo sapiens GN=SMIM1 PE=1 SV=1 - [SMIM1_HUMAN]	Extracellular region or secreted; Plasma Membrane;	2	35.9	1	2	6	PS and AS	UC				2.35462e+06	1.45637e+07					7534739
P11277	SPTB	Spectrin beta chain, erythrocytic OS=Homo sapiens GN=SPTB PE=1 SV=5 - [SPTB1_HUMAN]	Cytoskeleton; Cytosol; Golgi apparatus; Plasma Membrane;	2	1.4	1	2	3	PS and AS	SEC		310767						1.65878e+06	482007
Q9UNK0	STX8	Syntaxin-8 OS=Homo sapiens GN=STX8 PE=1 SV=2 - [STX8_HUMAN]	Cytosol; Endoplasmic reticulum; Endosome; Golgi apparatus; Lysosome; Plasma Membrane;	2	13.98	1	2	2	AS	UC					8.30312e+06
Q969X1	TMBIM1	Protein lifeguard 3 OS=Homo sapiens GN=TMBIM1 PE=1 SV=2 - [LFG3_HUMAN]	Endosome; Extracellular region or secreted; Golgi apparatus; Lysosome; Plasma Membrane;	2	4.82	1	2	10	PS and AS	SEC and UC		737940		2.62781e+06	7.02386e+07	9634081	1.44492e+07	5.08524e+06
P60709	ACTB	Actin, cytoplasmic 1 OS=Homo sapiens GN=ACTB PE=1 SV=1 - [ACTB_HUMAN]	Cytoskeleton; Cytosol; Extracellular region or secreted; Nucleus; Plasma Membrane;	1	70.67	6	19	328	PS and AS	SEC and UC	1.39032e+07	9.32003e+06	4.79796e+06	2.04436e+07	6.01867e+07	1.74392e+07	2.45526e+08	1.70621e+08	2.83227e+07	1.1673e+08
P63261	ACTG1	Actin, cytoplasmic 2 OS=Homo sapiens GN=ACTG1 PE=1 SV=1 - [ACTG_HUMAN]	Cytoskeleton; Cytosol; Extracellular region or secreted; Nucleus; Plasma Membrane;	1	70.67	6	19	326	PS and AS	SEC and UC	1.39032e+07	9.32003e+06	4.79796e+06	2.04436e+07	6.01867e+07	1.74392e+07	2.45526e+08	1.70621e+08	2.83227e+07	1.1673e+08
P84085	ARF5	ADP-ribosylation factor 5 OS=Homo sapiens GN=ARF5 PE=1 SV=2 - [ARF5_HUMAN]	Extracellular region or secreted; Golgi apparatus; Plasma Membrane;	1	11.11	1	2	3	PS	SEC								4.02483e+06	659215
P61769	B2M	Beta-2-microglobulin OS=Homo sapiens GN=B2M PE=1 SV=1 - [B2MG_HUMAN]	Cytosol; Endoplasmic reticulum; Endosome; Extracellular region or secreted; Golgi apparatus; Plasma Membrane;	1	8.4	1	1	2	AS	UC				1.01675e+06	1.15644e+07
Q9UDY4	DNAJB4	DnaJ homolog subfamily B member 4 OS=Homo sapiens GN=DNAJB4 PE=1 SV=1 - [DNJB4_HUMAN]	Cytosol; Extracellular region or secreted; Plasma Membrane;	1	7.72	1	2	2	PS and AS	SEC and UC					4.12949e+06				842187
P08754	GNAI3	Guanine nucleotide-binding protein G(k) subunit alpha OS=Homo sapiens GN=GNAI3 PE=1 SV=3 - [GNAI3_HUMAN]	Cytoskeleton; Extracellular region or secreted; Golgi apparatus; Lysosome; Nucleus; Plasma Membrane;	1	13.56	9	4	12	PS and AS	SEC and UC	1.61068e+06		1.18828e+06	925416	12210228			9.94466e+06	4.05484e+06
P63092	GNAS	Guanine nucleotide-binding protein G(s) subunit alpha isoforms short OS=Homo sapiens GN=GNAS PE=1 SV=1 - [GNAS2_HUMAN]	Cytosol; Extracellular region or secreted; Golgi apparatus; Plasma Membrane;	1	6.85	9	2	9	PS and AS	SEC and UC	1.61068e+06		1.18828e+06	925416	12210228			8.81721e+06	4.05484e+06
P02724	GYPA	Glycophorin-A OS=Homo sapiens GN=GYPA PE=1 SV=2 - [GLPA_HUMAN]	Extracellular region or secreted; Plasma Membrane;	1	20.67	1	1	4	PS	SEC and UC									8.35595e+06	26657340
P01891	HLA-A	HLA class I histocompatibility antigen, A-68 alpha chain OS=Homo sapiens GN=HLA-A PE=1 SV=4 - [1A68_HUMAN]	Endoplasmic reticulum; Endosome; Golgi apparatus; Plasma Membrane;	1	16.44	4	4	6	PS and AS	SEC and UC					6912550		887488	4.53178e+06	1.39818e+06
P30508	HLA-C	HLA class I histocompatibility antigen, Cw-12 alpha chain OS=Homo sapiens GN=HLA-C PE=1 SV=2 - [1C12_HUMAN]	Endoplasmic reticulum; Endosome; Extracellular region or secreted; Golgi apparatus; Plasma Membrane;	1	16.39	47	4	5	PS and AS	SEC and UC					6912550			6.11774e+06
Q6IAA8	LAMTOR1	Ragulator complex protein LAMTOR1 OS=Homo sapiens GN=LAMTOR1 PE=1 SV=2 - [LTOR1_HUMAN]	Endosome; Extracellular region or secreted; Lysosome; Plasma Membrane;	1	6.83	1	1	2	PS	SEC and UC									2.49615e+06	1.46097e+07
Q15286	RAB35	Ras-related protein Rab-35 OS=Homo sapiens GN=RAB35 PE=1 SV=1 - [RAB35_HUMAN]	Cytosol; Endosome; Extracellular region or secreted; Mitochondrion; Plasma Membrane;	1	10.95	16	2	7	PS and AS	SEC and UC			2.59245e+06		8.21326e+07	1.33923e+07	2.22352e+07	916037	1.07392e+07	8.13764e+07
P61006	RAB8A	Ras-related protein Rab-8A OS=Homo sapiens GN=RAB8A PE=1 SV=1 - [RAB8A_HUMAN]	Cytoskeleton; Cytosol; Endosome; Extracellular region or secreted; Golgi apparatus; Plasma Membrane;	1	12.08	16	2	7	PS and AS	SEC and UC			2.59245e+06		8.21326e+07	1.33923e+07	2.22352e+07	440445	1.07392e+07	8.13764e+07
P62834	RAP1A	Ras-related protein Rap-1A OS=Homo sapiens GN=RAP1A PE=1 SV=1 - [RAP1A_HUMAN]	Cytosol; Endosome; Extracellular region or secreted; Plasma Membrane;	1	34.24	1	6	11	PS and AS	SEC and UC				600891	7.58872e+06		1.24795e+07	5.37433e+06		5910091
P61224	RAP1B	Ras-related protein Rap-1b OS=Homo sapiens GN=RAP1B PE=1 SV=1 - [RAP1B_HUMAN]	Cytosol; Extracellular region or secreted; Lysosome; Plasma Membrane;	1	33.15	2	6	13	PS and AS	SEC and UC				600891	7.58872e+06		1.00936e+07	4.313e+06		5910091
Q8TF72	SHROOM3	Protein Shroom3 OS=Homo sapiens GN=SHROOM3 PE=1 SV=2 - [SHRM3_HUMAN]	Cytoskeleton; Plasma Membrane;	1	0.45	1	1	25	PS and AS	SEC and UC		8.68389e+07			1.78399e+08		1.33178e+08	9.5596e+07
P11168	SLC2A2	Solute carrier family 2, facilitated glucose transporter member 2 OS=Homo sapiens GN=SLC2A2 PE=1 SV=1 - [GTR2_HUMAN]	Plasma Membrane;	1	1.15	3	1	2	PS and AS	SEC and UC						1.65729e+06			7.48332e+07
P22531	SPRR2E	Small proline-rich protein 2E OS=Homo sapiens GN=SPRR2E PE=2 SV=2 - [SPR2E_HUMAN]	Cytosol; Plasma Membrane;	1	25	6	1	3	PS	SEC							1.3043e+07	2.57096e+06

## Sheet: Nucleus
Accession	Gene Name	Description	Subcellular location (GO annotation)	Σ# Unique Peptides	ΣCoverage	Σ# Proteins	Σ# Peptides	Σ# PSMs	identification according to culture conditions (PS/AS)	identification according to exosome isolation (SEC/UC)	huRex CB8_AS_SEC	huRex CB15_AS_SEC	huRex CB31_AS_SEC	huRex CB8_AS_UC	huRex CB15_AS_UC	huRex CB31_AS_UC	huRex CB16_PS_SEC	huRex CB17_PS_SEC	huRex CB30_PS_SEC	huRex CB30_PS_UC
P02788	LTF	Lactotransferrin OS=Homo sapiens GN=LTF PE=1 SV=6 - [TRFL_HUMAN]	Extracellular region or secreted; Nucleus;	44	70.14	1	44	308	PS and AS	SEC and UC	2.76844e+06		1.26215e+06	6.01416e+07	4.47898e+07	1.06142e+07	2.44966e+07	2.58467e+07	960509	2.28267e+07
P05164	MPO	Myeloperoxidase OS=Homo sapiens GN=MPO PE=1 SV=1 - [PERM_HUMAN]	Extracellular region or secreted; Lysosome; Mitochondrion; Nucleus;	41	54.09	2	41	478	PS and AS	SEC and UC	1.24262e+07	2.66703e+06	2.37938e+07	4.70585e+07	3.56796e+08	7.6565e+07	31121277	1.39166e+08	5.48607e+07	1.57665e+08
P11142	HSPA8	Heat shock cognate 71 kDa protein OS=Homo sapiens GN=HSPA8 PE=1 SV=1 - [HSP7C_HUMAN]	Cytosol; Endosome; Extracellular region or secreted; Lysosome; Nucleus; Plasma Membrane;	31	70.28	3	34	348	PS and AS	SEC and UC	3.29084e+06	7.4493e+06	1.05367e+07	1.82442e+07	3.06599e+08	6.48355e+07	1.16189e+08	3.35599e+07	7.07139e+07	3.54969e+08
Q86YZ3	HRNR	Hornerin OS=Homo sapiens GN=HRNR PE=1 SV=2 - [HORN_HUMAN]	Extracellular region or secreted; Lysosome; Nucleus; Plasma Membrane;	26	24.91	1	26	99	PS and AS	SEC and UC	225249		5.42515e+06	890996	6.68598e+06	5.69116e+07	1.13529e+07	2.08003e+06	1.22166e+07	6.13995e+06
P0DMV8	HSPA1A	Heat shock 70 kDa protein 1A OS=Homo sapiens GN=HSPA1A PE=1 SV=1 - [HS71A_HUMAN]	Cytoskeleton; Cytosol; Endoplasmic reticulum; Extracellular region or secreted; Mitochondrion; Nucleus;	23	55.85	3	25	159	PS and AS	SEC and UC	97212.5	1.01623e+07	6.18774e+06	1.37789e+07	2.29359e+08	3.59892e+07	4.3506e+07	2.79542e+07	4.0331e+07	2.83248e+08
P08195	SLC3A2	4F2 cell-surface antigen heavy chain OS=Homo sapiens GN=SLC3A2 PE=1 SV=3 - [4F2_HUMAN]	Cytosol; Extracellular region or secreted; Nucleus; Plasma Membrane;	23	45.4	1	23	84	PS and AS	SEC and UC		7.45592e+06	4.59741e+06	4.9967e+06	1.49422e+08	2.45168e+07	8.63463e+06	3.92745e+06	1.906e+07	8.28963e+07
Q93050	ATP6V0A1	V-type proton ATPase 116 kDa subunit a isoform 1 OS=Homo sapiens GN=ATP6V0A1 PE=1 SV=3 - [VPP1_HUMAN]	Cytosol; Endosome; Extracellular region or secreted; Golgi apparatus; Lysosome; Nucleus; Plasma Membrane;	21	26.52	2	21	66	PS and AS	SEC and UC			1.24844e+06	2.79691e+06	7.54062e+07	7.55709e+06	6.70092e+08	1.38694e+06	8.45362e+06	4.57103e+07
P35579	MYH9	Myosin-9 OS=Homo sapiens GN=MYH9 PE=1 SV=4 - [MYH9_HUMAN]	Cytoskeleton; Cytosol; Extracellular region or secreted; Nucleus; Plasma Membrane;	21	14.44	5	21	41	PS and AS	SEC and UC		787810		1.44341e+06	2.9744e+06		3.32337e+06	5.48422e+06	1.24479e+06	4571573
Q07954	LRP1	Prolow-density lipoprotein receptor-related protein 1 OS=Homo sapiens GN=LRP1 PE=1 SV=2 - [LRP1_HUMAN]	Cytosol; Endosome; Lysosome; Nucleus; Plasma Membrane;	20	5.61	2	20	26	PS and AS	SEC and UC					9.41594e+06				1.80947e+06	1.14104e+07
P15924	DSP	Desmoplakin OS=Homo sapiens GN=DSP PE=1 SV=3 - [DESP_HUMAN]	Cytoskeleton; Extracellular region or secreted; Nucleus; Plasma Membrane;	19	7.87	2	19	25	PS and AS	SEC and UC	2.39024e+06	874551	1.04824e+06			7.96089e+06	2.23642e+07	2.01468e+06	1.66796e+06
P26038	MSN	Moesin OS=Homo sapiens GN=MSN PE=1 SV=3 - [MOES_HUMAN]	Cytoskeleton; Cytosol; Extracellular region or secreted; Nucleus; Plasma Membrane;	19	47.31	2	25	112	PS and AS	SEC and UC				1.3015e+06	3.9335e+06	2.65451e+06	1.84776e+07	2.96473e+07	1.25579e+06	4.62468e+06
P21333	FLNA	Filamin-A OS=Homo sapiens GN=FLNA PE=1 SV=4 - [FLNA_HUMAN]	Cytoskeleton; Cytosol; Extracellular region or secreted; Nucleus; Plasma Membrane;	17	9.1	3	17	29	PS and AS	SEC and UC				2.22629e+06			3.16749e+06	4.11078e+06
P55072	VCP	Transitional endoplasmic reticulum ATPase OS=Homo sapiens GN=VCP PE=1 SV=4 - [TERA_HUMAN]	Cytosol; Endoplasmic reticulum; Extracellular region or secreted; Lysosome; Nucleus;	15	23.95	1	15	21	PS and AS	SEC and UC					1.91777e+07	2.30355e+06		1.35522e+06
Q9NP58	ABCB6	ATP-binding cassette sub-family B member 6, mitochondrial OS=Homo sapiens GN=ABCB6 PE=1 SV=1 - [ABCB6_HUMAN]	Cytosol; Endoplasmic reticulum; Endosome; Extracellular region or secreted; Golgi apparatus; Mitochondrion; Nucleus; Plasma Membrane;	13	25.89	1	13	27	PS and AS	SEC and UC				610416	2.0919e+07		8.65971e+06		2.87986e+06	1.53862e+07
P11166	SLC2A1	Solute carrier family 2, facilitated glucose transporter member 1 OS=Homo sapiens GN=SLC2A1 PE=1 SV=2 - [GTR1_HUMAN]	Cytoskeleton; Cytosol; Extracellular region or secreted; Golgi apparatus; Nucleus; Plasma Membrane;	13	27.64	1	14	183	PS and AS	SEC and UC	5.49604e+06	6.59834e+06	1.7055e+07	2.90054e+07	6.20578e+08	7.98102e+07	1.22071e+08	1.65134e+07	2.99503e+07	2.276e+08
P02649	APOE	Apolipoprotein E OS=Homo sapiens GN=APOE PE=1 SV=1 - [APOE_HUMAN]	Endoplasmic reticulum; Endosome; Extracellular region or secreted; Golgi apparatus; Nucleus; Plasma Membrane;	12	45.11	2	12	21	PS and AS	SEC and UC						2.22546e+06			3.11826e+06	1.00384e+08
P62805	HIST1H4A	Histone H4 OS=Homo sapiens GN=HIST1H4A PE=1 SV=2 - [H4_HUMAN]	Extracellular region or secreted; Nucleus;	12	57.28	1	12	374	PS and AS	SEC and UC	4.0784e+07	2.18098e+07	1.73246e+08	2.76867e+08	3.17029e+09	7.11699e+08	7.61041e+08	3.16318e+08	1.44845e+08	2002447452
P14618	PKM	Pyruvate kinase PKM OS=Homo sapiens GN=PKM PE=1 SV=4 - [KPYM_HUMAN]	Cytosol; Extracellular region or secreted; Mitochondrion; Nucleus;	12	31.26	3	12	24	PS and AS	SEC and UC					537896		8.40352e+06	8.92804e+06
P06733	ENO1	Alpha-enolase OS=Homo sapiens GN=ENO1 PE=1 SV=2 - [ENOA_HUMAN]	Cytosol; Extracellular region or secreted; Nucleus; Plasma Membrane;	11	37.79	4	11	34	PS and AS	SEC and UC				4.74373e+06	1.04005e+07	8.01293e+06	7122032	13972704
P02794	FTH1	Ferritin heavy chain OS=Homo sapiens GN=FTH1 PE=1 SV=2 - [FRIH_HUMAN]	Cytosol; Extracellular region or secreted; Lysosome; Nucleus;	11	71.58	2	11	32	PS and AS	SEC and UC					2.31885e+08	7.66594e+06	2.67875e+06	2.05361e+06
P06702	S100A9	Protein S100-A9 OS=Homo sapiens GN=S100A9 PE=1 SV=1 - [S10A9_HUMAN]	Cytoskeleton; Cytosol; Extracellular region or secreted; Nucleus; Plasma Membrane;	11	89.47	1	11	147	PS and AS	SEC and UC	788795	6.47871e+06	3.35784e+06	2.41219e+08	2.38671e+08	9.83808e+07	3.0712e+07	2.47128e+07	4.92183e+06	4.69664e+08
P29401	TKT	Transketolase OS=Homo sapiens GN=TKT PE=1 SV=3 - [TKT_HUMAN]	Cytosol; Extracellular region or secreted; Nucleus; Peroxisome;	11	29.37	1	11	36	PS and AS	SEC and UC				5.98402e+06	1.85799e+07		6.17618e+06	1.13064e+07		3.92732e+06
P04083	ANXA1	Annexin A1 OS=Homo sapiens GN=ANXA1 PE=1 SV=2 - [ANXA1_HUMAN]	Cytosol; Endosome; Extracellular region or secreted; Lysosome; Mitochondrion; Nucleus; Plasma Membrane;	10	39.88	1	10	33	PS and AS	SEC and UC	606674			1.85695e+06	4.95642e+06		1.36312e+07	1.41033e+07	4.13387e+06
P10909	CLU	Clusterin OS=Homo sapiens GN=CLU PE=1 SV=1 - [CLUS_HUMAN]	Cytosol; Endoplasmic reticulum; Extracellular region or secreted; Golgi apparatus; Mitochondrion; Nucleus;	10	24.94	1	10	15	PS	SEC and UC									3.73306e+06	1.06399e+08
P08311	CTSG	Cathepsin G OS=Homo sapiens GN=CTSG PE=1 SV=2 - [CATG_HUMAN]	Extracellular region or secreted; Lysosome; Nucleus; Plasma Membrane;	10	40.39	1	10	60	PS and AS	SEC and UC	889796	8.15032e+06	3.77899e+06	3.2519e+07	1.96641e+08	7.38322e+06	3.17101e+06	6.51263e+06		6.94016e+06
P04406	GAPDH	Glyceraldehyde-3-phosphate dehydrogenase OS=Homo sapiens GN=GAPDH PE=1 SV=3 - [G3P_HUMAN]	Cytoskeleton; Cytosol; Extracellular region or secreted; Nucleus; Plasma Membrane;	10	44.78	2	10	49	PS and AS	SEC and UC		1.24351e+06		6.4038e+06	1.18265e+07	4.41552e+06	4.40065e+07	2.00237e+07	6.78191e+06	7.8748e+07
P46940	IQGAP1	Ras GTPase-activating-like protein IQGAP1 OS=Homo sapiens GN=IQGAP1 PE=1 SV=1 - [IQGA1_HUMAN]	Cytoskeleton; Cytosol; Extracellular region or secreted; Nucleus; Plasma Membrane;	10	8.39	1	10	13	PS	SEC								2.4807e+06
P05109	S100A8	Protein S100-A8 OS=Homo sapiens GN=S100A8 PE=1 SV=1 - [S10A8_HUMAN]	Cytoskeleton; Cytosol; Extracellular region or secreted; Nucleus; Plasma Membrane;	10	84.95	1	10	100	PS and AS	SEC and UC	1.10153e+06	2.07105e+06	7.00436e+06	7.57607e+07	2.10387e+08	9.05029e+07	2.53577e+07	2.48096e+07	7.17002e+06	6.06989e+08
P16157	ANK1	Ankyrin-1 OS=Homo sapiens GN=ANK1 PE=1 SV=3 - [ANK1_HUMAN]	Cytoskeleton; Cytosol; Endoplasmic reticulum; Nucleus; Plasma Membrane;	9	6.86	1	9	12	PS and AS	SEC and UC					6.43016e+06			1.45536e+06	1.74277e+06
P14923	JUP	Junction plakoglobin OS=Homo sapiens GN=JUP PE=1 SV=3 - [PLAK_HUMAN]	Cytoskeleton; Cytosol; Extracellular region or secreted; Nucleus; Plasma Membrane;	9	17.18	3	9	21	PS and AS	SEC and UC	826462		1.00006e+06	1.08351e+06		4.52272e+06	1.57585e+07	448839
Q04656	ATP7A	Copper-transporting ATPase 1 OS=Homo sapiens GN=ATP7A PE=1 SV=3 - [ATP7A_HUMAN]	Cytosol; Endoplasmic reticulum; Endosome; Golgi apparatus; Nucleus; Plasma Membrane;	8	7.47	1	8	10	PS and AS	SEC and UC					6.81005e+06	2.27806e+06			1.88514e+06	1.71678e+07
P68104	EEF1A1	Elongation factor 1-alpha 1 OS=Homo sapiens GN=EEF1A1 PE=1 SV=1 - [EF1A1_HUMAN]	Cytoskeleton; Cytosol; Extracellular region or secreted; Lysosome; Nucleus; Plasma Membrane;	8	26.84	3	8	30	PS and AS	SEC and UC	1.95025e+06	3.51731e+06			2.97671e+07	8.95578e+06	2.03407e+06	5.15585e+06	5.27105e+06	4.68842e+07
P06744	GPI	Glucose-6-phosphate isomerase OS=Homo sapiens GN=GPI PE=1 SV=4 - [G6PI_HUMAN]	Cytosol; Extracellular region or secreted; Nucleus; Plasma Membrane;	8	18.1	2	8	19	PS and AS	SEC and UC				2.28623e+06	6.66527e+06	2.20039e+06		6.15191e+06
P60900	PSMA6	Proteasome subunit alpha type-6 OS=Homo sapiens GN=PSMA6 PE=1 SV=1 - [PSA6_HUMAN]	Cytosol; Extracellular region or secreted; Nucleus;	8	39.43	1	8	10	AS	UC					4.63206e+07	6.49667e+06
Q13228	SELENBP1	Selenium-binding protein 1 OS=Homo sapiens GN=SELENBP1 PE=1 SV=2 - [SBP1_HUMAN]	Cytosol; Extracellular region or secreted; Nucleus;	8	23.31	1	8	11	AS	UC				3.11343e+06	2.15559e+07	5.63826e+06
Q5D862	FLG2	Filaggrin-2 OS=Homo sapiens GN=FLG2 PE=1 SV=1 - [FILA2_HUMAN]	Extracellular region or secreted; Nucleus;	7	5.81	1	7	27	PS and AS	SEC and UC	1.63256e+06	5.38291e+06	1.69469e+06	2.44548e+06		3.20614e+06	5.05252e+07	2.5667e+06	5.27769e+06
P28074	PSMB5	Proteasome subunit beta type-5 OS=Homo sapiens GN=PSMB5 PE=1 SV=3 - [PSB5_HUMAN]	Cytoskeleton; Cytosol; Extracellular region or secreted; Nucleus;	7	30.04	2	7	7	AS	UC					2.29205e+07
P50995	ANXA11	Annexin A11 OS=Homo sapiens GN=ANXA11 PE=1 SV=1 - [ANX11_HUMAN]	Cytoskeleton; Cytosol; Extracellular region or secreted; Lysosome; Nucleus;	6	13.27	1	6	10	PS and AS	SEC and UC						1.33005e+06		3.65985e+06
P15311	EZR	Ezrin OS=Homo sapiens GN=EZR PE=1 SV=4 - [EZRI_HUMAN]	Cytoskeleton; Cytosol; Endosome; Extracellular region or secreted; Nucleus; Plasma Membrane;	6	21.33	2	12	37	PS and AS	SEC and UC						2.65451e+06	2.13741e+07	1.11015e+07		5.47264e+06
P04899	GNAI2	Guanine nucleotide-binding protein G(i) subunit alpha-2 OS=Homo sapiens GN=GNAI2 PE=1 SV=3 - [GNAI2_HUMAN]	Cytoskeleton; Cytosol; Extracellular region or secreted; Nucleus; Plasma Membrane;	6	35.77	9	9	35	PS and AS	SEC and UC	1.61068e+06		1.18828e+06	925416	12210228		1.17405e+07	1.63526e+07	4.05484e+06
P07737	PFN1	Profilin-1 OS=Homo sapiens GN=PFN1 PE=1 SV=2 - [PROF1_HUMAN]	Cytoskeleton; Cytosol; Extracellular region or secreted; Nucleus;	6	65	2	6	13	PS and AS	SEC and UC				1.20143e+06	1.54651e+07		2.01374e+07	6.44428e+06	3.01259e+06
P62937	PPIA	Peptidyl-prolyl cis-trans isomerase A OS=Homo sapiens GN=PPIA PE=1 SV=2 - [PPIA_HUMAN]	Cytosol; Extracellular region or secreted; Nucleus;	6	38.79	3	6	22	PS and AS	SEC and UC			1719622	2.22412e+06	2.82332e+07	4.50762e+06		1.79939e+06	3.77799e+06	2.74133e+07
P25786	PSMA1	Proteasome subunit alpha type-1 OS=Homo sapiens GN=PSMA1 PE=1 SV=1 - [PSA1_HUMAN]	Cytoskeleton; Cytosol; Extracellular region or secreted; Nucleus;	6	34.98	1	6	9	PS and AS	UC					1.89783e+07	1.01116e+07				1.1822e+07
P25787	PSMA2	Proteasome subunit alpha type-2 OS=Homo sapiens GN=PSMA2 PE=1 SV=2 - [PSA2_HUMAN]	Cytosol; Extracellular region or secreted; Nucleus;	6	38.46	1	6	12	AS	UC					4.02929e+07
O14818	PSMA7	Proteasome subunit alpha type-7 OS=Homo sapiens GN=PSMA7 PE=1 SV=1 - [PSA7_HUMAN]	Cytosol; Extracellular region or secreted; Nucleus;	6	36.69	2	6	12	AS	UC				207697	4.42352e+07	5.5934e+06
Q07020	RPL18	60S ribosomal protein L18 OS=Homo sapiens GN=RPL18 PE=1 SV=2 - [RL18_HUMAN]	Cytosol; Endoplasmic reticulum; Nucleus;	6	34.57	1	6	13	PS and AS	SEC and UC				1.94666e+06	3.94958e+07				2.71039e+06	9.37551e+06
Q9NP59	SLC40A1	Solute carrier family 40 member 1 OS=Homo sapiens GN=SLC40A1 PE=1 SV=1 - [S40A1_HUMAN]	Cytosol; Nucleus; Plasma Membrane;	6	13.31	1	6	7	PS and AS	SEC and UC					2.38511e+07		1.16411e+06		658142
P00441	SOD1	Superoxide dismutase [Cu-Zn] OS=Homo sapiens GN=SOD1 PE=1 SV=2 - [SODC_HUMAN]	Cytosol; Extracellular region or secreted; Lysosome; Mitochondrion; Nucleus; Peroxisome;	6	56.49	2	6	11	PS and AS	SEC and UC				9.42845e+06	3.63506e+07	7.00879e+06			1.19888e+06	9.97958e+06
O43752	STX6	Syntaxin-6 OS=Homo sapiens GN=STX6 PE=1 SV=1 - [STX6_HUMAN]	Cytosol; Endosome; Golgi apparatus; Nucleus; Plasma Membrane;	6	36.47	1	6	7	PS and AS	UC					1.04997e+07					1.79491e+07
P0CG48	UBC	Polyubiquitin-C OS=Homo sapiens GN=UBC PE=1 SV=3 - [UBC_HUMAN]	Cytosol; Endoplasmic reticulum; Endosome; Extracellular region or secreted; Mitochondrion; Nucleus; Plasma Membrane;	6	69.64	5	6	61	PS and AS	SEC and UC	8.50403e+06	7.10529e+06	2.36827e+06	2.68152e+07	7.66113e+08	6.15373e+07	1.58916e+08	1.71469e+07	3.54596e+07	1.56797e+08
P04075	ALDOA	Fructose-bisphosphate aldolase A OS=Homo sapiens GN=ALDOA PE=1 SV=2 - [ALDOA_HUMAN]	Cytoskeleton; Cytosol; Extracellular region or secreted; Nucleus;	5	15.93	3	6	12	PS and AS	SEC and UC				1.85713e+06	1.10805e+07			5.24594e+06		3.46542e+06
P13798	APEH	Acylamino-acid-releasing enzyme OS=Homo sapiens GN=APEH PE=1 SV=4 - [ACPH_HUMAN]	Cytosol; Extracellular region or secreted; Nucleus;	5	7.79	1	5	5	AS	UC					2.13398e+07
Q9Y2G3	ATP11B	Probable phospholipid-transporting ATPase IF OS=Homo sapiens GN=ATP11B PE=1 SV=2 - [AT11B_HUMAN]	Endoplasmic reticulum; Endosome; Golgi apparatus; Lysosome; Nucleus; Plasma Membrane;	5	5.44	1	5	5	PS and AS	SEC and UC					7.54422e+06				860327
P25311	AZGP1	Zinc-alpha-2-glycoprotein OS=Homo sapiens GN=AZGP1 PE=1 SV=2 - [ZA2G_HUMAN]	Extracellular region or secreted; Nucleus; Plasma Membrane;	5	19.46	1	5	6	PS and AS	UC					4.6989e+06					4.31053e+07
P80723	BASP1	Brain acid soluble protein 1 OS=Homo sapiens GN=BASP1 PE=1 SV=2 - [BASP1_HUMAN]	Cytoskeleton; Extracellular region or secreted; Nucleus; Plasma Membrane;	5	41.41	1	5	6	PS and AS	SEC and UC				1.25854e+06				1.35305e+06	299912
P30043	BLVRB	Flavin reductase (NADPH) OS=Homo sapiens GN=BLVRB PE=1 SV=3 - [BLVRB_HUMAN]	Cytosol; Extracellular region or secreted; Nucleus; Plasma Membrane;	5	34.95	2	5	17	PS and AS	SEC and UC			1.83469e+06		2.5851e+07				3.31073e+06	2.28613e+07
P13639	EEF2	Elongation factor 2 OS=Homo sapiens GN=EEF2 PE=1 SV=4 - [EF2_HUMAN]	Cytosol; Extracellular region or secreted; Nucleus; Plasma Membrane;	5	7.23	1	5	6	PS	SEC and UC									738212	6.82831e+06
P20930	FLG	Filaggrin OS=Homo sapiens GN=FLG PE=1 SV=3 - [FILA_HUMAN]	Cytoskeleton; Cytosol; Nucleus; Plasma Membrane;	5	3.52	1	5	9	PS and AS	SEC and UC					1.13769e+06		1.44259e+06	675631	160508
P35637	FUS	RNA-binding protein FUS OS=Homo sapiens GN=FUS PE=1 SV=1 - [FUS_HUMAN]	Nucleus;	5	11.98	2	5	11	AS	UC				1.46917e+06	3.0234e+07	2.24032e+06
P16403	HIST1H1C	Histone H1.2 OS=Homo sapiens GN=HIST1H1C PE=1 SV=2 - [H12_HUMAN]	Nucleus;	5	27.7	5	6	11	PS and AS	SEC and UC				3.2049e+06	7.33505e+06				1.5258e+07	6.73831e+07
P05106	ITGB3	Integrin beta-3 OS=Homo sapiens GN=ITGB3 PE=1 SV=2 - [ITB3_HUMAN]	Extracellular region or secreted; Nucleus; Plasma Membrane;	5	9.14	1	5	8	PS	SEC								2.77677e+06
P00338	LDHA	L-lactate dehydrogenase A chain OS=Homo sapiens GN=LDHA PE=1 SV=2 - [LDHA_HUMAN]	Cytosol; Extracellular region or secreted; Nucleus;	5	21.39	5	7	13	PS and AS	SEC and UC				1.86443e+06	7.99147e+06	4.3339e+06		4.26177e+06		1.26685e+07
P09960	LTA4H	Leukotriene A-4 hydrolase OS=Homo sapiens GN=LTA4H PE=1 SV=2 - [LKHA4_HUMAN]	Cytosol; Extracellular region or secreted; Nucleus;	5	13.26	1	5	8	PS	SEC								4.65179e+06
P19338	NCL	Nucleolin OS=Homo sapiens GN=NCL PE=1 SV=3 - [NUCL_HUMAN]	Extracellular region or secreted; Nucleus;	5	7.75	1	5	7	AS	UC					3.13353e+07
P20618	PSMB1	Proteasome subunit beta type-1 OS=Homo sapiens GN=PSMB1 PE=1 SV=2 - [PSB1_HUMAN]	Cytosol; Extracellular region or secreted; Nucleus;	5	30.71	1	5	7	AS	UC					29181814
P49720	PSMB3	Proteasome subunit beta type-3 OS=Homo sapiens GN=PSMB3 PE=1 SV=2 - [PSB3_HUMAN]	Cytosol; Extracellular region or secreted; Nucleus;	5	34.15	1	5	7	AS	UC					2.66284e+07
P23246	SFPQ	Splicing factor, proline- and glutamine-rich OS=Homo sapiens GN=SFPQ PE=1 SV=2 - [SFPQ_HUMAN]	Extracellular region or secreted; Nucleus;	5	7.36	1	5	5	PS and AS	SEC and UC					1.70618e+06			2.64189e+06	738297
P60174	TPI1	Triosephosphate isomerase OS=Homo sapiens GN=TPI1 PE=1 SV=3 - [TPIS_HUMAN]	Cytosol; Extracellular region or secreted; Nucleus;	5	22.03	2	5	11	PS and AS	SEC and UC				6.40057e+06	9.1596e+06	3.89632e+06		832909		1.19812e+07
P63104	YWHAZ	14-3-3 protein zeta/delta OS=Homo sapiens GN=YWHAZ PE=1 SV=1 - [1433Z_HUMAN]	Cytosol; Extracellular region or secreted; Mitochondrion; Nucleus;	5	44.49	4	9	30	PS and AS	SEC and UC					1.15562e+07	3.19742e+06		6.80717e+06	1.86127e+06	8.31286e+06
P13716	ALAD	Delta-aminolevulinic acid dehydratase OS=Homo sapiens GN=ALAD PE=1 SV=1 - [HEM2_HUMAN]	Cytosol; Extracellular region or secreted; Nucleus;	4	17.88	1	4	4	AS	UC					2.94614e+07
P29972	AQP1	Aquaporin-1 OS=Homo sapiens GN=AQP1 PE=1 SV=3 - [AQP1_HUMAN]	Extracellular region or secreted; Nucleus; Plasma Membrane;	4	28.62	1	4	13	PS and AS	SEC and UC		2.92887e+06			5.55418e+07		5.27207e+06		3.72472e+06	5.13178e+07
P06576	ATP5B	ATP synthase subunit beta, mitochondrial OS=Homo sapiens GN=ATP5B PE=1 SV=3 - [ATPB_HUMAN]	Extracellular region or secreted; Mitochondrion; Nucleus; Plasma Membrane;	4	10.59	1	4	6	PS and AS	SEC			1.25855e+06				9703252		1.83439e+06
P04839	CYBB	Cytochrome b-245 heavy chain OS=Homo sapiens GN=CYBB PE=1 SV=2 - [CY24B_HUMAN]	Endoplasmic reticulum; Golgi apparatus; Mitochondrion; Nucleus; Plasma Membrane;	4	8.25	1	4	5	PS	SEC								2.90225e+06
Q01844	EWSR1	RNA-binding protein EWS OS=Homo sapiens GN=EWSR1 PE=1 SV=1 - [EWS_HUMAN]	Nucleus; Plasma Membrane;	4	8.23	1	4	13	PS and AS	SEC and UC					3.90301e+07	1.14748e+06	2.50188e+06	9.14384e+06	1.16602e+06
Q01469	FABP5	Fatty acid-binding protein, epidermal OS=Homo sapiens GN=FABP5 PE=1 SV=3 - [FABP5_HUMAN]	Cytosol; Extracellular region or secreted; Lysosome; Nucleus; Plasma Membrane;	4	31.11	1	4	6	PS and AS	SEC and UC				2.28705e+06	6.45255e+06	1.85329e+06	6.48033e+06
P51858	HDGF	Hepatoma-derived growth factor OS=Homo sapiens GN=HDGF PE=1 SV=1 - [HDGF_HUMAN]	Extracellular region or secreted; Nucleus;	4	23.75	1	4	6	AS	UC					1.35033e+07
P07900	HSP90AA1	Heat shock protein HSP 90-alpha OS=Homo sapiens GN=HSP90AA1 PE=1 SV=5 - [HS90A_HUMAN]	Cytosol; Extracellular region or secreted; Lysosome; Nucleus; Plasma Membrane;	4	12.3	8	8	16	PS and AS	SEC and UC		1.29193e+06			8.24727e+06		14738257	7.20295e+06	4.15293e+06
P52209	PGD	6-phosphogluconate dehydrogenase, decarboxylating OS=Homo sapiens GN=PGD PE=1 SV=3 - [6PGD_HUMAN]	Cytosol; Extracellular region or secreted; Nucleus;	4	12.42	1	4	8	PS	SEC							2.59935e+06	5.32526e+06
P00491	PNP	Purine nucleoside phosphorylase OS=Homo sapiens GN=PNP PE=1 SV=2 - [PNPH_HUMAN]	Cytoskeleton; Cytosol; Extracellular region or secreted; Nucleus;	4	19.72	1	4	5	PS and AS	UC				1.63884e+06	1.07917e+07					8.4604e+06
P25788	PSMA3	Proteasome subunit alpha type-3 OS=Homo sapiens GN=PSMA3 PE=1 SV=2 - [PSA3_HUMAN]	Cytosol; Extracellular region or secreted; Nucleus;	4	16.86	1	4	5	AS	UC					2.45275e+07
P25789	PSMA4	Proteasome subunit alpha type-4 OS=Homo sapiens GN=PSMA4 PE=1 SV=1 - [PSA4_HUMAN]	Cytosol; Extracellular region or secreted; Nucleus;	4	22.22	1	4	4	AS	UC					1.47506e+07	1.89753e+06
P28070	PSMB4	Proteasome subunit beta type-4 OS=Homo sapiens GN=PSMB4 PE=1 SV=4 - [PSB4_HUMAN]	Cytosol; Extracellular region or secreted; Nucleus;	4	22.73	1	4	4	AS	UC					2.57938e+07
P15153	RAC2	Ras-related C3 botulinum toxin substrate 2 OS=Homo sapiens GN=RAC2 PE=1 SV=1 - [RAC2_HUMAN]	Cytosol; Extracellular region or secreted; Nucleus; Plasma Membrane;	4	21.35	4	4	15	PS	SEC							7.7512e+06	1.5944e+07	1.87374e+06
P61313	RPL15	60S ribosomal protein L15 OS=Homo sapiens GN=RPL15 PE=1 SV=2 - [RL15_HUMAN]	Cytosol; Extracellular region or secreted; Nucleus;	4	20.59	1	4	9	PS and AS	SEC and UC					1.21743e+07	5.18201e+06			889189	1.55264e+07
Q9Y6M5	SLC30A1	Zinc transporter 1 OS=Homo sapiens GN=SLC30A1 PE=1 SV=3 - [ZNT1_HUMAN]	Endoplasmic reticulum; Golgi apparatus; Nucleus; Plasma Membrane;	4	10.45	1	4	8	PS and AS	SEC and UC					1.5351e+07				3.86967e+06	1.68589e+07
P07437	TUBB	Tubulin beta chain OS=Homo sapiens GN=TUBB PE=1 SV=2 - [TBB5_HUMAN]	Cytoskeleton; Extracellular region or secreted; Lysosome; Nucleus;	4	10.14	12	4	8	PS and AS	SEC		625166					2.19487e+06	1.61045e+06	1.31869e+06
P62258	YWHAE	14-3-3 protein epsilon OS=Homo sapiens GN=YWHAE PE=1 SV=1 - [1433E_HUMAN]	Cytoskeleton; Cytosol; Extracellular region or secreted; Mitochondrion; Nucleus;	4	30.98	4	7	18	PS and AS	SEC and UC					1.00007e+07	3.25025e+06		4.21596e+06	2.07984e+06	7.13926e+06
Q86V81	ALYREF	THO complex subunit 4 OS=Homo sapiens GN=ALYREF PE=1 SV=3 - [THOC4_HUMAN]	Cytosol; Extracellular region or secreted; Nucleus;	3	15.18	1	3	4	AS	UC					8.77519e+06
P20073	ANXA7	Annexin A7 OS=Homo sapiens GN=ANXA7 PE=1 SV=3 - [ANXA7_HUMAN]	Cytosol; Endoplasmic reticulum; Extracellular region or secreted; Nucleus; Plasma Membrane;	3	8.61	1	3	5	PS and AS	SEC and UC			425893		9.68553e+06			780291	859555
O75531	BANF1	Barrier-to-autointegration factor OS=Homo sapiens GN=BANF1 PE=1 SV=1 - [BAF_HUMAN]	Cytosol; Extracellular region or secreted; Nucleus;	3	48.31	1	3	6	AS	SEC and UC			643065		3.06528e+07
P31944	CASP14	Caspase-14 OS=Homo sapiens GN=CASP14 PE=1 SV=2 - [CASPE_HUMAN]	Cytoskeleton; Cytosol; Extracellular region or secreted; Nucleus;	3	13.64	1	3	3	PS and AS	SEC and UC					4.66218e+06				1.44963e+06
P11413	G6PD	Glucose-6-phosphate 1-dehydrogenase OS=Homo sapiens GN=G6PD PE=1 SV=4 - [G6PD_HUMAN]	Cytosol; Extracellular region or secreted; Nucleus; Plasma Membrane;	3	6.99	1	3	4	PS	SEC								2.83114e+06
O75367	H2AFY	Core histone macro-H2A.1 OS=Homo sapiens GN=H2AFY PE=1 SV=4 - [H2AY_HUMAN]	Extracellular region or secreted; Nucleus;	3	14.78	2	3	4	PS and AS	SEC and UC					2.2573e+07			2.18665e+06	2.18064e+06
P61978	HNRNPK	Heterogeneous nuclear ribonucleoprotein K OS=Homo sapiens GN=HNRNPK PE=1 SV=1 - [HNRPK_HUMAN]	Cytoskeleton; Extracellular region or secreted; Nucleus;	3	7.34	1	3	3	AS	UC					1.05946e+07
Q00839	HNRNPU	Heterogeneous nuclear ribonucleoprotein U OS=Homo sapiens GN=HNRNPU PE=1 SV=6 - [HNRPU_HUMAN]	Extracellular region or secreted; Nucleus;	3	4.24	1	3	3	PS and AS	SEC and UC				57369.7				707893
P20700	LMNB1	Lamin-B1 OS=Homo sapiens GN=LMNB1 PE=1 SV=2 - [LMNB1_HUMAN]	Cytoskeleton; Nucleus;	3	5.97	1	3	3	PS	SEC								353667
P41218	MNDA	Myeloid cell nuclear differentiation antigen OS=Homo sapiens GN=MNDA PE=1 SV=1 - [MNDA_HUMAN]	Extracellular region or secreted; Lysosome; Nucleus;	3	7.37	2	3	6	PS	SEC and UC							2.28137e+06		1.38477e+06	17375405
Q14764	MVP	Major vault protein OS=Homo sapiens GN=MVP PE=1 SV=4 - [MVP_HUMAN]	Cytoskeleton; Cytosol; Extracellular region or secreted; Nucleus;	3	4.03	1	3	3	PS and AS	UC				1.10442e+06						2.06623e+06
P28066	PSMA5	Proteasome subunit alpha type-5 OS=Homo sapiens GN=PSMA5 PE=1 SV=3 - [PSA5_HUMAN]	Cytosol; Extracellular region or secreted; Nucleus;	3	21.16	1	3	4	AS	UC					3.15881e+07
P28072	PSMB6	Proteasome subunit beta type-6 OS=Homo sapiens GN=PSMB6 PE=1 SV=4 - [PSB6_HUMAN]	Cytosol; Extracellular region or secreted; Nucleus;	3	12.97	1	3	3	AS	UC					2.71987e+07
Q99436	PSMB7	Proteasome subunit beta type-7 OS=Homo sapiens GN=PSMB7 PE=1 SV=1 - [PSB7_HUMAN]	Cytosol; Extracellular region or secreted; Nucleus;	3	18.05	1	3	4	AS	UC					1.16079e+07
P38159	RBMX	RNA-binding motif protein, X chromosome OS=Homo sapiens GN=RBMX PE=1 SV=3 - [RBMX_HUMAN]	Extracellular region or secreted; Nucleus;	3	8.7	2	3	4	AS	UC					9.30171e+06
P13489	RNH1	Ribonuclease inhibitor OS=Homo sapiens GN=RNH1 PE=1 SV=2 - [RINI_HUMAN]	Cytosol; Extracellular region or secreted; Nucleus;	3	9.11	1	3	3	PS	SEC								519861
P27635	RPL10	60S ribosomal protein L10 OS=Homo sapiens GN=RPL10 PE=1 SV=4 - [RL10_HUMAN]	Cytosol; Endoplasmic reticulum; Nucleus;	3	12.62	2	3	3	PS and AS	SEC and UC					2.75745e+06				704235
P26373	RPL13	60S ribosomal protein L13 OS=Homo sapiens GN=RPL13 PE=1 SV=4 - [RL13_HUMAN]	Cytosol; Nucleus;	3	15.64	1	3	4	PS and AS	UC					7.28948e+06					6.92721e+06
P15880	RPS2	40S ribosomal protein S2 OS=Homo sapiens GN=RPS2 PE=1 SV=2 - [RS2_HUMAN]	Cytosol; Extracellular region or secreted; Nucleus;	3	12.29	1	3	3	PS	SEC and UC									1.50747e+06	8691141
P80511	S100A12	Protein S100-A12 OS=Homo sapiens GN=S100A12 PE=1 SV=2 - [S10AC_HUMAN]	Cytoskeleton; Cytosol; Extracellular region or secreted; Nucleus; Plasma Membrane;	3	56.52	1	3	5	PS and AS	SEC and UC				1.9328e+07	1.88151e+07				1.31285e+06
P31151	S100A7	Protein S100-A7 OS=Homo sapiens GN=S100A7 PE=1 SV=4 - [S10A7_HUMAN]	Cytosol; Endoplasmic reticulum; Extracellular region or secreted; Lysosome; Nucleus;	3	42.57	2	3	5	PS and AS	SEC and UC				2.14089e+06	517416			58654.4
P29508	SERPINB3	Serpin B3 OS=Homo sapiens GN=SERPINB3 PE=1 SV=2 - [SPB3_HUMAN]	Extracellular region or secreted; Lysosome; Nucleus;	3	10	2	3	4	PS and AS	SEC and UC				1.02995e+06	1.977e+06		4.84797e+06
O60506	SYNCRIP	Heterogeneous nuclear ribonucleoprotein Q OS=Homo sapiens GN=SYNCRIP PE=1 SV=2 - [HNRPQ_HUMAN]	Endoplasmic reticulum; Nucleus;	3	4.98	2	3	3	AS	UC					5.18141e+06
Q969T9	WBP2	WW domain-binding protein 2 OS=Homo sapiens GN=WBP2 PE=1 SV=1 - [WBP2_HUMAN]	Nucleus;	3	13.03	1	3	8	PS and AS	UC					1.54544e+07	2.48725e+06				6.96011e+06
P67809	YBX1	Nuclease-sensitive element-binding protein 1 OS=Homo sapiens GN=YBX1 PE=1 SV=3 - [YBOX1_HUMAN]	Cytosol; Extracellular region or secreted; Nucleus;	3	9.57	1	3	4	PS	UC										1.38865e+06
P27797	CALR	Calreticulin OS=Homo sapiens GN=CALR PE=1 SV=1 - [CALR_HUMAN]	Cytosol; Endoplasmic reticulum; Extracellular region or secreted; Golgi apparatus; Nucleus; Plasma Membrane;	2	6.71	1	2	2	PS and AS	SEC and UC					665787			338356
O75131	CPNE3	Copine-3 OS=Homo sapiens GN=CPNE3 PE=1 SV=1 - [CPNE3_HUMAN]	Cytosol; Extracellular region or secreted; Lysosome; Mitochondrion; Nucleus; Plasma Membrane;	2	4.66	1	2	2	PS	SEC								1.39069e+06
P11171	EPB41	Protein 4.1 OS=Homo sapiens GN=EPB41 PE=1 SV=4 - [41_HUMAN]	Cytoskeleton; Cytosol; Nucleus; Plasma Membrane;	2	3.59	1	2	2	PS and AS	SEC and UC					3.99161e+06			944939
P63244	GNB2L1	Guanine nucleotide-binding protein subunit beta-2-like 1 OS=Homo sapiens GN=GNB2L1 PE=1 SV=3 - [GBLP_HUMAN]	Cytosol; Extracellular region or secreted; Mitochondrion; Nucleus; Plasma Membrane;	2	6.94	1	2	2	AS	UC					5.11069e+06
P0C0S5	H2AFZ	Histone H2A.Z OS=Homo sapiens GN=H2AFZ PE=1 SV=2 - [H2AZ_HUMAN]	Extracellular region or secreted; Nucleus;	2	42.97	2	4	105	PS and AS	SEC and UC	2.83185e+07	6.64133e+07	1.37929e+08	8.82047e+07	2.86497e+09	3.85554e+08	1.54219e+08	9.53739e+07	2.62588e+08	2.35388e+09
P16401	HIST1H1B	Histone H1.5 OS=Homo sapiens GN=HIST1H1B PE=1 SV=3 - [H15_HUMAN]	Extracellular region or secreted; Nucleus;	2	16.37	1	3	5	PS	SEC and UC									1.10412e+07	1.23585e+08
P06899	HIST1H2BJ	Histone H2B type 1-J OS=Homo sapiens GN=HIST1H2BJ PE=1 SV=3 - [H2B1J_HUMAN]	Cytosol; Extracellular region or secreted; Nucleus;	2	57.94	8	9	166	PS and AS	SEC and UC	1.96332e+07	2.44428e+07	2.3251e+07	2.28215e+08	1.75288e+09	5.31843e+07	1.43964e+08	2.30559e+08	1.83357e+08	9.43029e+08
O60814	HIST1H2BK	Histone H2B type 1-K OS=Homo sapiens GN=HIST1H2BK PE=1 SV=3 - [H2B1K_HUMAN]	Cytosol; Extracellular region or secreted; Nucleus;	2	57.94	10	9	184	PS and AS	SEC and UC	1.96332e+07	2.44428e+07	2.3251e+07	2.28215e+08	1.75288e+09	5.13211e+07	1.43964e+08	2.30559e+08	1.83357e+08	1.22848e+09
Q8IUE6	HIST2H2AB	Histone H2A type 2-B OS=Homo sapiens GN=HIST2H2AB PE=1 SV=3 - [H2A2B_HUMAN]	Extracellular region or secreted; Nucleus;	2	57.69	1	5	83	PS and AS	SEC and UC	1.89651e+07		2.08457e+08	8.40535e+07	1.78349e+09	6.63502e+08	2.28812e+08	8.31744e+07	2.00705e+08	1.85284e+09
P22626	HNRNPA2B1	Heterogeneous nuclear ribonucleoproteins A2/B1 OS=Homo sapiens GN=HNRNPA2B1 PE=1 SV=2 - [ROA2_HUMAN]	Extracellular region or secreted; Nucleus;	2	5.67	1	2	2	PS	SEC								580443
P08238	HSP90AB1	Heat shock protein HSP 90-beta OS=Homo sapiens GN=HSP90AB1 PE=1 SV=4 - [HS90B_HUMAN]	Cytosol; Extracellular region or secreted; Lysosome; Mitochondrion; Nucleus; Plasma Membrane;	2	9.94	6	6	14	PS and AS	SEC and UC		1.29193e+06			8.24727e+06		14738257	7.13969e+06	4.15293e+06
P11021	HSPA5	78 kDa glucose-regulated protein OS=Homo sapiens GN=HSPA5 PE=1 SV=2 - [GRP78_HUMAN]	Endoplasmic reticulum; Extracellular region or secreted; Mitochondrion; Nucleus; Plasma Membrane;	2	8.1	1	4	48	PS and AS	SEC and UC	2.66866e+06	8.84318e+06	7.99732e+06	1.20136e+07	2.74559e+08	4.26122e+07	7.79147e+07	2.21048e+07	4.85013e+07	2.56194e+08
P38646	HSPA9	Stress-70 protein, mitochondrial OS=Homo sapiens GN=HSPA9 PE=1 SV=2 - [GRP75_HUMAN]	Extracellular region or secreted; Mitochondrion; Nucleus;	2	3.39	1	2	2	PS	SEC									1.11416e+06
Q12905	ILF2	Interleukin enhancer-binding factor 2 OS=Homo sapiens GN=ILF2 PE=1 SV=2 - [ILF2_HUMAN]	Extracellular region or secreted; Nucleus;	2	6.15	1	2	2	AS	UC					1.20691e+07
Q99733	NAP1L4	Nucleosome assembly protein 1-like 4 OS=Homo sapiens GN=NAP1L4 PE=1 SV=1 - [NP1L4_HUMAN]	Nucleus;	2	5.6	2	2	2	AS	UC					2.92847e+06
P06454	PTMA	Prothymosin alpha OS=Homo sapiens GN=PTMA PE=1 SV=2 - [PTMA_HUMAN]	Cytosol; Extracellular region or secreted; Nucleus;	2	13.51	1	2	5	PS and AS	SEC and UC						2.74765e+06			443962
Q92930	RAB8B	Ras-related protein Rab-8B OS=Homo sapiens GN=RAB8B PE=1 SV=2 - [RAB8B_HUMAN]	Endosome; Extracellular region or secreted; Mitochondrion; Nucleus; Peroxisome; Plasma Membrane;	2	17.87	16	3	8	PS and AS	SEC and UC			2.59245e+06		8.21326e+07	1.33923e+07	2.22352e+07	513285	1.07392e+07	8.13764e+07
P62826	RAN	GTP-binding nuclear protein Ran OS=Homo sapiens GN=RAN PE=1 SV=3 - [RAN_HUMAN]	Cytoskeleton; Cytosol; Endosome; Extracellular region or secreted; Nucleus;	2	11.11	1	2	3	PS and AS	SEC and UC					3752388				1.83059e+06
Q9HD89	RETN	Resistin OS=Homo sapiens GN=RETN PE=1 SV=1 - [RETN_HUMAN]	Extracellular region or secreted; Lysosome; Nucleus;	2	24.07	1	2	2	AS	UC				3.79668e+06
Q9Y3C5	RNF11	RING finger protein 11 OS=Homo sapiens GN=RNF11 PE=1 SV=1 - [RNF11_HUMAN]	Endosome; Extracellular region or secreted; Nucleus;	2	13.64	1	2	6	PS and AS	SEC and UC				1.64347e+06	2.17364e+07				5.75496e+06
P39023	RPL3	60S ribosomal protein L3 OS=Homo sapiens GN=RPL3 PE=1 SV=2 - [RL3_HUMAN]	Cytosol; Extracellular region or secreted; Nucleus;	2	5.21	1	2	2	PS and AS	SEC and UC					4.70685e+06				857362
P18124	RPL7	60S ribosomal protein L7 OS=Homo sapiens GN=RPL7 PE=1 SV=1 - [RL7_HUMAN]	Cytosol; Extracellular region or secreted; Nucleus;	2	11.69	1	2	3	PS and AS	SEC and UC					1.23524e+07				736867
P39019	RPS19	40S ribosomal protein S19 OS=Homo sapiens GN=RPS19 PE=1 SV=2 - [RS19_HUMAN]	Cytosol; Extracellular region or secreted; Nucleus;	2	11.72	1	2	2	AS	UC					2.34472e+06
P06703	S100A6	Protein S100-A6 OS=Homo sapiens GN=S100A6 PE=1 SV=1 - [S10A6_HUMAN]	Cytosol; Extracellular region or secreted; Nucleus; Plasma Membrane;	2	27.78	1	2	7	PS and AS	SEC and UC			1.84149e+06	2.21429e+06	3.30341e+06	4.87504e+06			3.90959e+06	3.00235e+07
O00560	SDCBP	Syntenin-1 OS=Homo sapiens GN=SDCBP PE=1 SV=1 - [SDCB1_HUMAN]	Cytoskeleton; Cytosol; Endoplasmic reticulum; Extracellular region or secreted; Lysosome; Nucleus; Plasma Membrane;	2	10.07	1	2	2	AS	UC					1.08748e+07
P49281	SLC11A2	Natural resistance-associated macrophage protein 2 OS=Homo sapiens GN=SLC11A2 PE=1 SV=2 - [NRAM2_HUMAN]	Endosome; Golgi apparatus; Lysosome; Mitochondrion; Nucleus; Plasma Membrane;	2	6.87	1	2	4	AS	UC				6.24576e+06	3.87602e+07
P14678	SNRPB	Small nuclear ribonucleoprotein-associated proteins B and B' OS=Homo sapiens GN=SNRPB PE=1 SV=2 - [RSMB_HUMAN]	Cytosol; Extracellular region or secreted; Nucleus;	2	9.58	2	2	2	PS and AS	SEC and UC					1.35294e+07			884510
P62314	SNRPD1	Small nuclear ribonucleoprotein Sm D1 OS=Homo sapiens GN=SNRPD1 PE=1 SV=1 - [SMD1_HUMAN]	Cytosol; Nucleus;	2	20.17	1	2	4	AS	UC					1.17083e+07
P62316	SNRPD2	Small nuclear ribonucleoprotein Sm D2 OS=Homo sapiens GN=SNRPD2 PE=1 SV=1 - [SMD2_HUMAN]	Cytosol; Extracellular region or secreted; Nucleus;	2	16.95	1	2	3	AS	UC					5.95234e+06
P62304	SNRPE	Small nuclear ribonucleoprotein E OS=Homo sapiens GN=SNRPE PE=1 SV=1 - [RUXE_HUMAN]	Cytosol; Extracellular region or secreted; Nucleus;	2	39.13	1	2	2	AS	UC					1.03819e+07
Q01130	SRSF2	Serine/arginine-rich splicing factor 2 OS=Homo sapiens GN=SRSF2 PE=1 SV=4 - [SRSF2_HUMAN]	Cytosol; Extracellular region or secreted; Nucleus;	2	14.93	1	2	5	AS	UC					1.42884e+07
P37837	TALDO1	Transaldolase OS=Homo sapiens GN=TALDO1 PE=1 SV=2 - [TALDO_HUMAN]	Cytosol; Extracellular region or secreted; Nucleus;	2	6.53	1	2	2	PS	SEC and UC								1.83621e+06		6.67935e+06
P62328	TMSB4X	Thymosin beta-4 OS=Homo sapiens GN=TMSB4X PE=1 SV=2 - [TYB4_HUMAN]	Cytoskeleton; Cytosol; Extracellular region or secreted; Nucleus;	2	31.82	1	2	2	AS	UC				4.41591e+06		8.34518e+06
P10599	TXN	Thioredoxin OS=Homo sapiens GN=TXN PE=1 SV=3 - [THIO_HUMAN]	Cytosol; Extracellular region or secreted; Mitochondrion; Nucleus;	2	20.95	2	2	15	PS and AS	SEC and UC	1.05509e+06			2.55532e+06	4.99596e+07	6.32368e+06	35716849		5.49957e+06
P31946	YWHAB	14-3-3 protein beta/alpha OS=Homo sapiens GN=YWHAB PE=1 SV=3 - [1433B_HUMAN]	Cytosol; Extracellular region or secreted; Mitochondrion; Nucleus;	2	25.61	5	6	17	PS and AS	SEC and UC					1.15562e+07	3.25025e+06		4.21596e+06	2.07984e+06	1.22427e+06
P60709	ACTB	Actin, cytoplasmic 1 OS=Homo sapiens GN=ACTB PE=1 SV=1 - [ACTB_HUMAN]	Cytoskeleton; Cytosol; Extracellular region or secreted; Nucleus; Plasma Membrane;	1	70.67	6	19	328	PS and AS	SEC and UC	1.39032e+07	9.32003e+06	4.79796e+06	2.04436e+07	6.01867e+07	1.74392e+07	2.45526e+08	1.70621e+08	2.83227e+07	1.1673e+08
P63261	ACTG1	Actin, cytoplasmic 2 OS=Homo sapiens GN=ACTG1 PE=1 SV=1 - [ACTG_HUMAN]	Cytoskeleton; Cytosol; Extracellular region or secreted; Nucleus; Plasma Membrane;	1	70.67	6	19	326	PS and AS	SEC and UC	1.39032e+07	9.32003e+06	4.79796e+06	2.04436e+07	6.01867e+07	1.74392e+07	2.45526e+08	1.70621e+08	2.83227e+07	1.1673e+08
O43707	ACTN4	Alpha-actinin-4 OS=Homo sapiens GN=ACTN4 PE=1 SV=2 - [ACTN4_HUMAN]	Cytoskeleton; Cytosol; Extracellular region or secreted; Nucleus;	1	12.29	1	9	27	PS and AS	SEC and UC	140453			3.6756e+06	5273245		4.25635e+06	5.14647e+06
P55060	CSE1L	Exportin-2 OS=Homo sapiens GN=CSE1L PE=1 SV=3 - [XPO2_HUMAN]	Cytosol; Extracellular region or secreted; Nucleus;	1	0.82	1	1	13	PS and AS	SEC and UC				2.24507e+08	3144322107		593339673	3.06471e+08
P25685	DNAJB1	DnaJ homolog subfamily B member 1 OS=Homo sapiens GN=DNAJB1 PE=1 SV=4 - [DNJB1_HUMAN]	Cytosol; Extracellular region or secreted; Nucleus;	1	7.35	1	2	2	PS and AS	SEC and UC					6.06891e+06				842187
Q56NI9	ESCO2	N-acetyltransferase ESCO2 OS=Homo sapiens GN=ESCO2 PE=1 SV=1 - [ESCO2_HUMAN]	Golgi apparatus; Nucleus;	1	1.16	1	1	5	PS and AS	SEC and UC					6.92015e+07	1.63627e+06		3.40174e+06		1.40172e+07
P08754	GNAI3	Guanine nucleotide-binding protein G(k) subunit alpha OS=Homo sapiens GN=GNAI3 PE=1 SV=3 - [GNAI3_HUMAN]	Cytoskeleton; Extracellular region or secreted; Golgi apparatus; Lysosome; Nucleus; Plasma Membrane;	1	13.56	9	4	12	PS and AS	SEC and UC	1.61068e+06		1.18828e+06	925416	12210228			9.94466e+06	4.05484e+06
P84243	H3F3A	Histone H3.3 OS=Homo sapiens GN=H3F3A PE=1 SV=2 - [H33_HUMAN]	Extracellular region or secreted; Nucleus;	1	50.74	3	7	68	PS and AS	SEC and UC	2.80233e+07	4.23753e+06	3.95387e+07	4.86358e+07	1.04968e+09	2.55953e+08	4.38806e+07	2.18378e+08	2.70307e+07	3.97386e+08
Q93077	HIST1H2AC	Histone H2A type 1-C OS=Homo sapiens GN=HIST1H2AC PE=1 SV=3 - [H2A1C_HUMAN]	Extracellular region or secreted; Nucleus;	1	63.08	8	7	141	PS and AS	SEC and UC	1.89651e+07	6.64133e+07	1.37929e+08	9.60427e+07	1.91922e+09	2.60578e+08	2.14569e+08	9.8636e+07	3.03819e+08	1.7755e+09
P68431	HIST1H3A	Histone H3.1 OS=Homo sapiens GN=HIST1H3A PE=1 SV=2 - [H31_HUMAN]	Extracellular region or secreted; Nucleus;	1	50.74	3	7	71	PS and AS	SEC and UC	2.80233e+07	4.23753e+06	2.43966e+07	6.34862e+07	1.04968e+09	2.76875e+08	3.21999e+07	2.18378e+08	3.00251e+07	4.85936e+08
Q16777	HIST2H2AC	Histone H2A type 2-C OS=Homo sapiens GN=HIST2H2AC PE=1 SV=4 - [H2A2C_HUMAN]	Extracellular region or secreted; Nucleus;	1	3	2	6	142	PS and AS	SEC and UC	1.80521e+07	6.64133e+07	1.37929e+08	9.72658e+07	1.91592e+09	2.60578e+08	1.96199e+08	9.8636e+07	3.03819e+08	1.7755e+09
Q71DI3	HIST2H3A	Histone H3.2 OS=Homo sapiens GN=HIST2H3A PE=1 SV=3 - [H32_HUMAN]	Extracellular region or secreted; Nucleus;	1	50.74	3	7	87	PS and AS	SEC and UC	2.80233e+07	4.23753e+06	3.95387e+07	6.43128e+07	1.04968e+09	3.83296e+08	8.43055e+07	2.18378e+08	5.30366e+07	3.97089e+08
Q06830	PRDX1	Peroxiredoxin-1 OS=Homo sapiens GN=PRDX1 PE=1 SV=1 - [PRDX1_HUMAN]	Cytosol; Extracellular region or secreted; Mitochondrion; Nucleus;	1	10.55	1	2	9	PS and AS	SEC and UC			1.51623e+06	3.85774e+06	4.73723e+07	5.27964e+06	3.3742e+07		2.53849e+06	44054712
Q96T37	RBM15	Putative RNA-binding protein 15 OS=Homo sapiens GN=RBM15 PE=1 SV=2 - [RBM15_HUMAN]	Nucleus;	1	1.13	1	1	3	AS	SEC and UC			6.09926e+06			7260661
P62854	RPS26	40S ribosomal protein S26 OS=Homo sapiens GN=RPS26 PE=1 SV=3 - [RS26_HUMAN]	Cytosol; Extracellular region or secreted; Nucleus;	1	7.83	2	1	2	PS	SEC and UC									777807	4.95488e+06
Q9H299	SH3BGRL3	SH3 domain-binding glutamic acid-rich-like protein 3 OS=Homo sapiens GN=SH3BGRL3 PE=1 SV=1 - [SH3L3_HUMAN]	Extracellular region or secreted; Nucleus;	1	10.75	1	1	2	AS	UC				702275	2.80432e+06

## Sheet: Cytoskeleton
Accession	Gene Name	Description	Subcellular location (GO annotation)	Σ# Unique Peptides	ΣCoverage	Σ# Proteins	Σ# Peptides	Σ# PSMs	identification according to culture conditions (PS/AS)	identification according to exosome isolation (SEC/UC)	huRex CB8_AS_SEC	huRex CB15_AS_SEC	huRex CB31_AS_SEC	huRex CB8_AS_UC	huRex CB15_AS_UC	huRex CB31_AS_UC	huRex CB16_PS_SEC	huRex CB17_PS_SEC	huRex CB30_PS_SEC	huRex CB30_PS_UC
P02730	SLC4A1	Band 3 anion transport protein OS=Homo sapiens GN=SLC4A1 PE=1 SV=3 - [B3AT_HUMAN]	Cytoskeleton; Extracellular region or secreted; Plasma Membrane;	26	42.81	1	26	324	PS and AS	SEC and UC	9.83168e+06	4.24989e+07	8.09258e+06	2.89643e+07	3.34198e+08	4.00716e+07	1.54318e+08	2.13815e+07	1.45708e+07	96749358
P0DMV8	HSPA1A	Heat shock 70 kDa protein 1A OS=Homo sapiens GN=HSPA1A PE=1 SV=1 - [HS71A_HUMAN]	Cytoskeleton; Cytosol; Endoplasmic reticulum; Extracellular region or secreted; Mitochondrion; Nucleus;	23	55.85	3	25	159	PS and AS	SEC and UC	97212.5	1.01623e+07	6.18774e+06	1.37789e+07	2.29359e+08	3.59892e+07	4.3506e+07	2.79542e+07	4.0331e+07	2.83248e+08
P35579	MYH9	Myosin-9 OS=Homo sapiens GN=MYH9 PE=1 SV=4 - [MYH9_HUMAN]	Cytoskeleton; Cytosol; Extracellular region or secreted; Nucleus; Plasma Membrane;	21	14.44	5	21	41	PS and AS	SEC and UC		787810		1.44341e+06	2.9744e+06		3.32337e+06	5.48422e+06	1.24479e+06	4571573
P15924	DSP	Desmoplakin OS=Homo sapiens GN=DSP PE=1 SV=3 - [DESP_HUMAN]	Cytoskeleton; Extracellular region or secreted; Nucleus; Plasma Membrane;	19	7.87	2	19	25	PS and AS	SEC and UC	2.39024e+06	874551	1.04824e+06			7.96089e+06	2.23642e+07	2.01468e+06	1.66796e+06
P26038	MSN	Moesin OS=Homo sapiens GN=MSN PE=1 SV=3 - [MOES_HUMAN]	Cytoskeleton; Cytosol; Extracellular region or secreted; Nucleus; Plasma Membrane;	19	47.31	2	25	112	PS and AS	SEC and UC				1.3015e+06	3.9335e+06	2.65451e+06	1.84776e+07	2.96473e+07	1.25579e+06	4.62468e+06
P13796	LCP1	Plastin-2 OS=Homo sapiens GN=LCP1 PE=1 SV=6 - [PLSL_HUMAN]	Cytoskeleton; Cytosol; Extracellular region or secreted; Plasma Membrane;	18	37.96	3	18	44	PS and AS	SEC and UC				1.27943e+06				9.20858e+06		5.13548e+06
P21333	FLNA	Filamin-A OS=Homo sapiens GN=FLNA PE=1 SV=4 - [FLNA_HUMAN]	Cytoskeleton; Cytosol; Extracellular region or secreted; Nucleus; Plasma Membrane;	17	9.1	3	17	29	PS and AS	SEC and UC				2.22629e+06			3.16749e+06	4.11078e+06
P27105	STOM	Erythrocyte band 7 integral membrane protein OS=Homo sapiens GN=STOM PE=1 SV=3 - [STOM_HUMAN]	Cytoskeleton; Cytosol; Endoplasmic reticulum; Extracellular region or secreted; Lysosome; Mitochondrion; Plasma Membrane;	16	68.4	2	16	353	PS and AS	SEC and UC	7.96223e+06	1.31779e+07	2.78469e+07	1.46499e+07	3.83241e+08	1.29967e+08	1.1232e+08	4.14108e+07	5.66719e+07	1.96324e+08
P11166	SLC2A1	Solute carrier family 2, facilitated glucose transporter member 1 OS=Homo sapiens GN=SLC2A1 PE=1 SV=2 - [GTR1_HUMAN]	Cytoskeleton; Cytosol; Extracellular region or secreted; Golgi apparatus; Nucleus; Plasma Membrane;	13	27.64	1	14	183	PS and AS	SEC and UC	5.49604e+06	6.59834e+06	1.7055e+07	2.90054e+07	6.20578e+08	7.98102e+07	1.22071e+08	1.65134e+07	2.99503e+07	2.276e+08
P31146	CORO1A	Coronin-1A OS=Homo sapiens GN=CORO1A PE=1 SV=4 - [COR1A_HUMAN]	Cytoskeleton; Cytosol; Endosome; Extracellular region or secreted; Plasma Membrane;	11	34.92	1	11	50	PS and AS	SEC and UC		348427		896054			2.0128e+07	2.18636e+07	3.60116e+06	1.9563e+07
P16452	EPB42	Erythrocyte membrane protein band 4.2 OS=Homo sapiens GN=EPB42 PE=1 SV=3 - [EPB42_HUMAN]	Cytoskeleton; Plasma Membrane;	11	19.97	1	11	27	PS and AS	SEC and UC		1.44267e+06	924430		2.16235e+07	5978983	5974371	4.47162e+06	1.73264e+06
P06702	S100A9	Protein S100-A9 OS=Homo sapiens GN=S100A9 PE=1 SV=1 - [S10A9_HUMAN]	Cytoskeleton; Cytosol; Extracellular region or secreted; Nucleus; Plasma Membrane;	11	89.47	1	11	147	PS and AS	SEC and UC	788795	6.47871e+06	3.35784e+06	2.41219e+08	2.38671e+08	9.83808e+07	3.0712e+07	2.47128e+07	4.92183e+06	4.69664e+08
P12814	ACTN1	Alpha-actinin-1 OS=Homo sapiens GN=ACTN1 PE=1 SV=2 - [ACTN1_HUMAN]	Cytoskeleton; Cytosol; Extracellular region or secreted; Plasma Membrane;	10	26.01	4	18	42	PS and AS	SEC and UC	140453			3.6756e+06	5273245		4.25635e+06	5.53021e+06
P04406	GAPDH	Glyceraldehyde-3-phosphate dehydrogenase OS=Homo sapiens GN=GAPDH PE=1 SV=3 - [G3P_HUMAN]	Cytoskeleton; Cytosol; Extracellular region or secreted; Nucleus; Plasma Membrane;	10	44.78	2	10	49	PS and AS	SEC and UC		1.24351e+06		6.4038e+06	1.18265e+07	4.41552e+06	4.40065e+07	2.00237e+07	6.78191e+06	7.8748e+07
P46940	IQGAP1	Ras GTPase-activating-like protein IQGAP1 OS=Homo sapiens GN=IQGAP1 PE=1 SV=1 - [IQGA1_HUMAN]	Cytoskeleton; Cytosol; Extracellular region or secreted; Nucleus; Plasma Membrane;	10	8.39	1	10	13	PS	SEC								2.4807e+06
P05109	S100A8	Protein S100-A8 OS=Homo sapiens GN=S100A8 PE=1 SV=1 - [S10A8_HUMAN]	Cytoskeleton; Cytosol; Extracellular region or secreted; Nucleus; Plasma Membrane;	10	84.95	1	10	100	PS and AS	SEC and UC	1.10153e+06	2.07105e+06	7.00436e+06	7.57607e+07	2.10387e+08	9.05029e+07	2.53577e+07	2.48096e+07	7.17002e+06	6.06989e+08
P16157	ANK1	Ankyrin-1 OS=Homo sapiens GN=ANK1 PE=1 SV=3 - [ANK1_HUMAN]	Cytoskeleton; Cytosol; Endoplasmic reticulum; Nucleus; Plasma Membrane;	9	6.86	1	9	12	PS and AS	SEC and UC					6.43016e+06			1.45536e+06	1.74277e+06
O75955	FLOT1	Flotillin-1 OS=Homo sapiens GN=FLOT1 PE=1 SV=3 - [FLOT1_HUMAN]	Cytoskeleton; Endosome; Extracellular region or secreted; Lysosome; Plasma Membrane;	9	26.23	1	9	17	PS and AS	SEC and UC	369136				1.61742e+07		7.33182e+06	3.16242e+06
P14923	JUP	Junction plakoglobin OS=Homo sapiens GN=JUP PE=1 SV=3 - [PLAK_HUMAN]	Cytoskeleton; Cytosol; Extracellular region or secreted; Nucleus; Plasma Membrane;	9	17.18	3	9	21	PS and AS	SEC and UC	826462		1.00006e+06	1.08351e+06		4.52272e+06	1.57585e+07	448839
P68104	EEF1A1	Elongation factor 1-alpha 1 OS=Homo sapiens GN=EEF1A1 PE=1 SV=1 - [EF1A1_HUMAN]	Cytoskeleton; Cytosol; Extracellular region or secreted; Lysosome; Nucleus; Plasma Membrane;	8	26.84	3	8	30	PS and AS	SEC and UC	1.95025e+06	3.51731e+06			2.97671e+07	8.95578e+06	2.03407e+06	5.15585e+06	5.27105e+06	4.68842e+07
P28074	PSMB5	Proteasome subunit beta type-5 OS=Homo sapiens GN=PSMB5 PE=1 SV=3 - [PSB5_HUMAN]	Cytoskeleton; Cytosol; Extracellular region or secreted; Nucleus;	7	30.04	2	7	7	AS	UC					2.29205e+07
P50995	ANXA11	Annexin A11 OS=Homo sapiens GN=ANXA11 PE=1 SV=1 - [ANX11_HUMAN]	Cytoskeleton; Cytosol; Extracellular region or secreted; Lysosome; Nucleus;	6	13.27	1	6	10	PS and AS	SEC and UC						1.33005e+06		3.65985e+06
Q01518	CAP1	Adenylyl cyclase-associated protein 1 OS=Homo sapiens GN=CAP1 PE=1 SV=5 - [CAP1_HUMAN]	Cytoskeleton; Extracellular region or secreted; Lysosome; Plasma Membrane;	6	16.63	2	6	12	PS	SEC								4.4912e+06
P15311	EZR	Ezrin OS=Homo sapiens GN=EZR PE=1 SV=4 - [EZRI_HUMAN]	Cytoskeleton; Cytosol; Endosome; Extracellular region or secreted; Nucleus; Plasma Membrane;	6	21.33	2	12	37	PS and AS	SEC and UC						2.65451e+06	2.13741e+07	1.11015e+07		5.47264e+06
P04899	GNAI2	Guanine nucleotide-binding protein G(i) subunit alpha-2 OS=Homo sapiens GN=GNAI2 PE=1 SV=3 - [GNAI2_HUMAN]	Cytoskeleton; Cytosol; Extracellular region or secreted; Nucleus; Plasma Membrane;	6	35.77	9	9	35	PS and AS	SEC and UC	1.61068e+06		1.18828e+06	925416	12210228		1.17405e+07	1.63526e+07	4.05484e+06
P07737	PFN1	Profilin-1 OS=Homo sapiens GN=PFN1 PE=1 SV=2 - [PROF1_HUMAN]	Cytoskeleton; Cytosol; Extracellular region or secreted; Nucleus;	6	65	2	6	13	PS and AS	SEC and UC				1.20143e+06	1.54651e+07		2.01374e+07	6.44428e+06	3.01259e+06
P25786	PSMA1	Proteasome subunit alpha type-1 OS=Homo sapiens GN=PSMA1 PE=1 SV=1 - [PSA1_HUMAN]	Cytoskeleton; Cytosol; Extracellular region or secreted; Nucleus;	6	34.98	1	6	9	PS and AS	UC					1.89783e+07	1.01116e+07				1.1822e+07
O75083	WDR1	WD repeat-containing protein 1 OS=Homo sapiens GN=WDR1 PE=1 SV=4 - [WDR1_HUMAN]	Cytoskeleton; Cytosol; Extracellular region or secreted;	6	17.33	1	6	11	PS	SEC								6.62167e+06	870952
P61160	ACTR2	Actin-related protein 2 OS=Homo sapiens GN=ACTR2 PE=1 SV=1 - [ARP2_HUMAN]	Cytoskeleton; Cytosol; Extracellular region or secreted; Lysosome;	5	16.24	1	5	9	PS	SEC								5564587
P04075	ALDOA	Fructose-bisphosphate aldolase A OS=Homo sapiens GN=ALDOA PE=1 SV=2 - [ALDOA_HUMAN]	Cytoskeleton; Cytosol; Extracellular region or secreted; Nucleus;	5	15.93	3	6	12	PS and AS	SEC and UC				1.85713e+06	1.10805e+07			5.24594e+06		3.46542e+06
P80723	BASP1	Brain acid soluble protein 1 OS=Homo sapiens GN=BASP1 PE=1 SV=2 - [BASP1_HUMAN]	Cytoskeleton; Extracellular region or secreted; Nucleus; Plasma Membrane;	5	41.41	1	5	6	PS and AS	SEC and UC				1.25854e+06				1.35305e+06	299912
P20930	FLG	Filaggrin OS=Homo sapiens GN=FLG PE=1 SV=3 - [FILA_HUMAN]	Cytoskeleton; Cytosol; Nucleus; Plasma Membrane;	5	3.52	1	5	9	PS and AS	SEC and UC					1.13769e+06		1.44259e+06	675631	160508
P52566	ARHGDIB	Rho GDP-dissociation inhibitor 2 OS=Homo sapiens GN=ARHGDIB PE=1 SV=3 - [GDIR2_HUMAN]	Cytoskeleton; Cytosol; Extracellular region or secreted;	4	25.87	1	4	8	PS	SEC								1.07684e+07	1.02776e+06
P00491	PNP	Purine nucleoside phosphorylase OS=Homo sapiens GN=PNP PE=1 SV=2 - [PNPH_HUMAN]	Cytoskeleton; Cytosol; Extracellular region or secreted; Nucleus;	4	19.72	1	4	5	PS and AS	UC				1.63884e+06	1.07917e+07					8.4604e+06
Q9Y490	TLN1	Talin-1 OS=Homo sapiens GN=TLN1 PE=1 SV=3 - [TLN1_HUMAN]	Cytoskeleton; Cytosol; Extracellular region or secreted; Plasma Membrane;	4	2.36	1	4	6	PS	SEC and UC								1.58249e+06		1.8929e+06
P07437	TUBB	Tubulin beta chain OS=Homo sapiens GN=TUBB PE=1 SV=2 - [TBB5_HUMAN]	Cytoskeleton; Extracellular region or secreted; Lysosome; Nucleus;	4	10.14	12	4	8	PS and AS	SEC		625166					2.19487e+06	1.61045e+06	1.31869e+06
P08670	VIM	Vimentin OS=Homo sapiens GN=VIM PE=1 SV=4 - [VIME_HUMAN]	Cytoskeleton; Cytosol; Extracellular region or secreted; Peroxisome; Plasma Membrane;	4	10.73	2	6	30	PS and AS	SEC and UC				4.5494e+08	3.24167e+07	1.22123e+07	8.06852e+07	1.12899e+07	3.8175e+07
P62258	YWHAE	14-3-3 protein epsilon OS=Homo sapiens GN=YWHAE PE=1 SV=1 - [1433E_HUMAN]	Cytoskeleton; Cytosol; Extracellular region or secreted; Mitochondrion; Nucleus;	4	30.98	4	7	18	PS and AS	SEC and UC					1.00007e+07	3.25025e+06		4.21596e+06	2.07984e+06	7.13926e+06
P31944	CASP14	Caspase-14 OS=Homo sapiens GN=CASP14 PE=1 SV=2 - [CASPE_HUMAN]	Cytoskeleton; Cytosol; Extracellular region or secreted; Nucleus;	3	13.64	1	3	3	PS and AS	SEC and UC					4.66218e+06				1.44963e+06
P60953	CDC42	Cell division control protein 42 homolog OS=Homo sapiens GN=CDC42 PE=1 SV=2 - [CDC42_HUMAN]	Cytoskeleton; Cytosol; Endoplasmic reticulum; Extracellular region or secreted; Golgi apparatus; Plasma Membrane;	3	19.9	1	3	8	PS	SEC								5.57042e+06	1.55935e+06
Q00610	CLTC	Clathrin heavy chain 1 OS=Homo sapiens GN=CLTC PE=1 SV=5 - [CLH1_HUMAN]	Cytoskeleton; Cytosol; Endosome; Extracellular region or secreted; Golgi apparatus; Lysosome; Plasma Membrane;	3	2.15	1	3	4	PS	SEC								1.88758e+06	2.56705e+07
P61978	HNRNPK	Heterogeneous nuclear ribonucleoprotein K OS=Homo sapiens GN=HNRNPK PE=1 SV=1 - [HNRPK_HUMAN]	Cytoskeleton; Extracellular region or secreted; Nucleus;	3	7.34	1	3	3	AS	UC					1.05946e+07
P20700	LMNB1	Lamin-B1 OS=Homo sapiens GN=LMNB1 PE=1 SV=2 - [LMNB1_HUMAN]	Cytoskeleton; Nucleus;	3	5.97	1	3	3	PS	SEC								353667
Q14764	MVP	Major vault protein OS=Homo sapiens GN=MVP PE=1 SV=4 - [MVP_HUMAN]	Cytoskeleton; Cytosol; Extracellular region or secreted; Nucleus;	3	4.03	1	3	3	PS and AS	UC				1.10442e+06						2.06623e+06
P80511	S100A12	Protein S100-A12 OS=Homo sapiens GN=S100A12 PE=1 SV=2 - [S10AC_HUMAN]	Cytoskeleton; Cytosol; Extracellular region or secreted; Nucleus; Plasma Membrane;	3	56.52	1	3	5	PS and AS	SEC and UC				1.9328e+07	1.88151e+07				1.31285e+06
P61158	ACTR3	Actin-related protein 3 OS=Homo sapiens GN=ACTR3 PE=1 SV=3 - [ARP3_HUMAN]	Cytoskeleton; Cytosol; Extracellular region or secreted;	2	7.66	1	2	2	PS	SEC								2.14375e+06
O15143	ARPC1B	Actin-related protein 2/3 complex subunit 1B OS=Homo sapiens GN=ARPC1B PE=1 SV=3 - [ARC1B_HUMAN]	Cytoskeleton; Cytosol; Extracellular region or secreted;	2	8.33	1	2	7	PS and AS	SEC and UC				493846			3.22988e+06	4.81827e+06
O15144	ARPC2	Actin-related protein 2/3 complex subunit 2 OS=Homo sapiens GN=ARPC2 PE=1 SV=1 - [ARPC2_HUMAN]	Cytoskeleton; Cytosol; Endosome; Extracellular region or secreted; Plasma Membrane;	2	7	1	2	2	PS	SEC								2.97422e+06
P47756	CAPZB	F-actin-capping protein subunit beta OS=Homo sapiens GN=CAPZB PE=1 SV=4 - [CAPZB_HUMAN]	Cytoskeleton; Cytosol; Extracellular region or secreted;	2	8.66	1	2	2	PS	SEC								1.64805e+06
P11171	EPB41	Protein 4.1 OS=Homo sapiens GN=EPB41 PE=1 SV=4 - [41_HUMAN]	Cytoskeleton; Cytosol; Nucleus; Plasma Membrane;	2	3.59	1	2	2	PS and AS	SEC and UC					3.99161e+06			944939
Q86UX7	FERMT3	Fermitin family homolog 3 OS=Homo sapiens GN=FERMT3 PE=1 SV=1 - [URP2_HUMAN]	Cytoskeleton; Extracellular region or secreted;	2	4.8	1	2	4	PS	SEC								3.472e+06
P04921	GYPC	Glycophorin-C OS=Homo sapiens GN=GYPC PE=1 SV=1 - [GLPC_HUMAN]	Cytoskeleton; Plasma Membrane;	2	21.09	1	2	12	PS and AS	SEC and UC			5.64358e+06	3.67456e+06		3.97894e+07			2.2453e+07	6.50694e+07
P06239	LCK	Tyrosine-protein kinase Lck OS=Homo sapiens GN=LCK PE=1 SV=6 - [LCK_HUMAN]	Cytoskeleton; Cytosol; Extracellular region or secreted; Plasma Membrane;	2	5.89	1	2	3	PS	SEC								816052
B0I1T2	MYO1G	Unconventional myosin-Ig OS=Homo sapiens GN=MYO1G PE=1 SV=2 - [MYO1G_HUMAN]	Cytoskeleton; Extracellular region or secreted; Plasma Membrane;	2	1.87	1	2	2	PS	SEC								1.12587e+06
Q8WUM4	PDCD6IP	Programmed cell death 6-interacting protein OS=Homo sapiens GN=PDCD6IP PE=1 SV=1 - [PDC6I_HUMAN]	Cytoskeleton; Cytosol; Endoplasmic reticulum; Extracellular region or secreted; Plasma Membrane;	2	2.53	1	2	2	PS	SEC								963563
P62826	RAN	GTP-binding nuclear protein Ran OS=Homo sapiens GN=RAN PE=1 SV=3 - [RAN_HUMAN]	Cytoskeleton; Cytosol; Endosome; Extracellular region or secreted; Nucleus;	2	11.11	1	2	3	PS and AS	SEC and UC					3752388				1.83059e+06
O00560	SDCBP	Syntenin-1 OS=Homo sapiens GN=SDCBP PE=1 SV=1 - [SDCB1_HUMAN]	Cytoskeleton; Cytosol; Endoplasmic reticulum; Extracellular region or secreted; Lysosome; Nucleus; Plasma Membrane;	2	10.07	1	2	2	AS	UC					1.08748e+07
P53985	SLC16A1	Monocarboxylate transporter 1 OS=Homo sapiens GN=SLC16A1 PE=1 SV=3 - [MOT1_HUMAN]	Cytoskeleton; Extracellular region or secreted; Mitochondrion; Plasma Membrane;	2	6	1	2	5	PS and AS	SEC and UC					2.60986e+07				4.51789e+06	4.85451e+06
O14745	SLC9A3R1	Na(+)/H(+) exchange regulatory cofactor NHE-RF1 OS=Homo sapiens GN=SLC9A3R1 PE=1 SV=4 - [NHRF1_HUMAN]	Cytoskeleton; Extracellular region or secreted; Plasma Membrane;	2	8.94	1	2	2	PS	SEC								1.29409e+06
P11277	SPTB	Spectrin beta chain, erythrocytic OS=Homo sapiens GN=SPTB PE=1 SV=5 - [SPTB1_HUMAN]	Cytoskeleton; Cytosol; Golgi apparatus; Plasma Membrane;	2	1.4	1	2	3	PS and AS	SEC		310767						1.65878e+06	482007
P62328	TMSB4X	Thymosin beta-4 OS=Homo sapiens GN=TMSB4X PE=1 SV=2 - [TYB4_HUMAN]	Cytoskeleton; Cytosol; Extracellular region or secreted; Nucleus;	2	31.82	1	2	2	AS	UC				4.41591e+06		8.34518e+06
P60709	ACTB	Actin, cytoplasmic 1 OS=Homo sapiens GN=ACTB PE=1 SV=1 - [ACTB_HUMAN]	Cytoskeleton; Cytosol; Extracellular region or secreted; Nucleus; Plasma Membrane;	1	70.67	6	19	328	PS and AS	SEC and UC	1.39032e+07	9.32003e+06	4.79796e+06	2.04436e+07	6.01867e+07	1.74392e+07	2.45526e+08	1.70621e+08	2.83227e+07	1.1673e+08
Q562R1	ACTBL2	Beta-actin-like protein 2 OS=Homo sapiens GN=ACTBL2 PE=1 SV=2 - [ACTBL_HUMAN]	Cytoskeleton; Extracellular region or secreted;	1	16.22	1	5	52	PS and AS	SEC and UC	1.19117e+07		2.92281e+06	5.0572e+06	8.22737e+06	8.04262e+06	3.25984e+08	1.00881e+08	1.02537e+07	28370720
P68032	ACTC1	Actin, alpha cardiac muscle 1 OS=Homo sapiens GN=ACTC1 PE=1 SV=1 - [ACTC_HUMAN]	Cytoskeleton; Cytosol; Extracellular region or secreted;	1	31.83	5	11	133	PS and AS	SEC and UC	1.03358e+07	4.66633e+06	4.79796e+06	2.04436e+07	2.3437e+07	1.74392e+07	1.82637e+08	1.59384e+08	2.83227e+07	1.11447e+08
P63261	ACTG1	Actin, cytoplasmic 2 OS=Homo sapiens GN=ACTG1 PE=1 SV=1 - [ACTG_HUMAN]	Cytoskeleton; Cytosol; Extracellular region or secreted; Nucleus; Plasma Membrane;	1	70.67	6	19	326	PS and AS	SEC and UC	1.39032e+07	9.32003e+06	4.79796e+06	2.04436e+07	6.01867e+07	1.74392e+07	2.45526e+08	1.70621e+08	2.83227e+07	1.1673e+08
O43707	ACTN4	Alpha-actinin-4 OS=Homo sapiens GN=ACTN4 PE=1 SV=2 - [ACTN4_HUMAN]	Cytoskeleton; Cytosol; Extracellular region or secreted; Nucleus;	1	12.29	1	9	27	PS and AS	SEC and UC	140453			3.6756e+06	5273245		4.25635e+06	5.14647e+06
P09972	ALDOC	Fructose-bisphosphate aldolase C OS=Homo sapiens GN=ALDOC PE=1 SV=2 - [ALDOC_HUMAN]	Cytoskeleton; Cytosol; Extracellular region or secreted; Mitochondrion;	1	8.24	3	2	3	PS and AS	UC					7.11964e+06					3.46542e+06
P59998	ARPC4	Actin-related protein 2/3 complex subunit 4 OS=Homo sapiens GN=ARPC4 PE=1 SV=3 - [ARPC4_HUMAN]	Cytoskeleton; Cytosol; Extracellular region or secreted;	1	6.55	1	1	2	PS	SEC							7.82152e+06	4.46722e+06
P08754	GNAI3	Guanine nucleotide-binding protein G(k) subunit alpha OS=Homo sapiens GN=GNAI3 PE=1 SV=3 - [GNAI3_HUMAN]	Cytoskeleton; Extracellular region or secreted; Golgi apparatus; Lysosome; Nucleus; Plasma Membrane;	1	13.56	9	4	12	PS and AS	SEC and UC	1.61068e+06		1.18828e+06	925416	12210228			9.94466e+06	4.05484e+06
P61006	RAB8A	Ras-related protein Rab-8A OS=Homo sapiens GN=RAB8A PE=1 SV=1 - [RAB8A_HUMAN]	Cytoskeleton; Cytosol; Endosome; Extracellular region or secreted; Golgi apparatus; Plasma Membrane;	1	12.08	16	2	7	PS and AS	SEC and UC			2.59245e+06		8.21326e+07	1.33923e+07	2.22352e+07	440445	1.07392e+07	8.13764e+07
Q96NA2	RILP	Rab-interacting lysosomal protein OS=Homo sapiens GN=RILP PE=1 SV=1 - [RILP_HUMAN]	Cytoskeleton; Cytosol; Endosome; Lysosome; Mitochondrion;	1	3.74	1	1	3	PS	SEC and UC									192193	1.02637e+06
Q8TF72	SHROOM3	Protein Shroom3 OS=Homo sapiens GN=SHROOM3 PE=1 SV=2 - [SHRM3_HUMAN]	Cytoskeleton; Plasma Membrane;	1	0.45	1	1	25	PS and AS	SEC and UC		8.68389e+07			1.78399e+08		1.33178e+08	9.5596e+07

## Sheet: Lysosome
Accession	Gene Name	Description	Subcellular location (GO annotation)	Σ# Unique Peptides	ΣCoverage	Σ# Proteins	Σ# Peptides	Σ# PSMs	identification according to culture conditions (PS/AS)	identification according to exosome isolation (SEC/UC)	huRex CB8_AS_SEC	huRex CB15_AS_SEC	huRex CB31_AS_SEC	huRex CB8_AS_UC	huRex CB15_AS_UC	huRex CB31_AS_UC	huRex CB16_PS_SEC	huRex CB17_PS_SEC	huRex CB30_PS_SEC	huRex CB30_PS_UC
P05164	MPO	Myeloperoxidase OS=Homo sapiens GN=MPO PE=1 SV=1 - [PERM_HUMAN]	Extracellular region or secreted; Lysosome; Mitochondrion; Nucleus;	41	54.09	2	41	478	PS and AS	SEC and UC	1.24262e+07	2.66703e+06	2.37938e+07	4.70585e+07	3.56796e+08	7.6565e+07	31121277	1.39166e+08	5.48607e+07	1.57665e+08
P11142	HSPA8	Heat shock cognate 71 kDa protein OS=Homo sapiens GN=HSPA8 PE=1 SV=1 - [HSP7C_HUMAN]	Cytosol; Endosome; Extracellular region or secreted; Lysosome; Nucleus; Plasma Membrane;	31	70.28	3	34	348	PS and AS	SEC and UC	3.29084e+06	7.4493e+06	1.05367e+07	1.82442e+07	3.06599e+08	6.48355e+07	1.16189e+08	3.35599e+07	7.07139e+07	3.54969e+08
P04040	CAT	Catalase OS=Homo sapiens GN=CAT PE=1 SV=3 - [CATA_HUMAN]	Cytosol; Endoplasmic reticulum; Extracellular region or secreted; Golgi apparatus; Lysosome; Mitochondrion; Peroxisome; Plasma Membrane;	26	53.7	1	26	103	PS and AS	SEC and UC		3.09806e+06	1.0417e+06	1.52623e+07	2.68584e+08	3.03238e+07	7.10961e+06	9.95428e+06	1.38779e+06	3.1879e+07
Q86YZ3	HRNR	Hornerin OS=Homo sapiens GN=HRNR PE=1 SV=2 - [HORN_HUMAN]	Extracellular region or secreted; Lysosome; Nucleus; Plasma Membrane;	26	24.91	1	26	99	PS and AS	SEC and UC	225249		5.42515e+06	890996	6.68598e+06	5.69116e+07	1.13529e+07	2.08003e+06	1.22166e+07	6.13995e+06
Q93050	ATP6V0A1	V-type proton ATPase 116 kDa subunit a isoform 1 OS=Homo sapiens GN=ATP6V0A1 PE=1 SV=3 - [VPP1_HUMAN]	Cytosol; Endosome; Extracellular region or secreted; Golgi apparatus; Lysosome; Nucleus; Plasma Membrane;	21	26.52	2	21	66	PS and AS	SEC and UC			1.24844e+06	2.79691e+06	7.54062e+07	7.55709e+06	6.70092e+08	1.38694e+06	8.45362e+06	4.57103e+07
Q07954	LRP1	Prolow-density lipoprotein receptor-related protein 1 OS=Homo sapiens GN=LRP1 PE=1 SV=2 - [LRP1_HUMAN]	Cytosol; Endosome; Lysosome; Nucleus; Plasma Membrane;	20	5.61	2	20	26	PS and AS	SEC and UC					9.41594e+06				1.80947e+06	1.14104e+07
P08133	ANXA6	Annexin A6 OS=Homo sapiens GN=ANXA6 PE=1 SV=3 - [ANXA6_HUMAN]	Endosome; Extracellular region or secreted; Lysosome; Mitochondrion;	19	41.46	1	19	67	PS and AS	SEC and UC			762174	1.54442e+06	1.37821e+07		1.84267e+07	1.27135e+07	2.32516e+06	6.2027e+06
P27105	STOM	Erythrocyte band 7 integral membrane protein OS=Homo sapiens GN=STOM PE=1 SV=3 - [STOM_HUMAN]	Cytoskeleton; Cytosol; Endoplasmic reticulum; Extracellular region or secreted; Lysosome; Mitochondrion; Plasma Membrane;	16	68.4	2	16	353	PS and AS	SEC and UC	7.96223e+06	1.31779e+07	2.78469e+07	1.46499e+07	3.83241e+08	1.29967e+08	1.1232e+08	4.14108e+07	5.66719e+07	1.96324e+08
P04196	HRG	Histidine-rich glycoprotein OS=Homo sapiens GN=HRG PE=1 SV=1 - [HRG_HUMAN]	Endosome; Extracellular region or secreted; Lysosome; Plasma Membrane;	15	34.48	3	15	40	PS and AS	SEC and UC		1737432				1.29895e+06	1.63943e+07		3.13998e+07	3.54461e+08
P55072	VCP	Transitional endoplasmic reticulum ATPase OS=Homo sapiens GN=VCP PE=1 SV=4 - [TERA_HUMAN]	Cytosol; Endoplasmic reticulum; Extracellular region or secreted; Lysosome; Nucleus;	15	23.95	1	15	21	PS and AS	SEC and UC					1.91777e+07	2.30355e+06		1.35522e+06
P61421	ATP6V0D1	V-type proton ATPase subunit d 1 OS=Homo sapiens GN=ATP6V0D1 PE=1 SV=1 - [VA0D1_HUMAN]	Endosome; Extracellular region or secreted; Lysosome; Plasma Membrane;	13	46.44	2	13	42	PS and AS	SEC and UC		795740	2.4771e+06	5.03343e+06	8.42625e+07	1.0646e+07		4.17991e+06	1.33516e+07	7.41337e+07
P51149	RAB7A	Ras-related protein Rab-7a OS=Homo sapiens GN=RAB7A PE=1 SV=1 - [RAB7A_HUMAN]	Cytosol; Endosome; Extracellular region or secreted; Golgi apparatus; Lysosome; Plasma Membrane;	13	71.01	3	13	37	PS and AS	SEC and UC		1.18018e+06		2.06968e+06	2.83951e+07	2.28113e+06	1.44731e+07	3.81703e+06	8.17817e+06	5.73657e+07
P02794	FTH1	Ferritin heavy chain OS=Homo sapiens GN=FTH1 PE=1 SV=2 - [FRIH_HUMAN]	Cytosol; Extracellular region or secreted; Lysosome; Nucleus;	11	71.58	2	11	32	PS and AS	SEC and UC					2.31885e+08	7.66594e+06	2.67875e+06	2.05361e+06
P02774	GC	Vitamin D-binding protein OS=Homo sapiens GN=GC PE=1 SV=1 - [VTDB_HUMAN]	Cytosol; Extracellular region or secreted; Lysosome;	11	40.93	1	15	24	PS and AS	SEC and UC						3.68313e+06			661346	2.2198e+08
P04083	ANXA1	Annexin A1 OS=Homo sapiens GN=ANXA1 PE=1 SV=2 - [ANXA1_HUMAN]	Cytosol; Endosome; Extracellular region or secreted; Lysosome; Mitochondrion; Nucleus; Plasma Membrane;	10	39.88	1	10	33	PS and AS	SEC and UC	606674			1.85695e+06	4.95642e+06		1.36312e+07	1.41033e+07	4.13387e+06
P08311	CTSG	Cathepsin G OS=Homo sapiens GN=CTSG PE=1 SV=2 - [CATG_HUMAN]	Extracellular region or secreted; Lysosome; Nucleus; Plasma Membrane;	10	40.39	1	10	60	PS and AS	SEC and UC	889796	8.15032e+06	3.77899e+06	3.2519e+07	1.96641e+08	7.38322e+06	3.17101e+06	6.51263e+06		6.94016e+06
O15400	STX7	Syntaxin-7 OS=Homo sapiens GN=STX7 PE=1 SV=4 - [STX7_HUMAN]	Endosome; Extracellular region or secreted; Lysosome; Plasma Membrane;	10	49.81	1	10	38	PS and AS	SEC and UC		820932	2.00904e+06	3.65206e+06	8.31037e+07	1.21891e+07	4615610	1.77069e+06	1.75127e+07	1.3448e+08
O75955	FLOT1	Flotillin-1 OS=Homo sapiens GN=FLOT1 PE=1 SV=3 - [FLOT1_HUMAN]	Cytoskeleton; Endosome; Extracellular region or secreted; Lysosome; Plasma Membrane;	9	26.23	1	9	17	PS and AS	SEC and UC	369136				1.61742e+07		7.33182e+06	3.16242e+06
P68104	EEF1A1	Elongation factor 1-alpha 1 OS=Homo sapiens GN=EEF1A1 PE=1 SV=1 - [EF1A1_HUMAN]	Cytoskeleton; Cytosol; Extracellular region or secreted; Lysosome; Nucleus; Plasma Membrane;	8	26.84	3	8	30	PS and AS	SEC and UC	1.95025e+06	3.51731e+06			2.97671e+07	8.95578e+06	2.03407e+06	5.15585e+06	5.27105e+06	4.68842e+07
Q9Y487	ATP6V0A2	V-type proton ATPase 116 kDa subunit a isoform 2 OS=Homo sapiens GN=ATP6V0A2 PE=1 SV=2 - [VPP2_HUMAN]	Endosome; Lysosome; Plasma Membrane;	7	10.16	1	7	7	PS and AS	UC					2.18387e+07					9.85589e+06
P08246	ELANE	Neutrophil elastase OS=Homo sapiens GN=ELANE PE=1 SV=1 - [ELNE_HUMAN]	Extracellular region or secreted; Lysosome;	7	46.82	1	7	37	PS and AS	SEC and UC	1.48959e+06			3.68593e+07	4.06259e+08			2.28397e+07
P02792	FTL	Ferritin light chain OS=Homo sapiens GN=FTL PE=1 SV=2 - [FRIL_HUMAN]	Cytosol; Extracellular region or secreted; Lysosome;	7	46.86	1	7	13	AS	UC					1.88097e+08	4.62065e+06
P50995	ANXA11	Annexin A11 OS=Homo sapiens GN=ANXA11 PE=1 SV=1 - [ANX11_HUMAN]	Cytoskeleton; Cytosol; Extracellular region or secreted; Lysosome; Nucleus;	6	13.27	1	6	10	PS and AS	SEC and UC						1.33005e+06		3.65985e+06
Q01518	CAP1	Adenylyl cyclase-associated protein 1 OS=Homo sapiens GN=CAP1 PE=1 SV=5 - [CAP1_HUMAN]	Cytoskeleton; Extracellular region or secreted; Lysosome; Plasma Membrane;	6	16.63	2	6	12	PS	SEC								4.4912e+06
P00441	SOD1	Superoxide dismutase [Cu-Zn] OS=Homo sapiens GN=SOD1 PE=1 SV=2 - [SODC_HUMAN]	Cytosol; Extracellular region or secreted; Lysosome; Mitochondrion; Nucleus; Peroxisome;	6	56.49	2	6	11	PS and AS	SEC and UC				9.42845e+06	3.63506e+07	7.00879e+06			1.19888e+06	9.97958e+06
P61160	ACTR2	Actin-related protein 2 OS=Homo sapiens GN=ACTR2 PE=1 SV=1 - [ARP2_HUMAN]	Cytoskeleton; Cytosol; Extracellular region or secreted; Lysosome;	5	16.24	1	5	9	PS	SEC								5564587
Q9Y2G3	ATP11B	Probable phospholipid-transporting ATPase IF OS=Homo sapiens GN=ATP11B PE=1 SV=2 - [AT11B_HUMAN]	Endoplasmic reticulum; Endosome; Golgi apparatus; Lysosome; Nucleus; Plasma Membrane;	5	5.44	1	5	5	PS and AS	SEC and UC					7.54422e+06				860327
Q9BTU6	PI4K2A	Phosphatidylinositol 4-kinase type 2-alpha OS=Homo sapiens GN=PI4K2A PE=1 SV=1 - [P4K2A_HUMAN]	Cytosol; Endosome; Golgi apparatus; Lysosome; Mitochondrion; Plasma Membrane;	5	11.69	1	5	7	AS	UC					1.4065e+07
P61106	RAB14	Ras-related protein Rab-14 OS=Homo sapiens GN=RAB14 PE=1 SV=4 - [RAB14_HUMAN]	Cytosol; Endoplasmic reticulum; Endosome; Extracellular region or secreted; Golgi apparatus; Lysosome; Plasma Membrane;	5	44.19	16	6	15	PS and AS	SEC and UC			2.59245e+06		3.91049e+07	1.33923e+07	1.49133e+07		5.69815e+06	5.4113e+07
Q9BV40	VAMP8	Vesicle-associated membrane protein 8 OS=Homo sapiens GN=VAMP8 PE=1 SV=1 - [VAMP8_HUMAN]	Cytosol; Endosome; Extracellular region or secreted; Lysosome; Plasma Membrane;	5	51	1	5	6	PS and AS	SEC and UC					2.06921e+06				2.59973e+06	2.45353e+06
P20160	AZU1	Azurocidin OS=Homo sapiens GN=AZU1 PE=1 SV=3 - [CAP7_HUMAN]	Extracellular region or secreted; Lysosome;	4	16.33	1	4	12	PS and AS	SEC and UC				2.86955e+07	1.8309e+07				3.2448e+06
Q01469	FABP5	Fatty acid-binding protein, epidermal OS=Homo sapiens GN=FABP5 PE=1 SV=3 - [FABP5_HUMAN]	Cytosol; Extracellular region or secreted; Lysosome; Nucleus; Plasma Membrane;	4	31.11	1	4	6	PS and AS	SEC and UC				2.28705e+06	6.45255e+06	1.85329e+06	6.48033e+06
P62879	GNB2	Guanine nucleotide-binding protein G(I)/G(S)/G(T) subunit beta-2 OS=Homo sapiens GN=GNB2 PE=1 SV=3 - [GBB2_HUMAN]	Cytosol; Extracellular region or secreted; Lysosome; Plasma Membrane;	4	29.12	4	8	19	PS and AS	SEC and UC					6.05511e+06		8.04746e+06	1.02667e+07	1.99133e+06
P07900	HSP90AA1	Heat shock protein HSP 90-alpha OS=Homo sapiens GN=HSP90AA1 PE=1 SV=5 - [HS90A_HUMAN]	Cytosol; Extracellular region or secreted; Lysosome; Nucleus; Plasma Membrane;	4	12.3	8	8	16	PS and AS	SEC and UC		1.29193e+06			8.24727e+06		14738257	7.20295e+06	4.15293e+06
P61626	LYZ	Lysozyme C OS=Homo sapiens GN=LYZ PE=1 SV=1 - [LYSC_HUMAN]	Extracellular region or secreted; Lysosome;	4	41.22	1	4	11	PS and AS	SEC and UC	1.82124e+06			5.36725e+06				1.43777e+06
Q5T0T0	MARCH8	E3 ubiquitin-protein ligase MARCH8 OS=Homo sapiens GN=MARCH8 PE=1 SV=1 - [MARH8_HUMAN]	Endosome; Lysosome;	4	20.62	1	4	12	PS and AS	SEC and UC					1.41285e+07		4.87215e+06	1.35162e+06	3.45538e+06	2.74178e+07
P07437	TUBB	Tubulin beta chain OS=Homo sapiens GN=TUBB PE=1 SV=2 - [TBB5_HUMAN]	Cytoskeleton; Extracellular region or secreted; Lysosome; Nucleus;	4	10.14	12	4	8	PS and AS	SEC		625166					2.19487e+06	1.61045e+06	1.31869e+06
P51809	VAMP7	Vesicle-associated membrane protein 7 OS=Homo sapiens GN=VAMP7 PE=1 SV=3 - [VAMP7_HUMAN]	Endoplasmic reticulum; Endosome; Extracellular region or secreted; Golgi apparatus; Lysosome; Plasma Membrane;	4	19.55	1	4	5	AS	UC					1.24607e+07
Q00610	CLTC	Clathrin heavy chain 1 OS=Homo sapiens GN=CLTC PE=1 SV=5 - [CLH1_HUMAN]	Cytoskeleton; Cytosol; Endosome; Extracellular region or secreted; Golgi apparatus; Lysosome; Plasma Membrane;	3	2.15	1	3	4	PS	SEC								1.88758e+06	2.56705e+07
P59665	DEFA1	Neutrophil defensin 1 OS=Homo sapiens GN=DEFA1 PE=1 SV=1 - [DEF1_HUMAN]	Extracellular region or secreted; Golgi apparatus; Lysosome;	3	20.21	2	3	133	PS and AS	SEC and UC	2.16377e+07	3.42533e+07	6.52901e+06	1.73514e+08	2.20236e+09	4.66741e+07	4.0451e+07	7.50025e+07	3.93304e+06	6.48891e+08
P50395	GDI2	Rab GDP dissociation inhibitor beta OS=Homo sapiens GN=GDI2 PE=1 SV=2 - [GDIB_HUMAN]	Cytosol; Extracellular region or secreted; Lysosome;	3	13.93	1	3	3	PS	SEC								1.22638e+06
P46976	GYG1	Glycogenin-1 OS=Homo sapiens GN=GYG1 PE=1 SV=4 - [GLYG_HUMAN]	Cytosol; Extracellular region or secreted; Lysosome;	3	12.57	1	3	3	AS	UC				1.95445e+06		1.16138e+07
P13473	LAMP2	Lysosome-associated membrane glycoprotein 2 OS=Homo sapiens GN=LAMP2 PE=1 SV=2 - [LAMP2_HUMAN]	Endosome; Extracellular region or secreted; Golgi apparatus; Lysosome; Plasma Membrane;	3	7.07	1	3	7	PS and AS	SEC and UC	71345.5				2.58241e+07				873820	1.97576e+07
P20645	M6PR	Cation-dependent mannose-6-phosphate receptor OS=Homo sapiens GN=M6PR PE=1 SV=1 - [MPRD_HUMAN]	Endosome; Golgi apparatus; Lysosome; Plasma Membrane;	3	11.91	1	3	5	PS and AS	SEC and UC			837084		3.9447e+06				2704901
P41218	MNDA	Myeloid cell nuclear differentiation antigen OS=Homo sapiens GN=MNDA PE=1 SV=1 - [MNDA_HUMAN]	Extracellular region or secreted; Lysosome; Nucleus;	3	7.37	2	3	6	PS	SEC and UC							2.28137e+06		1.38477e+06	17375405
P24158	PRTN3	Myeloblastin OS=Homo sapiens GN=PRTN3 PE=1 SV=3 - [PRTN3_HUMAN]	Cytosol; Extracellular region or secreted; Lysosome; Plasma Membrane;	3	17.58	1	3	6	AS	UC				7.05036e+06		4.62547e+06
P31151	S100A7	Protein S100-A7 OS=Homo sapiens GN=S100A7 PE=1 SV=4 - [S10A7_HUMAN]	Cytosol; Endoplasmic reticulum; Extracellular region or secreted; Lysosome; Nucleus;	3	42.57	2	3	5	PS and AS	SEC and UC				2.14089e+06	517416			58654.4
P29508	SERPINB3	Serpin B3 OS=Homo sapiens GN=SERPINB3 PE=1 SV=2 - [SPB3_HUMAN]	Extracellular region or secreted; Lysosome; Nucleus;	3	10	2	3	4	PS and AS	SEC and UC				1.02995e+06	1.977e+06		4.84797e+06
Q9NV96	TMEM30A	Cell cycle control protein 50A OS=Homo sapiens GN=TMEM30A PE=1 SV=1 - [CC50A_HUMAN]	Endoplasmic reticulum; Golgi apparatus; Lysosome; Plasma Membrane;	3	12.74	1	3	6	PS and AS	SEC and UC					6.35164e+06				892858	1.54528e+07
P21281	ATP6V1B2	V-type proton ATPase subunit B, brain isoform OS=Homo sapiens GN=ATP6V1B2 PE=1 SV=3 - [VATB2_HUMAN]	Cytosol; Extracellular region or secreted; Lysosome; Plasma Membrane;	2	6.85	2	2	3	PS and AS	UC					5.32209e+06					8.53076e+06
O75131	CPNE3	Copine-3 OS=Homo sapiens GN=CPNE3 PE=1 SV=1 - [CPNE3_HUMAN]	Cytosol; Extracellular region or secreted; Lysosome; Mitochondrion; Nucleus; Plasma Membrane;	2	4.66	1	2	2	PS	SEC								1.39069e+06
Q53TN4	CYBRD1	Cytochrome b reductase 1 OS=Homo sapiens GN=CYBRD1 PE=1 SV=1 - [CYBR1_HUMAN]	Extracellular region or secreted; Lysosome; Plasma Membrane;	2	3.85	1	2	4	PS	SEC and UC									1.78986e+06	8.77863e+06
Q9H3Z4	DNAJC5	DnaJ homolog subfamily C member 5 OS=Homo sapiens GN=DNAJC5 PE=1 SV=1 - [DNJC5_HUMAN]	Extracellular region or secreted; Lysosome; Mitochondrion; Plasma Membrane;	2	14.65	1	2	3	AS	UC					6.84021e+06
P62873	GNB1	Guanine nucleotide-binding protein G(I)/G(S)/G(T) subunit beta-1 OS=Homo sapiens GN=GNB1 PE=1 SV=3 - [GBB1_HUMAN]	Cytosol; Extracellular region or secreted; Lysosome; Plasma Membrane;	2	25	2	6	17	PS and AS	SEC and UC					6.05511e+06		8.04746e+06	1.02684e+07	1.67367e+06
P08238	HSP90AB1	Heat shock protein HSP 90-beta OS=Homo sapiens GN=HSP90AB1 PE=1 SV=4 - [HS90B_HUMAN]	Cytosol; Extracellular region or secreted; Lysosome; Mitochondrion; Nucleus; Plasma Membrane;	2	9.94	6	6	14	PS and AS	SEC and UC		1.29193e+06			8.24727e+06		14738257	7.13969e+06	4.15293e+06
P51148	RAB5C	Ras-related protein Rab-5C OS=Homo sapiens GN=RAB5C PE=1 SV=2 - [RAB5C_HUMAN]	Endosome; Extracellular region or secreted; Lysosome; Plasma Membrane;	2	21.3	2	4	12	PS and AS	SEC and UC					2.06838e+07	1.82046e+06	6.16809e+06	1.25592e+06	2.47481e+06	1.2127e+07
Q9HD89	RETN	Resistin OS=Homo sapiens GN=RETN PE=1 SV=1 - [RETN_HUMAN]	Extracellular region or secreted; Lysosome; Nucleus;	2	24.07	1	2	2	AS	UC				3.79668e+06
O00560	SDCBP	Syntenin-1 OS=Homo sapiens GN=SDCBP PE=1 SV=1 - [SDCB1_HUMAN]	Cytoskeleton; Cytosol; Endoplasmic reticulum; Extracellular region or secreted; Lysosome; Nucleus; Plasma Membrane;	2	10.07	1	2	2	AS	UC					1.08748e+07
P49281	SLC11A2	Natural resistance-associated macrophage protein 2 OS=Homo sapiens GN=SLC11A2 PE=1 SV=2 - [NRAM2_HUMAN]	Endosome; Golgi apparatus; Lysosome; Mitochondrion; Nucleus; Plasma Membrane;	2	6.87	1	2	4	AS	UC				6.24576e+06	3.87602e+07
Q9UNK0	STX8	Syntaxin-8 OS=Homo sapiens GN=STX8 PE=1 SV=2 - [STX8_HUMAN]	Cytosol; Endoplasmic reticulum; Endosome; Golgi apparatus; Lysosome; Plasma Membrane;	2	13.98	1	2	2	AS	UC					8.30312e+06
Q969X1	TMBIM1	Protein lifeguard 3 OS=Homo sapiens GN=TMBIM1 PE=1 SV=2 - [LFG3_HUMAN]	Endosome; Extracellular region or secreted; Golgi apparatus; Lysosome; Plasma Membrane;	2	4.82	1	2	10	PS and AS	SEC and UC		737940		2.62781e+06	7.02386e+07	9634081	1.44492e+07	5.08524e+06
Q96QK1	VPS35	Vacuolar protein sorting-associated protein 35 OS=Homo sapiens GN=VPS35 PE=1 SV=2 - [VPS35_HUMAN]	Cytosol; Endosome; Extracellular region or secreted; Lysosome;	2	2.89	1	2	4	PS and AS	SEC and UC					1.90947e+06	1.01815e+06			1.58475e+06
Q9UEU0	VTI1B	Vesicle transport through interaction with t-SNAREs homolog 1B OS=Homo sapiens GN=VTI1B PE=1 SV=3 - [VTI1B_HUMAN]	Cytosol; Endoplasmic reticulum; Endosome; Extracellular region or secreted; Golgi apparatus; Lysosome;	2	10.34	1	2	4	AS	UC				880914	1.19456e+07
P08754	GNAI3	Guanine nucleotide-binding protein G(k) subunit alpha OS=Homo sapiens GN=GNAI3 PE=1 SV=3 - [GNAI3_HUMAN]	Cytoskeleton; Extracellular region or secreted; Golgi apparatus; Lysosome; Nucleus; Plasma Membrane;	1	13.56	9	4	12	PS and AS	SEC and UC	1.61068e+06		1.18828e+06	925416	12210228			9.94466e+06	4.05484e+06
Q6IAA8	LAMTOR1	Ragulator complex protein LAMTOR1 OS=Homo sapiens GN=LAMTOR1 PE=1 SV=2 - [LTOR1_HUMAN]	Endosome; Extracellular region or secreted; Lysosome; Plasma Membrane;	1	6.83	1	1	2	PS	SEC and UC									2.49615e+06	1.46097e+07
P61224	RAP1B	Ras-related protein Rap-1b OS=Homo sapiens GN=RAP1B PE=1 SV=1 - [RAP1B_HUMAN]	Cytosol; Extracellular region or secreted; Lysosome; Plasma Membrane;	1	33.15	2	6	13	PS and AS	SEC and UC				600891	7.58872e+06		1.00936e+07	4.313e+06		5910091
Q96NA2	RILP	Rab-interacting lysosomal protein OS=Homo sapiens GN=RILP PE=1 SV=1 - [RILP_HUMAN]	Cytoskeleton; Cytosol; Endosome; Lysosome; Mitochondrion;	1	3.74	1	1	3	PS	SEC and UC									192193	1.02637e+06
Q9P0T7	TMEM9	Transmembrane protein 9 OS=Homo sapiens GN=TMEM9 PE=1 SV=1 - [TMEM9_HUMAN]	Endosome; Lysosome;	1	10.93	1	2	5	PS and AS	SEC and UC			744630		1.00343e+07				5.40667e+06
Q9NQ34	TMEM9B	Transmembrane protein 9B OS=Homo sapiens GN=TMEM9B PE=1 SV=1 - [TMM9B_HUMAN]	Endosome; Lysosome;	1	8.08	1	2	4	PS and AS	SEC and UC			744630		1.06605e+07				9.94377e+06

## Sheet: Endosome
Accession	Gene Name	Description	Subcellular location (GO annotation)	Σ# Unique Peptides	ΣCoverage	Σ# Proteins	Σ# Peptides	Σ# PSMs	identification according to culture conditions (PS/AS)	identification according to exosome isolation (SEC/UC)	huRex CB8_AS_SEC	huRex CB15_AS_SEC	huRex CB31_AS_SEC	huRex CB8_AS_UC	huRex CB15_AS_UC	huRex CB31_AS_UC	huRex CB16_PS_SEC	huRex CB17_PS_SEC	huRex CB30_PS_SEC	huRex CB30_PS_UC
P02786	TFRC	Transferrin receptor protein 1 OS=Homo sapiens GN=TFRC PE=1 SV=2 - [TFR1_HUMAN]	Endosome; Extracellular region or secreted; Plasma Membrane;	45	64.08	3	45	1562	PS and AS	SEC and UC	548690	9.86058e+07	3.84272e+07	5.71088e+07	2.71911e+09	3.19061e+08	1.07975e+09	2.59727e+08	6.58677e+08	4.84786e+09
P05023	ATP1A1	Sodium/potassium-transporting ATPase subunit alpha-1 OS=Homo sapiens GN=ATP1A1 PE=1 SV=1 - [AT1A1_HUMAN]	Endoplasmic reticulum; Endosome; Extracellular region or secreted; Golgi apparatus; Plasma Membrane;	41	42.33	6	41	160	PS and AS	SEC and UC		1.70162e+06	866339		9.18123e+07	8.74592e+06	2.96564e+07	9.80075e+06	1.25413e+07	9.26268e+07
P11142	HSPA8	Heat shock cognate 71 kDa protein OS=Homo sapiens GN=HSPA8 PE=1 SV=1 - [HSP7C_HUMAN]	Cytosol; Endosome; Extracellular region or secreted; Lysosome; Nucleus; Plasma Membrane;	31	70.28	3	34	348	PS and AS	SEC and UC	3.29084e+06	7.4493e+06	1.05367e+07	1.82442e+07	3.06599e+08	6.48355e+07	1.16189e+08	3.35599e+07	7.07139e+07	3.54969e+08
Q93050	ATP6V0A1	V-type proton ATPase 116 kDa subunit a isoform 1 OS=Homo sapiens GN=ATP6V0A1 PE=1 SV=3 - [VPP1_HUMAN]	Cytosol; Endosome; Extracellular region or secreted; Golgi apparatus; Lysosome; Nucleus; Plasma Membrane;	21	26.52	2	21	66	PS and AS	SEC and UC			1.24844e+06	2.79691e+06	7.54062e+07	7.55709e+06	6.70092e+08	1.38694e+06	8.45362e+06	4.57103e+07
Q07954	LRP1	Prolow-density lipoprotein receptor-related protein 1 OS=Homo sapiens GN=LRP1 PE=1 SV=2 - [LRP1_HUMAN]	Cytosol; Endosome; Lysosome; Nucleus; Plasma Membrane;	20	5.61	2	20	26	PS and AS	SEC and UC					9.41594e+06				1.80947e+06	1.14104e+07
P08133	ANXA6	Annexin A6 OS=Homo sapiens GN=ANXA6 PE=1 SV=3 - [ANXA6_HUMAN]	Endosome; Extracellular region or secreted; Lysosome; Mitochondrion;	19	41.46	1	19	67	PS and AS	SEC and UC			762174	1.54442e+06	1.37821e+07		1.84267e+07	1.27135e+07	2.32516e+06	6.2027e+06
P04196	HRG	Histidine-rich glycoprotein OS=Homo sapiens GN=HRG PE=1 SV=1 - [HRG_HUMAN]	Endosome; Extracellular region or secreted; Lysosome; Plasma Membrane;	15	34.48	3	15	40	PS and AS	SEC and UC		1737432				1.29895e+06	1.63943e+07		3.13998e+07	3.54461e+08
Q9NP58	ABCB6	ATP-binding cassette sub-family B member 6, mitochondrial OS=Homo sapiens GN=ABCB6 PE=1 SV=1 - [ABCB6_HUMAN]	Cytosol; Endoplasmic reticulum; Endosome; Extracellular region or secreted; Golgi apparatus; Mitochondrion; Nucleus; Plasma Membrane;	13	25.89	1	13	27	PS and AS	SEC and UC				610416	2.0919e+07		8.65971e+06		2.87986e+06	1.53862e+07
P61421	ATP6V0D1	V-type proton ATPase subunit d 1 OS=Homo sapiens GN=ATP6V0D1 PE=1 SV=1 - [VA0D1_HUMAN]	Endosome; Extracellular region or secreted; Lysosome; Plasma Membrane;	13	46.44	2	13	42	PS and AS	SEC and UC		795740	2.4771e+06	5.03343e+06	8.42625e+07	1.0646e+07		4.17991e+06	1.33516e+07	7.41337e+07
P51149	RAB7A	Ras-related protein Rab-7a OS=Homo sapiens GN=RAB7A PE=1 SV=1 - [RAB7A_HUMAN]	Cytosol; Endosome; Extracellular region or secreted; Golgi apparatus; Lysosome; Plasma Membrane;	13	71.01	3	13	37	PS and AS	SEC and UC		1.18018e+06		2.06968e+06	2.83951e+07	2.28113e+06	1.44731e+07	3.81703e+06	8.17817e+06	5.73657e+07
Q658P3	STEAP3	Metalloreductase STEAP3 OS=Homo sapiens GN=STEAP3 PE=1 SV=2 - [STEA3_HUMAN]	Endosome; Plasma Membrane;	13	38.32	1	13	85	PS and AS	SEC and UC		2.85991e+06	3.90464e+06	1.5526e+07	1.40859e+08	1.79958e+07	4.0719e+07	1.14424e+07	2.29655e+07	1.90388e+08
P02649	APOE	Apolipoprotein E OS=Homo sapiens GN=APOE PE=1 SV=1 - [APOE_HUMAN]	Endoplasmic reticulum; Endosome; Extracellular region or secreted; Golgi apparatus; Nucleus; Plasma Membrane;	12	45.11	2	12	21	PS and AS	SEC and UC						2.22546e+06			3.11826e+06	1.00384e+08
P31146	CORO1A	Coronin-1A OS=Homo sapiens GN=CORO1A PE=1 SV=4 - [COR1A_HUMAN]	Cytoskeleton; Cytosol; Endosome; Extracellular region or secreted; Plasma Membrane;	11	34.92	1	11	50	PS and AS	SEC and UC		348427		896054			2.0128e+07	2.18636e+07	3.60116e+06	1.9563e+07
P04083	ANXA1	Annexin A1 OS=Homo sapiens GN=ANXA1 PE=1 SV=2 - [ANXA1_HUMAN]	Cytosol; Endosome; Extracellular region or secreted; Lysosome; Mitochondrion; Nucleus; Plasma Membrane;	10	39.88	1	10	33	PS and AS	SEC and UC	606674			1.85695e+06	4.95642e+06		1.36312e+07	1.41033e+07	4.13387e+06
O15400	STX7	Syntaxin-7 OS=Homo sapiens GN=STX7 PE=1 SV=4 - [STX7_HUMAN]	Endosome; Extracellular region or secreted; Lysosome; Plasma Membrane;	10	49.81	1	10	38	PS and AS	SEC and UC		820932	2.00904e+06	3.65206e+06	8.31037e+07	1.21891e+07	4615610	1.77069e+06	1.75127e+07	1.3448e+08
O75955	FLOT1	Flotillin-1 OS=Homo sapiens GN=FLOT1 PE=1 SV=3 - [FLOT1_HUMAN]	Cytoskeleton; Endosome; Extracellular region or secreted; Lysosome; Plasma Membrane;	9	26.23	1	9	17	PS and AS	SEC and UC	369136				1.61742e+07		7.33182e+06	3.16242e+06
Q04656	ATP7A	Copper-transporting ATPase 1 OS=Homo sapiens GN=ATP7A PE=1 SV=3 - [ATP7A_HUMAN]	Cytosol; Endoplasmic reticulum; Endosome; Golgi apparatus; Nucleus; Plasma Membrane;	8	7.47	1	8	10	PS and AS	SEC and UC					6.81005e+06	2.27806e+06			1.88514e+06	1.71678e+07
Q15907	RAB11B	Ras-related protein Rab-11B OS=Homo sapiens GN=RAB11B PE=1 SV=4 - [RB11B_HUMAN]	Cytosol; Endosome; Extracellular region or secreted; Mitochondrion;	8	43.12	3	8	15	PS and AS	SEC and UC		2.96555e+06			3.7292e+07		6.35058e+06		8.75302e+06	2.44287e+07
Q9Y487	ATP6V0A2	V-type proton ATPase 116 kDa subunit a isoform 2 OS=Homo sapiens GN=ATP6V0A2 PE=1 SV=2 - [VPP2_HUMAN]	Endosome; Lysosome; Plasma Membrane;	7	10.16	1	7	7	PS and AS	UC					2.18387e+07					9.85589e+06
P10809	HSPD1	60 kDa heat shock protein, mitochondrial OS=Homo sapiens GN=HSPD1 PE=1 SV=2 - [CH60_HUMAN]	Cytosol; Endosome; Extracellular region or secreted; Mitochondrion; Plasma Membrane;	7	19.02	1	7	13	PS and AS	SEC and UC		310205	1.07432e+06		952101		1.93146e+06		2.52884e+06
P51790	CLCN3	H(+)/Cl(-) exchange transporter 3 OS=Homo sapiens GN=CLCN3 PE=1 SV=2 - [CLCN3_HUMAN]	Endosome; Golgi apparatus; Plasma Membrane;	6	7.7	3	6	8	PS and AS	UC					2.42511e+07					9.8245e+06
Q9H4M9	EHD1	EH domain-containing protein 1 OS=Homo sapiens GN=EHD1 PE=1 SV=2 - [EHD1_HUMAN]	Endosome; Extracellular region or secreted; Plasma Membrane;	6	12.55	2	6	7	PS	SEC								2.98483e+06
P15311	EZR	Ezrin OS=Homo sapiens GN=EZR PE=1 SV=4 - [EZRI_HUMAN]	Cytoskeleton; Cytosol; Endosome; Extracellular region or secreted; Nucleus; Plasma Membrane;	6	21.33	2	12	37	PS and AS	SEC and UC						2.65451e+06	2.13741e+07	1.11015e+07		5.47264e+06
O43752	STX6	Syntaxin-6 OS=Homo sapiens GN=STX6 PE=1 SV=1 - [STX6_HUMAN]	Cytosol; Endosome; Golgi apparatus; Nucleus; Plasma Membrane;	6	36.47	1	6	7	PS and AS	UC					1.04997e+07					1.79491e+07
Q99805	TM9SF2	Transmembrane 9 superfamily member 2 OS=Homo sapiens GN=TM9SF2 PE=1 SV=1 - [TM9S2_HUMAN]	Endosome; Extracellular region or secreted; Plasma Membrane;	6	13.57	1	6	7	PS and AS	SEC and UC					1.27272e+07				2.53997e+06	1.61634e+07
P0CG48	UBC	Polyubiquitin-C OS=Homo sapiens GN=UBC PE=1 SV=3 - [UBC_HUMAN]	Cytosol; Endoplasmic reticulum; Endosome; Extracellular region or secreted; Mitochondrion; Nucleus; Plasma Membrane;	6	69.64	5	6	61	PS and AS	SEC and UC	8.50403e+06	7.10529e+06	2.36827e+06	2.68152e+07	7.66113e+08	6.15373e+07	1.58916e+08	1.71469e+07	3.54596e+07	1.56797e+08
Q9Y2G3	ATP11B	Probable phospholipid-transporting ATPase IF OS=Homo sapiens GN=ATP11B PE=1 SV=2 - [AT11B_HUMAN]	Endoplasmic reticulum; Endosome; Golgi apparatus; Lysosome; Nucleus; Plasma Membrane;	5	5.44	1	5	5	PS and AS	SEC and UC					7.54422e+06				860327
Q15904	ATP6AP1	V-type proton ATPase subunit S1 OS=Homo sapiens GN=ATP6AP1 PE=1 SV=2 - [VAS1_HUMAN]	Endoplasmic reticulum; Endosome; Extracellular region or secreted;	5	6.81	1	5	5	PS and AS	SEC and UC				4.22108e+06	1.62376e+07				3.12553e+06	7.43948e+06
Q14254	FLOT2	Flotillin-2 OS=Homo sapiens GN=FLOT2 PE=1 SV=2 - [FLOT2_HUMAN]	Endosome; Extracellular region or secreted; Plasma Membrane;	5	14.25	1	5	7	PS and AS	SEC and UC				1.92332e+06	1.37278e+07			3.22754e+06
Q9BTU6	PI4K2A	Phosphatidylinositol 4-kinase type 2-alpha OS=Homo sapiens GN=PI4K2A PE=1 SV=1 - [P4K2A_HUMAN]	Cytosol; Endosome; Golgi apparatus; Lysosome; Mitochondrion; Plasma Membrane;	5	11.69	1	5	7	AS	UC					1.4065e+07
P61106	RAB14	Ras-related protein Rab-14 OS=Homo sapiens GN=RAB14 PE=1 SV=4 - [RAB14_HUMAN]	Cytosol; Endoplasmic reticulum; Endosome; Extracellular region or secreted; Golgi apparatus; Lysosome; Plasma Membrane;	5	44.19	16	6	15	PS and AS	SEC and UC			2.59245e+06		3.91049e+07	1.33923e+07	1.49133e+07		5.69815e+06	5.4113e+07
Q9UL25	RAB21	Ras-related protein Rab-21 OS=Homo sapiens GN=RAB21 PE=1 SV=3 - [RAB21_HUMAN]	Cytosol; Endoplasmic reticulum; Endosome; Extracellular region or secreted; Golgi apparatus; Plasma Membrane;	5	22.67	1	5	11	PS and AS	SEC and UC				1.609e+06	9.44758e+06				1.43911e+06	1.15966e+07
Q9BV40	VAMP8	Vesicle-associated membrane protein 8 OS=Homo sapiens GN=VAMP8 PE=1 SV=1 - [VAMP8_HUMAN]	Cytosol; Endosome; Extracellular region or secreted; Lysosome; Plasma Membrane;	5	51	1	5	6	PS and AS	SEC and UC					2.06921e+06				2.59973e+06	2.45353e+06
P05556	ITGB1	Integrin beta-1 OS=Homo sapiens GN=ITGB1 PE=1 SV=2 - [ITB1_HUMAN]	Endosome; Extracellular region or secreted; Plasma Membrane;	4	6.77	1	4	8	PS and AS	SEC and UC					3.56741e+07				1.28904e+06
Q5T0T0	MARCH8	E3 ubiquitin-protein ligase MARCH8 OS=Homo sapiens GN=MARCH8 PE=1 SV=1 - [MARH8_HUMAN]	Endosome; Lysosome;	4	20.62	1	4	12	PS and AS	SEC and UC					1.41285e+07		4.87215e+06	1.35162e+06	3.45538e+06	2.74178e+07
P61026	RAB10	Ras-related protein Rab-10 OS=Homo sapiens GN=RAB10 PE=1 SV=1 - [RAB10_HUMAN]	Cytosol; Endoplasmic reticulum; Endosome; Extracellular region or secreted; Golgi apparatus; Plasma Membrane;	4	21	16	5	15	PS and AS	SEC and UC	135724		2.59245e+06	2.52818e+06	4.95182e+07	1.33923e+07	1.15396e+07	967948	4.5446e+06	4.18805e+07
P14672	SLC2A4	Solute carrier family 2, facilitated glucose transporter member 4 OS=Homo sapiens GN=SLC2A4 PE=1 SV=1 - [GTR4_HUMAN]	Cytosol; Endosome; Extracellular region or secreted; Golgi apparatus; Plasma Membrane;	4	10.22	1	4	7	PS and AS	UC					1.28486e+07					8.12501e+06
Q15836	VAMP3	Vesicle-associated membrane protein 3 OS=Homo sapiens GN=VAMP3 PE=1 SV=3 - [VAMP3_HUMAN]	Cytosol; Endosome; Golgi apparatus; Plasma Membrane;	4	52	2	4	10	PS and AS	SEC and UC				1.90159e+06	3.02568e+07	5.27166e+06			3.89211e+06	2.08182e+07
P51809	VAMP7	Vesicle-associated membrane protein 7 OS=Homo sapiens GN=VAMP7 PE=1 SV=3 - [VAMP7_HUMAN]	Endoplasmic reticulum; Endosome; Extracellular region or secreted; Golgi apparatus; Lysosome; Plasma Membrane;	4	19.55	1	4	5	AS	UC					1.24607e+07
Q00610	CLTC	Clathrin heavy chain 1 OS=Homo sapiens GN=CLTC PE=1 SV=5 - [CLH1_HUMAN]	Cytoskeleton; Cytosol; Endosome; Extracellular region or secreted; Golgi apparatus; Lysosome; Plasma Membrane;	3	2.15	1	3	4	PS	SEC								1.88758e+06	2.56705e+07
P13473	LAMP2	Lysosome-associated membrane glycoprotein 2 OS=Homo sapiens GN=LAMP2 PE=1 SV=2 - [LAMP2_HUMAN]	Endosome; Extracellular region or secreted; Golgi apparatus; Lysosome; Plasma Membrane;	3	7.07	1	3	7	PS and AS	SEC and UC	71345.5				2.58241e+07				873820	1.97576e+07
P20645	M6PR	Cation-dependent mannose-6-phosphate receptor OS=Homo sapiens GN=M6PR PE=1 SV=1 - [MPRD_HUMAN]	Endosome; Golgi apparatus; Lysosome; Plasma Membrane;	3	11.91	1	3	5	PS and AS	SEC and UC			837084		3.9447e+06				2704901
O60493	SNX3	Sorting nexin-3 OS=Homo sapiens GN=SNX3 PE=1 SV=3 - [SNX3_HUMAN]	Cytosol; Endosome; Extracellular region or secreted;	3	18.52	2	3	4	PS and AS	SEC and UC					6.80429e+06				4.6385e+06	23664225
Q86Y82	STX12	Syntaxin-12 OS=Homo sapiens GN=STX12 PE=1 SV=1 - [STX12_HUMAN]	Endosome; Extracellular region or secreted; Golgi apparatus;	3	13.77	1	3	3	PS and AS	UC					1.02565e+07					1.01651e+07
P02656	APOC3	Apolipoprotein C-III OS=Homo sapiens GN=APOC3 PE=1 SV=1 - [APOC3_HUMAN]	Endosome; Extracellular region or secreted;	2	27.27	2	2	6	PS and AS	SEC and UC						4.55373e+06			6.99494e+06	2.15018e+08
O15144	ARPC2	Actin-related protein 2/3 complex subunit 2 OS=Homo sapiens GN=ARPC2 PE=1 SV=1 - [ARPC2_HUMAN]	Cytoskeleton; Cytosol; Endosome; Extracellular region or secreted; Plasma Membrane;	2	7	1	2	2	PS	SEC								2.97422e+06
Q7Z3C6	ATG9A	Autophagy-related protein 9A OS=Homo sapiens GN=ATG9A PE=1 SV=3 - [ATG9A_HUMAN]	Endoplasmic reticulum; Endosome; Golgi apparatus;	2	2.15	1	2	2	AS	UC					626348
P30447	HLA-A	HLA class I histocompatibility antigen, A-23 alpha chain OS=Homo sapiens GN=HLA-A PE=1 SV=1 - [1A23_HUMAN]	Endoplasmic reticulum; Endosome; Golgi apparatus; Plasma Membrane;	2	25.21	23	6	9	PS and AS	SEC and UC					6912550			6.31579e+06	1.39818e+06
P61020	RAB5B	Ras-related protein Rab-5B OS=Homo sapiens GN=RAB5B PE=1 SV=1 - [RAB5B_HUMAN]	Endosome; Extracellular region or secreted; Plasma Membrane;	2	24.65	2	4	6	PS and AS	SEC and UC					1.88756e+07		6.16809e+06		2.63708e+06	1.57643e+07
P51148	RAB5C	Ras-related protein Rab-5C OS=Homo sapiens GN=RAB5C PE=1 SV=2 - [RAB5C_HUMAN]	Endosome; Extracellular region or secreted; Lysosome; Plasma Membrane;	2	21.3	2	4	12	PS and AS	SEC and UC					2.06838e+07	1.82046e+06	6.16809e+06	1.25592e+06	2.47481e+06	1.2127e+07
Q92930	RAB8B	Ras-related protein Rab-8B OS=Homo sapiens GN=RAB8B PE=1 SV=2 - [RAB8B_HUMAN]	Endosome; Extracellular region or secreted; Mitochondrion; Nucleus; Peroxisome; Plasma Membrane;	2	17.87	16	3	8	PS and AS	SEC and UC			2.59245e+06		8.21326e+07	1.33923e+07	2.22352e+07	513285	1.07392e+07	8.13764e+07
P62826	RAN	GTP-binding nuclear protein Ran OS=Homo sapiens GN=RAN PE=1 SV=3 - [RAN_HUMAN]	Cytoskeleton; Cytosol; Endosome; Extracellular region or secreted; Nucleus;	2	11.11	1	2	3	PS and AS	SEC and UC					3752388				1.83059e+06
Q9Y3C5	RNF11	RING finger protein 11 OS=Homo sapiens GN=RNF11 PE=1 SV=1 - [RNF11_HUMAN]	Endosome; Extracellular region or secreted; Nucleus;	2	13.64	1	2	6	PS and AS	SEC and UC				1.64347e+06	2.17364e+07				5.75496e+06
P49281	SLC11A2	Natural resistance-associated macrophage protein 2 OS=Homo sapiens GN=SLC11A2 PE=1 SV=2 - [NRAM2_HUMAN]	Endosome; Golgi apparatus; Lysosome; Mitochondrion; Nucleus; Plasma Membrane;	2	6.87	1	2	4	AS	UC				6.24576e+06	3.87602e+07
Q9UNK0	STX8	Syntaxin-8 OS=Homo sapiens GN=STX8 PE=1 SV=2 - [STX8_HUMAN]	Cytosol; Endoplasmic reticulum; Endosome; Golgi apparatus; Lysosome; Plasma Membrane;	2	13.98	1	2	2	AS	UC					8.30312e+06
Q969X1	TMBIM1	Protein lifeguard 3 OS=Homo sapiens GN=TMBIM1 PE=1 SV=2 - [LFG3_HUMAN]	Endosome; Extracellular region or secreted; Golgi apparatus; Lysosome; Plasma Membrane;	2	4.82	1	2	10	PS and AS	SEC and UC		737940		2.62781e+06	7.02386e+07	9634081	1.44492e+07	5.08524e+06
Q96QK1	VPS35	Vacuolar protein sorting-associated protein 35 OS=Homo sapiens GN=VPS35 PE=1 SV=2 - [VPS35_HUMAN]	Cytosol; Endosome; Extracellular region or secreted; Lysosome;	2	2.89	1	2	4	PS and AS	SEC and UC					1.90947e+06	1.01815e+06			1.58475e+06
Q9UEU0	VTI1B	Vesicle transport through interaction with t-SNAREs homolog 1B OS=Homo sapiens GN=VTI1B PE=1 SV=3 - [VTI1B_HUMAN]	Cytosol; Endoplasmic reticulum; Endosome; Extracellular region or secreted; Golgi apparatus; Lysosome;	2	10.34	1	2	4	AS	UC				880914	1.19456e+07
P61769	B2M	Beta-2-microglobulin OS=Homo sapiens GN=B2M PE=1 SV=1 - [B2MG_HUMAN]	Cytosol; Endoplasmic reticulum; Endosome; Extracellular region or secreted; Golgi apparatus; Plasma Membrane;	1	8.4	1	1	2	AS	UC				1.01675e+06	1.15644e+07
P01891	HLA-A	HLA class I histocompatibility antigen, A-68 alpha chain OS=Homo sapiens GN=HLA-A PE=1 SV=4 - [1A68_HUMAN]	Endoplasmic reticulum; Endosome; Golgi apparatus; Plasma Membrane;	1	16.44	4	4	6	PS and AS	SEC and UC					6912550		887488	4.53178e+06	1.39818e+06
P30508	HLA-C	HLA class I histocompatibility antigen, Cw-12 alpha chain OS=Homo sapiens GN=HLA-C PE=1 SV=2 - [1C12_HUMAN]	Endoplasmic reticulum; Endosome; Extracellular region or secreted; Golgi apparatus; Plasma Membrane;	1	16.39	47	4	5	PS and AS	SEC and UC					6912550			6.11774e+06
Q6IAA8	LAMTOR1	Ragulator complex protein LAMTOR1 OS=Homo sapiens GN=LAMTOR1 PE=1 SV=2 - [LTOR1_HUMAN]	Endosome; Extracellular region or secreted; Lysosome; Plasma Membrane;	1	6.83	1	1	2	PS	SEC and UC									2.49615e+06	1.46097e+07
P62820	RAB1A	Ras-related protein Rab-1A OS=Homo sapiens GN=RAB1A PE=1 SV=3 - [RAB1A_HUMAN]	Cytosol; Endoplasmic reticulum; Endosome; Extracellular region or secreted; Golgi apparatus;	1	19.02	17	3	11	PS and AS	SEC and UC			2.59245e+06		3.11215e+07	1.33923e+07	2.22352e+07		7.20103e+06	4.65697e+07
Q15286	RAB35	Ras-related protein Rab-35 OS=Homo sapiens GN=RAB35 PE=1 SV=1 - [RAB35_HUMAN]	Cytosol; Endosome; Extracellular region or secreted; Mitochondrion; Plasma Membrane;	1	10.95	16	2	7	PS and AS	SEC and UC			2.59245e+06		8.21326e+07	1.33923e+07	2.22352e+07	916037	1.07392e+07	8.13764e+07
P61006	RAB8A	Ras-related protein Rab-8A OS=Homo sapiens GN=RAB8A PE=1 SV=1 - [RAB8A_HUMAN]	Cytoskeleton; Cytosol; Endosome; Extracellular region or secreted; Golgi apparatus; Plasma Membrane;	1	12.08	16	2	7	PS and AS	SEC and UC			2.59245e+06		8.21326e+07	1.33923e+07	2.22352e+07	440445	1.07392e+07	8.13764e+07
P62834	RAP1A	Ras-related protein Rap-1A OS=Homo sapiens GN=RAP1A PE=1 SV=1 - [RAP1A_HUMAN]	Cytosol; Endosome; Extracellular region or secreted; Plasma Membrane;	1	34.24	1	6	11	PS and AS	SEC and UC				600891	7.58872e+06		1.24795e+07	5.37433e+06		5910091
Q96NA2	RILP	Rab-interacting lysosomal protein OS=Homo sapiens GN=RILP PE=1 SV=1 - [RILP_HUMAN]	Cytoskeleton; Cytosol; Endosome; Lysosome; Mitochondrion;	1	3.74	1	1	3	PS	SEC and UC									192193	1.02637e+06
Q9P0T7	TMEM9	Transmembrane protein 9 OS=Homo sapiens GN=TMEM9 PE=1 SV=1 - [TMEM9_HUMAN]	Endosome; Lysosome;	1	10.93	1	2	5	PS and AS	SEC and UC			744630		1.00343e+07				5.40667e+06
Q9NQ34	TMEM9B	Transmembrane protein 9B OS=Homo sapiens GN=TMEM9B PE=1 SV=1 - [TMM9B_HUMAN]	Endosome; Lysosome;	1	8.08	1	2	4	PS and AS	SEC and UC			744630		1.06605e+07				9.94377e+06

## Sheet: Golgi apparatus
Accession	Gene Name	Description	Subcellular location (GO annotation)	Σ# Unique Peptides	ΣCoverage	Σ# Proteins	Σ# Peptides	Σ# PSMs	identification according to culture conditions (PS/AS)	identification according to exosome isolation (SEC/UC)	huRex CB8_AS_SEC	huRex CB15_AS_SEC	huRex CB31_AS_SEC	huRex CB8_AS_UC	huRex CB15_AS_UC	huRex CB31_AS_UC	huRex CB16_PS_SEC	huRex CB17_PS_SEC	huRex CB30_PS_SEC	huRex CB30_PS_UC
P05023	ATP1A1	Sodium/potassium-transporting ATPase subunit alpha-1 OS=Homo sapiens GN=ATP1A1 PE=1 SV=1 - [AT1A1_HUMAN]	Endoplasmic reticulum; Endosome; Extracellular region or secreted; Golgi apparatus; Plasma Membrane;	41	42.33	6	41	160	PS and AS	SEC and UC		1.70162e+06	866339		9.18123e+07	8.74592e+06	2.96564e+07	9.80075e+06	1.25413e+07	9.26268e+07
P04040	CAT	Catalase OS=Homo sapiens GN=CAT PE=1 SV=3 - [CATA_HUMAN]	Cytosol; Endoplasmic reticulum; Extracellular region or secreted; Golgi apparatus; Lysosome; Mitochondrion; Peroxisome; Plasma Membrane;	26	53.7	1	26	103	PS and AS	SEC and UC		3.09806e+06	1.0417e+06	1.52623e+07	2.68584e+08	3.03238e+07	7.10961e+06	9.95428e+06	1.38779e+06	3.1879e+07
Q93050	ATP6V0A1	V-type proton ATPase 116 kDa subunit a isoform 1 OS=Homo sapiens GN=ATP6V0A1 PE=1 SV=3 - [VPP1_HUMAN]	Cytosol; Endosome; Extracellular region or secreted; Golgi apparatus; Lysosome; Nucleus; Plasma Membrane;	21	26.52	2	21	66	PS and AS	SEC and UC			1.24844e+06	2.79691e+06	7.54062e+07	7.55709e+06	6.70092e+08	1.38694e+06	8.45362e+06	4.57103e+07
Q9NP58	ABCB6	ATP-binding cassette sub-family B member 6, mitochondrial OS=Homo sapiens GN=ABCB6 PE=1 SV=1 - [ABCB6_HUMAN]	Cytosol; Endoplasmic reticulum; Endosome; Extracellular region or secreted; Golgi apparatus; Mitochondrion; Nucleus; Plasma Membrane;	13	25.89	1	13	27	PS and AS	SEC and UC				610416	2.0919e+07		8.65971e+06		2.87986e+06	1.53862e+07
P51149	RAB7A	Ras-related protein Rab-7a OS=Homo sapiens GN=RAB7A PE=1 SV=1 - [RAB7A_HUMAN]	Cytosol; Endosome; Extracellular region or secreted; Golgi apparatus; Lysosome; Plasma Membrane;	13	71.01	3	13	37	PS and AS	SEC and UC		1.18018e+06		2.06968e+06	2.83951e+07	2.28113e+06	1.44731e+07	3.81703e+06	8.17817e+06	5.73657e+07
P11166	SLC2A1	Solute carrier family 2, facilitated glucose transporter member 1 OS=Homo sapiens GN=SLC2A1 PE=1 SV=2 - [GTR1_HUMAN]	Cytoskeleton; Cytosol; Extracellular region or secreted; Golgi apparatus; Nucleus; Plasma Membrane;	13	27.64	1	14	183	PS and AS	SEC and UC	5.49604e+06	6.59834e+06	1.7055e+07	2.90054e+07	6.20578e+08	7.98102e+07	1.22071e+08	1.65134e+07	2.99503e+07	2.276e+08
P02649	APOE	Apolipoprotein E OS=Homo sapiens GN=APOE PE=1 SV=1 - [APOE_HUMAN]	Endoplasmic reticulum; Endosome; Extracellular region or secreted; Golgi apparatus; Nucleus; Plasma Membrane;	12	45.11	2	12	21	PS and AS	SEC and UC						2.22546e+06			3.11826e+06	1.00384e+08
P16671	CD36	Platelet glycoprotein 4 OS=Homo sapiens GN=CD36 PE=1 SV=2 - [CD36_HUMAN]	Extracellular region or secreted; Golgi apparatus; Plasma Membrane;	11	27.54	1	11	42	PS and AS	SEC and UC		2.24729e+06		1.03763e+06	1.20433e+08	8.41644e+06	10106563	2.94278e+06	4.52008e+06	5.65777e+07
P10909	CLU	Clusterin OS=Homo sapiens GN=CLU PE=1 SV=1 - [CLUS_HUMAN]	Cytosol; Endoplasmic reticulum; Extracellular region or secreted; Golgi apparatus; Mitochondrion; Nucleus;	10	24.94	1	10	15	PS	SEC and UC									3.73306e+06	1.06399e+08
Q04656	ATP7A	Copper-transporting ATPase 1 OS=Homo sapiens GN=ATP7A PE=1 SV=3 - [ATP7A_HUMAN]	Cytosol; Endoplasmic reticulum; Endosome; Golgi apparatus; Nucleus; Plasma Membrane;	8	7.47	1	8	10	PS and AS	SEC and UC					6.81005e+06	2.27806e+06			1.88514e+06	1.71678e+07
P35613	BSG	Basigin OS=Homo sapiens GN=BSG PE=1 SV=2 - [BASI_HUMAN]	Extracellular region or secreted; Golgi apparatus; Mitochondrion; Plasma Membrane;	8	30.13	1	8	25	PS and AS	SEC and UC					7.94176e+07	7.01655e+06			7.39805e+06	3.68343e+07
P54920	NAPA	Alpha-soluble NSF attachment protein OS=Homo sapiens GN=NAPA PE=1 SV=3 - [SNAA_HUMAN]	Cytosol; Extracellular region or secreted; Golgi apparatus; Plasma Membrane;	7	30.17	1	7	13	PS and AS	SEC and UC				655732	1.6894e+07				4.01518e+06	2.55613e+07
P16070	CD44	CD44 antigen OS=Homo sapiens GN=CD44 PE=1 SV=3 - [CD44_HUMAN]	Cytosol; Extracellular region or secreted; Golgi apparatus; Plasma Membrane;	6	8.49	2	6	21	PS and AS	SEC and UC			1.37765e+06	1.14011e+06	4.24174e+07	4.8117e+06			8.27357e+06	54648885
P51790	CLCN3	H(+)/Cl(-) exchange transporter 3 OS=Homo sapiens GN=CLCN3 PE=1 SV=2 - [CLCN3_HUMAN]	Endosome; Golgi apparatus; Plasma Membrane;	6	7.7	3	6	8	PS and AS	UC					2.42511e+07					9.8245e+06
O43752	STX6	Syntaxin-6 OS=Homo sapiens GN=STX6 PE=1 SV=1 - [STX6_HUMAN]	Cytosol; Endosome; Golgi apparatus; Nucleus; Plasma Membrane;	6	36.47	1	6	7	PS and AS	UC					1.04997e+07					1.79491e+07
Q9Y2G3	ATP11B	Probable phospholipid-transporting ATPase IF OS=Homo sapiens GN=ATP11B PE=1 SV=2 - [AT11B_HUMAN]	Endoplasmic reticulum; Endosome; Golgi apparatus; Lysosome; Nucleus; Plasma Membrane;	5	5.44	1	5	5	PS and AS	SEC and UC					7.54422e+06				860327
Q9BTU6	PI4K2A	Phosphatidylinositol 4-kinase type 2-alpha OS=Homo sapiens GN=PI4K2A PE=1 SV=1 - [P4K2A_HUMAN]	Cytosol; Endosome; Golgi apparatus; Lysosome; Mitochondrion; Plasma Membrane;	5	11.69	1	5	7	AS	UC					1.4065e+07
P61106	RAB14	Ras-related protein Rab-14 OS=Homo sapiens GN=RAB14 PE=1 SV=4 - [RAB14_HUMAN]	Cytosol; Endoplasmic reticulum; Endosome; Extracellular region or secreted; Golgi apparatus; Lysosome; Plasma Membrane;	5	44.19	16	6	15	PS and AS	SEC and UC			2.59245e+06		3.91049e+07	1.33923e+07	1.49133e+07		5.69815e+06	5.4113e+07
Q9UL25	RAB21	Ras-related protein Rab-21 OS=Homo sapiens GN=RAB21 PE=1 SV=3 - [RAB21_HUMAN]	Cytosol; Endoplasmic reticulum; Endosome; Extracellular region or secreted; Golgi apparatus; Plasma Membrane;	5	22.67	1	5	11	PS and AS	SEC and UC				1.609e+06	9.44758e+06				1.43911e+06	1.15966e+07
P02765	AHSG	Alpha-2-HS-glycoprotein OS=Homo sapiens GN=AHSG PE=1 SV=1 - [FETUA_HUMAN]	Endoplasmic reticulum; Extracellular region or secreted; Golgi apparatus;	4	13.9	1	4	9	PS and AS	SEC and UC						5.81198e+06			3.82949e+06	2.33606e+08
P04839	CYBB	Cytochrome b-245 heavy chain OS=Homo sapiens GN=CYBB PE=1 SV=2 - [CY24B_HUMAN]	Endoplasmic reticulum; Golgi apparatus; Mitochondrion; Nucleus; Plasma Membrane;	4	8.25	1	4	5	PS	SEC								2.90225e+06
P61026	RAB10	Ras-related protein Rab-10 OS=Homo sapiens GN=RAB10 PE=1 SV=1 - [RAB10_HUMAN]	Cytosol; Endoplasmic reticulum; Endosome; Extracellular region or secreted; Golgi apparatus; Plasma Membrane;	4	21	16	5	15	PS and AS	SEC and UC	135724		2.59245e+06	2.52818e+06	4.95182e+07	1.33923e+07	1.15396e+07	967948	4.5446e+06	4.18805e+07
P14672	SLC2A4	Solute carrier family 2, facilitated glucose transporter member 4 OS=Homo sapiens GN=SLC2A4 PE=1 SV=1 - [GTR4_HUMAN]	Cytosol; Endosome; Extracellular region or secreted; Golgi apparatus; Plasma Membrane;	4	10.22	1	4	7	PS and AS	UC					1.28486e+07					8.12501e+06
Q9Y6M5	SLC30A1	Zinc transporter 1 OS=Homo sapiens GN=SLC30A1 PE=1 SV=3 - [ZNT1_HUMAN]	Endoplasmic reticulum; Golgi apparatus; Nucleus; Plasma Membrane;	4	10.45	1	4	8	PS and AS	SEC and UC					1.5351e+07				3.86967e+06	1.68589e+07
Q15836	VAMP3	Vesicle-associated membrane protein 3 OS=Homo sapiens GN=VAMP3 PE=1 SV=3 - [VAMP3_HUMAN]	Cytosol; Endosome; Golgi apparatus; Plasma Membrane;	4	52	2	4	10	PS and AS	SEC and UC				1.90159e+06	3.02568e+07	5.27166e+06			3.89211e+06	2.08182e+07
P51809	VAMP7	Vesicle-associated membrane protein 7 OS=Homo sapiens GN=VAMP7 PE=1 SV=3 - [VAMP7_HUMAN]	Endoplasmic reticulum; Endosome; Extracellular region or secreted; Golgi apparatus; Lysosome; Plasma Membrane;	4	19.55	1	4	5	AS	UC					1.24607e+07
P13987	CD59	CD59 glycoprotein OS=Homo sapiens GN=CD59 PE=1 SV=1 - [CD59_HUMAN]	Endoplasmic reticulum; Extracellular region or secreted; Golgi apparatus; Plasma Membrane;	3	25	1	3	8	PS and AS	SEC and UC					1.1998e+07	1.18519e+07			3.53477e+06	2.93016e+07
P60953	CDC42	Cell division control protein 42 homolog OS=Homo sapiens GN=CDC42 PE=1 SV=2 - [CDC42_HUMAN]	Cytoskeleton; Cytosol; Endoplasmic reticulum; Extracellular region or secreted; Golgi apparatus; Plasma Membrane;	3	19.9	1	3	8	PS	SEC								5.57042e+06	1.55935e+06
Q00610	CLTC	Clathrin heavy chain 1 OS=Homo sapiens GN=CLTC PE=1 SV=5 - [CLH1_HUMAN]	Cytoskeleton; Cytosol; Endosome; Extracellular region or secreted; Golgi apparatus; Lysosome; Plasma Membrane;	3	2.15	1	3	4	PS	SEC								1.88758e+06	2.56705e+07
P59665	DEFA1	Neutrophil defensin 1 OS=Homo sapiens GN=DEFA1 PE=1 SV=1 - [DEF1_HUMAN]	Extracellular region or secreted; Golgi apparatus; Lysosome;	3	20.21	2	3	133	PS and AS	SEC and UC	2.16377e+07	3.42533e+07	6.52901e+06	1.73514e+08	2.20236e+09	4.66741e+07	4.0451e+07	7.50025e+07	3.93304e+06	6.48891e+08
P60520	GABARAPL2	Gamma-aminobutyric acid receptor-associated protein-like 2 OS=Homo sapiens GN=GABARAPL2 PE=1 SV=1 - [GBRL2_HUMAN]	Cytosol; Golgi apparatus;	3	22.22	1	3	5	PS and AS	SEC and UC					1.72508e+07				6.43978e+06	1.09963e+07
P13473	LAMP2	Lysosome-associated membrane glycoprotein 2 OS=Homo sapiens GN=LAMP2 PE=1 SV=2 - [LAMP2_HUMAN]	Endosome; Extracellular region or secreted; Golgi apparatus; Lysosome; Plasma Membrane;	3	7.07	1	3	7	PS and AS	SEC and UC	71345.5				2.58241e+07				873820	1.97576e+07
P20645	M6PR	Cation-dependent mannose-6-phosphate receptor OS=Homo sapiens GN=M6PR PE=1 SV=1 - [MPRD_HUMAN]	Endosome; Golgi apparatus; Lysosome; Plasma Membrane;	3	11.91	1	3	5	PS and AS	SEC and UC			837084		3.9447e+06				2704901
Q86Y82	STX12	Syntaxin-12 OS=Homo sapiens GN=STX12 PE=1 SV=1 - [STX12_HUMAN]	Endosome; Extracellular region or secreted; Golgi apparatus;	3	13.77	1	3	3	PS and AS	UC					1.02565e+07					1.01651e+07
Q9NV96	TMEM30A	Cell cycle control protein 50A OS=Homo sapiens GN=TMEM30A PE=1 SV=1 - [CC50A_HUMAN]	Endoplasmic reticulum; Golgi apparatus; Lysosome; Plasma Membrane;	3	12.74	1	3	6	PS and AS	SEC and UC					6.35164e+06				892858	1.54528e+07
Q7Z3C6	ATG9A	Autophagy-related protein 9A OS=Homo sapiens GN=ATG9A PE=1 SV=3 - [ATG9A_HUMAN]	Endoplasmic reticulum; Endosome; Golgi apparatus;	2	2.15	1	2	2	AS	UC					626348
P27797	CALR	Calreticulin OS=Homo sapiens GN=CALR PE=1 SV=1 - [CALR_HUMAN]	Cytosol; Endoplasmic reticulum; Extracellular region or secreted; Golgi apparatus; Nucleus; Plasma Membrane;	2	6.71	1	2	2	PS and AS	SEC and UC					665787			338356
Q7Z5G4	GOLGA7	Golgin subfamily A member 7 OS=Homo sapiens GN=GOLGA7 PE=1 SV=2 - [GOGA7_HUMAN]	Extracellular region or secreted; Golgi apparatus;	2	16.06	1	2	4	PS and AS	SEC and UC					8.39474e+06	1.27801e+06			1.85298e+06	8.22557e+06
P30447	HLA-A	HLA class I histocompatibility antigen, A-23 alpha chain OS=Homo sapiens GN=HLA-A PE=1 SV=1 - [1A23_HUMAN]	Endoplasmic reticulum; Endosome; Golgi apparatus; Plasma Membrane;	2	25.21	23	6	9	PS and AS	SEC and UC					6912550			6.31579e+06	1.39818e+06
P49281	SLC11A2	Natural resistance-associated macrophage protein 2 OS=Homo sapiens GN=SLC11A2 PE=1 SV=2 - [NRAM2_HUMAN]	Endosome; Golgi apparatus; Lysosome; Mitochondrion; Nucleus; Plasma Membrane;	2	6.87	1	2	4	AS	UC				6.24576e+06	3.87602e+07
P11277	SPTB	Spectrin beta chain, erythrocytic OS=Homo sapiens GN=SPTB PE=1 SV=5 - [SPTB1_HUMAN]	Cytoskeleton; Cytosol; Golgi apparatus; Plasma Membrane;	2	1.4	1	2	3	PS and AS	SEC		310767						1.65878e+06	482007
Q9UNK0	STX8	Syntaxin-8 OS=Homo sapiens GN=STX8 PE=1 SV=2 - [STX8_HUMAN]	Cytosol; Endoplasmic reticulum; Endosome; Golgi apparatus; Lysosome; Plasma Membrane;	2	13.98	1	2	2	AS	UC					8.30312e+06
Q969X1	TMBIM1	Protein lifeguard 3 OS=Homo sapiens GN=TMBIM1 PE=1 SV=2 - [LFG3_HUMAN]	Endosome; Extracellular region or secreted; Golgi apparatus; Lysosome; Plasma Membrane;	2	4.82	1	2	10	PS and AS	SEC and UC		737940		2.62781e+06	7.02386e+07	9634081	1.44492e+07	5.08524e+06
Q9UEU0	VTI1B	Vesicle transport through interaction with t-SNAREs homolog 1B OS=Homo sapiens GN=VTI1B PE=1 SV=3 - [VTI1B_HUMAN]	Cytosol; Endoplasmic reticulum; Endosome; Extracellular region or secreted; Golgi apparatus; Lysosome;	2	10.34	1	2	4	AS	UC				880914	1.19456e+07
P84085	ARF5	ADP-ribosylation factor 5 OS=Homo sapiens GN=ARF5 PE=1 SV=2 - [ARF5_HUMAN]	Extracellular region or secreted; Golgi apparatus; Plasma Membrane;	1	11.11	1	2	3	PS	SEC								4.02483e+06	659215
P61769	B2M	Beta-2-microglobulin OS=Homo sapiens GN=B2M PE=1 SV=1 - [B2MG_HUMAN]	Cytosol; Endoplasmic reticulum; Endosome; Extracellular region or secreted; Golgi apparatus; Plasma Membrane;	1	8.4	1	1	2	AS	UC				1.01675e+06	1.15644e+07
Q56NI9	ESCO2	N-acetyltransferase ESCO2 OS=Homo sapiens GN=ESCO2 PE=1 SV=1 - [ESCO2_HUMAN]	Golgi apparatus; Nucleus;	1	1.16	1	1	5	PS and AS	SEC and UC					6.92015e+07	1.63627e+06		3.40174e+06		1.40172e+07
P08754	GNAI3	Guanine nucleotide-binding protein G(k) subunit alpha OS=Homo sapiens GN=GNAI3 PE=1 SV=3 - [GNAI3_HUMAN]	Cytoskeleton; Extracellular region or secreted; Golgi apparatus; Lysosome; Nucleus; Plasma Membrane;	1	13.56	9	4	12	PS and AS	SEC and UC	1.61068e+06		1.18828e+06	925416	12210228			9.94466e+06	4.05484e+06
P63092	GNAS	Guanine nucleotide-binding protein G(s) subunit alpha isoforms short OS=Homo sapiens GN=GNAS PE=1 SV=1 - [GNAS2_HUMAN]	Cytosol; Extracellular region or secreted; Golgi apparatus; Plasma Membrane;	1	6.85	9	2	9	PS and AS	SEC and UC	1.61068e+06		1.18828e+06	925416	12210228			8.81721e+06	4.05484e+06
P01891	HLA-A	HLA class I histocompatibility antigen, A-68 alpha chain OS=Homo sapiens GN=HLA-A PE=1 SV=4 - [1A68_HUMAN]	Endoplasmic reticulum; Endosome; Golgi apparatus; Plasma Membrane;	1	16.44	4	4	6	PS and AS	SEC and UC					6912550		887488	4.53178e+06	1.39818e+06
P30508	HLA-C	HLA class I histocompatibility antigen, Cw-12 alpha chain OS=Homo sapiens GN=HLA-C PE=1 SV=2 - [1C12_HUMAN]	Endoplasmic reticulum; Endosome; Extracellular region or secreted; Golgi apparatus; Plasma Membrane;	1	16.39	47	4	5	PS and AS	SEC and UC					6912550			6.11774e+06
P62820	RAB1A	Ras-related protein Rab-1A OS=Homo sapiens GN=RAB1A PE=1 SV=3 - [RAB1A_HUMAN]	Cytosol; Endoplasmic reticulum; Endosome; Extracellular region or secreted; Golgi apparatus;	1	19.02	17	3	11	PS and AS	SEC and UC			2.59245e+06		3.11215e+07	1.33923e+07	2.22352e+07		7.20103e+06	4.65697e+07
Q9H0U4	RAB1B	Ras-related protein Rab-1B OS=Homo sapiens GN=RAB1B PE=1 SV=1 - [RAB1B_HUMAN]	Cytosol; Endoplasmic reticulum; Extracellular region or secreted; Golgi apparatus; Mitochondrion;	1	20.9	17	3	11	PS and AS	SEC and UC			2.59245e+06		3.17945e+07	1.33923e+07	2.22352e+07		7.20103e+06	4.65697e+07
P61006	RAB8A	Ras-related protein Rab-8A OS=Homo sapiens GN=RAB8A PE=1 SV=1 - [RAB8A_HUMAN]	Cytoskeleton; Cytosol; Endosome; Extracellular region or secreted; Golgi apparatus; Plasma Membrane;	1	12.08	16	2	7	PS and AS	SEC and UC			2.59245e+06		8.21326e+07	1.33923e+07	2.22352e+07	440445	1.07392e+07	8.13764e+07

## Sheet: Endoplasmic reticulum
Accession	Gene Name	Description	Subcellular location (GO annotation)	Σ# Unique Peptides	ΣCoverage	Σ# Proteins	Σ# Peptides	Σ# PSMs	identification according to culture conditions (PS/AS)	identification according to exosome isolation (SEC/UC)	huRex CB8_AS_SEC	huRex CB15_AS_SEC	huRex CB31_AS_SEC	huRex CB8_AS_UC	huRex CB15_AS_UC	huRex CB31_AS_UC	huRex CB16_PS_SEC	huRex CB17_PS_SEC	huRex CB30_PS_SEC	huRex CB30_PS_UC
P02751	FN1	Fibronectin OS=Homo sapiens GN=FN1 PE=1 SV=4 - [FINC_HUMAN]	Endoplasmic reticulum; Extracellular region or secreted; Plasma Membrane;	52	34.66	2	52	417	PS and AS	SEC and UC		9.00325e+07							1.38502e+06	1.21052e+08
P05023	ATP1A1	Sodium/potassium-transporting ATPase subunit alpha-1 OS=Homo sapiens GN=ATP1A1 PE=1 SV=1 - [AT1A1_HUMAN]	Endoplasmic reticulum; Endosome; Extracellular region or secreted; Golgi apparatus; Plasma Membrane;	41	42.33	6	41	160	PS and AS	SEC and UC		1.70162e+06	866339		9.18123e+07	8.74592e+06	2.96564e+07	9.80075e+06	1.25413e+07	9.26268e+07
P04040	CAT	Catalase OS=Homo sapiens GN=CAT PE=1 SV=3 - [CATA_HUMAN]	Cytosol; Endoplasmic reticulum; Extracellular region or secreted; Golgi apparatus; Lysosome; Mitochondrion; Peroxisome; Plasma Membrane;	26	53.7	1	26	103	PS and AS	SEC and UC		3.09806e+06	1.0417e+06	1.52623e+07	2.68584e+08	3.03238e+07	7.10961e+06	9.95428e+06	1.38779e+06	3.1879e+07
P0DMV8	HSPA1A	Heat shock 70 kDa protein 1A OS=Homo sapiens GN=HSPA1A PE=1 SV=1 - [HS71A_HUMAN]	Cytoskeleton; Cytosol; Endoplasmic reticulum; Extracellular region or secreted; Mitochondrion; Nucleus;	23	55.85	3	25	159	PS and AS	SEC and UC	97212.5	1.01623e+07	6.18774e+06	1.37789e+07	2.29359e+08	3.59892e+07	4.3506e+07	2.79542e+07	4.0331e+07	2.83248e+08
P27105	STOM	Erythrocyte band 7 integral membrane protein OS=Homo sapiens GN=STOM PE=1 SV=3 - [STOM_HUMAN]	Cytoskeleton; Cytosol; Endoplasmic reticulum; Extracellular region or secreted; Lysosome; Mitochondrion; Plasma Membrane;	16	68.4	2	16	353	PS and AS	SEC and UC	7.96223e+06	1.31779e+07	2.78469e+07	1.46499e+07	3.83241e+08	1.29967e+08	1.1232e+08	4.14108e+07	5.66719e+07	1.96324e+08
P55072	VCP	Transitional endoplasmic reticulum ATPase OS=Homo sapiens GN=VCP PE=1 SV=4 - [TERA_HUMAN]	Cytosol; Endoplasmic reticulum; Extracellular region or secreted; Lysosome; Nucleus;	15	23.95	1	15	21	PS and AS	SEC and UC					1.91777e+07	2.30355e+06		1.35522e+06
P19823	ITIH2	Inter-alpha-trypsin inhibitor heavy chain H2 OS=Homo sapiens GN=ITIH2 PE=1 SV=2 - [ITIH2_HUMAN]	Endoplasmic reticulum; Extracellular region or secreted;	14	20.61	2	14	27	PS and AS	SEC and UC						3.62814e+06			4.64156e+06	1.24221e+08
Q9NP58	ABCB6	ATP-binding cassette sub-family B member 6, mitochondrial OS=Homo sapiens GN=ABCB6 PE=1 SV=1 - [ABCB6_HUMAN]	Cytosol; Endoplasmic reticulum; Endosome; Extracellular region or secreted; Golgi apparatus; Mitochondrion; Nucleus; Plasma Membrane;	13	25.89	1	13	27	PS and AS	SEC and UC				610416	2.0919e+07		8.65971e+06		2.87986e+06	1.53862e+07
P02649	APOE	Apolipoprotein E OS=Homo sapiens GN=APOE PE=1 SV=1 - [APOE_HUMAN]	Endoplasmic reticulum; Endosome; Extracellular region or secreted; Golgi apparatus; Nucleus; Plasma Membrane;	12	45.11	2	12	21	PS and AS	SEC and UC						2.22546e+06			3.11826e+06	1.00384e+08
P10909	CLU	Clusterin OS=Homo sapiens GN=CLU PE=1 SV=1 - [CLUS_HUMAN]	Cytosol; Endoplasmic reticulum; Extracellular region or secreted; Golgi apparatus; Mitochondrion; Nucleus;	10	24.94	1	10	15	PS	SEC and UC									3.73306e+06	1.06399e+08
P16157	ANK1	Ankyrin-1 OS=Homo sapiens GN=ANK1 PE=1 SV=3 - [ANK1_HUMAN]	Cytoskeleton; Cytosol; Endoplasmic reticulum; Nucleus; Plasma Membrane;	9	6.86	1	9	12	PS and AS	SEC and UC					6.43016e+06			1.45536e+06	1.74277e+06
Q04656	ATP7A	Copper-transporting ATPase 1 OS=Homo sapiens GN=ATP7A PE=1 SV=3 - [ATP7A_HUMAN]	Cytosol; Endoplasmic reticulum; Endosome; Golgi apparatus; Nucleus; Plasma Membrane;	8	7.47	1	8	10	PS and AS	SEC and UC					6.81005e+06	2.27806e+06			1.88514e+06	1.71678e+07
Q07020	RPL18	60S ribosomal protein L18 OS=Homo sapiens GN=RPL18 PE=1 SV=2 - [RL18_HUMAN]	Cytosol; Endoplasmic reticulum; Nucleus;	6	34.57	1	6	13	PS and AS	SEC and UC				1.94666e+06	3.94958e+07				2.71039e+06	9.37551e+06
P0CG48	UBC	Polyubiquitin-C OS=Homo sapiens GN=UBC PE=1 SV=3 - [UBC_HUMAN]	Cytosol; Endoplasmic reticulum; Endosome; Extracellular region or secreted; Mitochondrion; Nucleus; Plasma Membrane;	6	69.64	5	6	61	PS and AS	SEC and UC	8.50403e+06	7.10529e+06	2.36827e+06	2.68152e+07	7.66113e+08	6.15373e+07	1.58916e+08	1.71469e+07	3.54596e+07	1.56797e+08
Q9Y2G3	ATP11B	Probable phospholipid-transporting ATPase IF OS=Homo sapiens GN=ATP11B PE=1 SV=2 - [AT11B_HUMAN]	Endoplasmic reticulum; Endosome; Golgi apparatus; Lysosome; Nucleus; Plasma Membrane;	5	5.44	1	5	5	PS and AS	SEC and UC					7.54422e+06				860327
Q15904	ATP6AP1	V-type proton ATPase subunit S1 OS=Homo sapiens GN=ATP6AP1 PE=1 SV=2 - [VAS1_HUMAN]	Endoplasmic reticulum; Endosome; Extracellular region or secreted;	5	6.81	1	5	5	PS and AS	SEC and UC				4.22108e+06	1.62376e+07				3.12553e+06	7.43948e+06
P61106	RAB14	Ras-related protein Rab-14 OS=Homo sapiens GN=RAB14 PE=1 SV=4 - [RAB14_HUMAN]	Cytosol; Endoplasmic reticulum; Endosome; Extracellular region or secreted; Golgi apparatus; Lysosome; Plasma Membrane;	5	44.19	16	6	15	PS and AS	SEC and UC			2.59245e+06		3.91049e+07	1.33923e+07	1.49133e+07		5.69815e+06	5.4113e+07
Q9UL25	RAB21	Ras-related protein Rab-21 OS=Homo sapiens GN=RAB21 PE=1 SV=3 - [RAB21_HUMAN]	Cytosol; Endoplasmic reticulum; Endosome; Extracellular region or secreted; Golgi apparatus; Plasma Membrane;	5	22.67	1	5	11	PS and AS	SEC and UC				1.609e+06	9.44758e+06				1.43911e+06	1.15966e+07
P02765	AHSG	Alpha-2-HS-glycoprotein OS=Homo sapiens GN=AHSG PE=1 SV=1 - [FETUA_HUMAN]	Endoplasmic reticulum; Extracellular region or secreted; Golgi apparatus;	4	13.9	1	4	9	PS and AS	SEC and UC						5.81198e+06			3.82949e+06	2.33606e+08
P04839	CYBB	Cytochrome b-245 heavy chain OS=Homo sapiens GN=CYBB PE=1 SV=2 - [CY24B_HUMAN]	Endoplasmic reticulum; Golgi apparatus; Mitochondrion; Nucleus; Plasma Membrane;	4	8.25	1	4	5	PS	SEC								2.90225e+06
P61026	RAB10	Ras-related protein Rab-10 OS=Homo sapiens GN=RAB10 PE=1 SV=1 - [RAB10_HUMAN]	Cytosol; Endoplasmic reticulum; Endosome; Extracellular region or secreted; Golgi apparatus; Plasma Membrane;	4	21	16	5	15	PS and AS	SEC and UC	135724		2.59245e+06	2.52818e+06	4.95182e+07	1.33923e+07	1.15396e+07	967948	4.5446e+06	4.18805e+07
P84095	RHOG	Rho-related GTP-binding protein RhoG OS=Homo sapiens GN=RHOG PE=1 SV=1 - [RHOG_HUMAN]	Cytosol; Endoplasmic reticulum; Extracellular region or secreted; Plasma Membrane;	4	34.55	1	4	6	PS and AS	SEC and UC					1.57742e+06			3.2121e+06
Q9NRX5	SERINC1	Serine incorporator 1 OS=Homo sapiens GN=SERINC1 PE=1 SV=1 - [SERC1_HUMAN]	Endoplasmic reticulum; Extracellular region or secreted; Plasma Membrane;	4	10.15	1	4	7	PS and AS	SEC and UC					1.51059e+07		4.80178e+06		1.3996e+06	8.97624e+06
Q9Y6M5	SLC30A1	Zinc transporter 1 OS=Homo sapiens GN=SLC30A1 PE=1 SV=3 - [ZNT1_HUMAN]	Endoplasmic reticulum; Golgi apparatus; Nucleus; Plasma Membrane;	4	10.45	1	4	8	PS and AS	SEC and UC					1.5351e+07				3.86967e+06	1.68589e+07
P51809	VAMP7	Vesicle-associated membrane protein 7 OS=Homo sapiens GN=VAMP7 PE=1 SV=3 - [VAMP7_HUMAN]	Endoplasmic reticulum; Endosome; Extracellular region or secreted; Golgi apparatus; Lysosome; Plasma Membrane;	4	19.55	1	4	5	AS	UC					1.24607e+07
P20073	ANXA7	Annexin A7 OS=Homo sapiens GN=ANXA7 PE=1 SV=3 - [ANXA7_HUMAN]	Cytosol; Endoplasmic reticulum; Extracellular region or secreted; Nucleus; Plasma Membrane;	3	8.61	1	3	5	PS and AS	SEC and UC			425893		9.68553e+06			780291	859555
O14791	APOL1	Apolipoprotein L1 OS=Homo sapiens GN=APOL1 PE=1 SV=5 - [APOL1_HUMAN]	Endoplasmic reticulum; Extracellular region or secreted;	3	11.06	1	3	5	PS	SEC and UC									5.19059e+06	3.48641e+07
P13987	CD59	CD59 glycoprotein OS=Homo sapiens GN=CD59 PE=1 SV=1 - [CD59_HUMAN]	Endoplasmic reticulum; Extracellular region or secreted; Golgi apparatus; Plasma Membrane;	3	25	1	3	8	PS and AS	SEC and UC					1.1998e+07	1.18519e+07			3.53477e+06	2.93016e+07
P60953	CDC42	Cell division control protein 42 homolog OS=Homo sapiens GN=CDC42 PE=1 SV=2 - [CDC42_HUMAN]	Cytoskeleton; Cytosol; Endoplasmic reticulum; Extracellular region or secreted; Golgi apparatus; Plasma Membrane;	3	19.9	1	3	8	PS	SEC								5.57042e+06	1.55935e+06
P27635	RPL10	60S ribosomal protein L10 OS=Homo sapiens GN=RPL10 PE=1 SV=4 - [RL10_HUMAN]	Cytosol; Endoplasmic reticulum; Nucleus;	3	12.62	2	3	3	PS and AS	SEC and UC					2.75745e+06				704235
P31151	S100A7	Protein S100-A7 OS=Homo sapiens GN=S100A7 PE=1 SV=4 - [S10A7_HUMAN]	Cytosol; Endoplasmic reticulum; Extracellular region or secreted; Lysosome; Nucleus;	3	42.57	2	3	5	PS and AS	SEC and UC				2.14089e+06	517416			58654.4
O60506	SYNCRIP	Heterogeneous nuclear ribonucleoprotein Q OS=Homo sapiens GN=SYNCRIP PE=1 SV=2 - [HNRPQ_HUMAN]	Endoplasmic reticulum; Nucleus;	3	4.98	2	3	3	AS	UC					5.18141e+06
Q9NV96	TMEM30A	Cell cycle control protein 50A OS=Homo sapiens GN=TMEM30A PE=1 SV=1 - [CC50A_HUMAN]	Endoplasmic reticulum; Golgi apparatus; Lysosome; Plasma Membrane;	3	12.74	1	3	6	PS and AS	SEC and UC					6.35164e+06				892858	1.54528e+07
Q7Z3C6	ATG9A	Autophagy-related protein 9A OS=Homo sapiens GN=ATG9A PE=1 SV=3 - [ATG9A_HUMAN]	Endoplasmic reticulum; Endosome; Golgi apparatus;	2	2.15	1	2	2	AS	UC					626348
P27797	CALR	Calreticulin OS=Homo sapiens GN=CALR PE=1 SV=1 - [CALR_HUMAN]	Cytosol; Endoplasmic reticulum; Extracellular region or secreted; Golgi apparatus; Nucleus; Plasma Membrane;	2	6.71	1	2	2	PS and AS	SEC and UC					665787			338356
P30447	HLA-A	HLA class I histocompatibility antigen, A-23 alpha chain OS=Homo sapiens GN=HLA-A PE=1 SV=1 - [1A23_HUMAN]	Endoplasmic reticulum; Endosome; Golgi apparatus; Plasma Membrane;	2	25.21	23	6	9	PS and AS	SEC and UC					6912550			6.31579e+06	1.39818e+06
P11021	HSPA5	78 kDa glucose-regulated protein OS=Homo sapiens GN=HSPA5 PE=1 SV=2 - [GRP78_HUMAN]	Endoplasmic reticulum; Extracellular region or secreted; Mitochondrion; Nucleus; Plasma Membrane;	2	8.1	1	4	48	PS and AS	SEC and UC	2.66866e+06	8.84318e+06	7.99732e+06	1.20136e+07	2.74559e+08	4.26122e+07	7.79147e+07	2.21048e+07	4.85013e+07	2.56194e+08
Q8WUM4	PDCD6IP	Programmed cell death 6-interacting protein OS=Homo sapiens GN=PDCD6IP PE=1 SV=1 - [PDC6I_HUMAN]	Cytoskeleton; Cytosol; Endoplasmic reticulum; Extracellular region or secreted; Plasma Membrane;	2	2.53	1	2	2	PS	SEC								963563
O00560	SDCBP	Syntenin-1 OS=Homo sapiens GN=SDCBP PE=1 SV=1 - [SDCB1_HUMAN]	Cytoskeleton; Cytosol; Endoplasmic reticulum; Extracellular region or secreted; Lysosome; Nucleus; Plasma Membrane;	2	10.07	1	2	2	AS	UC					1.08748e+07
P05546	SERPIND1	Heparin cofactor 2 OS=Homo sapiens GN=SERPIND1 PE=1 SV=3 - [HEP2_HUMAN]	Endoplasmic reticulum; Extracellular region or secreted;	2	3.41	1	2	2	PS	UC										1.64393e+07
Q9UNK0	STX8	Syntaxin-8 OS=Homo sapiens GN=STX8 PE=1 SV=2 - [STX8_HUMAN]	Cytosol; Endoplasmic reticulum; Endosome; Golgi apparatus; Lysosome; Plasma Membrane;	2	13.98	1	2	2	AS	UC					8.30312e+06
Q9UEU0	VTI1B	Vesicle transport through interaction with t-SNAREs homolog 1B OS=Homo sapiens GN=VTI1B PE=1 SV=3 - [VTI1B_HUMAN]	Cytosol; Endoplasmic reticulum; Endosome; Extracellular region or secreted; Golgi apparatus; Lysosome;	2	10.34	1	2	4	AS	UC				880914	1.19456e+07
P61769	B2M	Beta-2-microglobulin OS=Homo sapiens GN=B2M PE=1 SV=1 - [B2MG_HUMAN]	Cytosol; Endoplasmic reticulum; Endosome; Extracellular region or secreted; Golgi apparatus; Plasma Membrane;	1	8.4	1	1	2	AS	UC				1.01675e+06	1.15644e+07
P01891	HLA-A	HLA class I histocompatibility antigen, A-68 alpha chain OS=Homo sapiens GN=HLA-A PE=1 SV=4 - [1A68_HUMAN]	Endoplasmic reticulum; Endosome; Golgi apparatus; Plasma Membrane;	1	16.44	4	4	6	PS and AS	SEC and UC					6912550		887488	4.53178e+06	1.39818e+06
P30508	HLA-C	HLA class I histocompatibility antigen, Cw-12 alpha chain OS=Homo sapiens GN=HLA-C PE=1 SV=2 - [1C12_HUMAN]	Endoplasmic reticulum; Endosome; Extracellular region or secreted; Golgi apparatus; Plasma Membrane;	1	16.39	47	4	5	PS and AS	SEC and UC					6912550			6.11774e+06
P62820	RAB1A	Ras-related protein Rab-1A OS=Homo sapiens GN=RAB1A PE=1 SV=3 - [RAB1A_HUMAN]	Cytosol; Endoplasmic reticulum; Endosome; Extracellular region or secreted; Golgi apparatus;	1	19.02	17	3	11	PS and AS	SEC and UC			2.59245e+06		3.11215e+07	1.33923e+07	2.22352e+07		7.20103e+06	4.65697e+07
Q9H0U4	RAB1B	Ras-related protein Rab-1B OS=Homo sapiens GN=RAB1B PE=1 SV=1 - [RAB1B_HUMAN]	Cytosol; Endoplasmic reticulum; Extracellular region or secreted; Golgi apparatus; Mitochondrion;	1	20.9	17	3	11	PS and AS	SEC and UC			2.59245e+06		3.17945e+07	1.33923e+07	2.22352e+07		7.20103e+06	4.65697e+07

[truncated: 4 more sheets: Mitochondrion, Peroxisome, Not retrieved, potential contaminants removed]
