# Supplementary material for: Proteomics study of human cord blood reticulocyte-derived exosomes
Source: Sci Rep. 2018 Sep 19;8:14046. doi: 10.1038/s41598-018-32386-2 (PMC6145868; doi:10.1038/s41598-018-32386-2)
Supplement: Supplementary file 3 — Supplementary Table S2 [file 41598_2018_32386_MOESM3_ESM.xlsx]

## Sheet: Biological Process
Category	Term		Count	%	PValue	Genes	List Total	Pop Hits	Pop Total	Fold Enrichment	Bonferroni	Benjamini	FDR
GOTERM_BP_DIRECT	GO:0002576	platelet degranulation	22	6.0274	2.97008e-15	ALDOA, TLN1, ACTN4, CLU, ACTN1, SERPING1, ITGB3, SOD1, FLNA, AHSG, LGALS3BP, LAMP2, CD36, PPBP, SERPINF2, SERPINA4, HRG, TMSB4X, WDR1, FN1, CALM1, ITGA2B	355	103	16792	10.1032	6.34892e-12	6.34892e-12	5.18474e-12
GOTERM_BP_DIRECT	GO:0002479	antigen processing and presentation of exogenous peptide antigen via MHC class I, TAP-dependent	18	4.93151	9.15284e-15	HLA-A, HLA-C, PSMA7, B2M, PSMA2, PSMB5, PSMA1, PSMB4, CYBB, PSMB7, CD36, PSMB6, PSMB1, PSMA6, PSMA5, PSMA4, PSMB3, PSMA3	355	63	16792	13.5147	1.92819e-11	9.64095e-12	1.57541e-11
GOTERM_BP_DIRECT	GO:0098609	cell-cell adhesion	32	8.76712	1.66066e-14	ALDOA, HSP90AB1, LDHA, YWHAZ, RPL15, HSPA1A, RPS2, CAPZB, PRDX1, IQGAP1, RAB1A, PKM, PFN1, RPS26, PSMB6, HNRNPK, RAB11B, HSPA5, EHD1, HSPA8, ENO1, F11R, BSG, RAN, YWHAB, SLC3A2, EEF2, YWHAE, HIST1H3A, SDCBP, DNAJB1, RAB10	355	271	16792	5.58541	3.52718e-11	1.17573e-11	2.88214e-11
GOTERM_BP_DIRECT	GO:0043488	regulation of mRNA stability	18	4.93151	4.8472e-11	YWHAZ, YWHAB, HSPA1A, PSMA7, PSMA2, PSMB5, PSMA1, PSMB4, PSMB7, PSMB6, PSMA6, PSMB1, PSMA5, PSMA4, PSMB3, PSMA3, UBC, HSPA8	355	103	16792	8.26627	1.02664e-07	2.56659e-08	8.38967e-08
GOTERM_BP_DIRECT	GO:0060071	Wnt signaling pathway, planar cell polarity pathway	17	4.65753	8.00337e-11	CLTC, PSMA7, PSMA2, PSMB5, CDC42, PSMA1, PFN1, PSMB4, PSMB7, PSMB6, PSMB1, PSMA6, PSMA5, PSMA4, PSMB3, PSMA3, UBC	355	92	16792	8.74048	1.69511e-07	3.39023e-08	1.38525e-07
GOTERM_BP_DIRECT	GO:0051603	proteolysis involved in cellular protein catabolic process	13	3.56164	2.25462e-10	PSMA7, PSMA2, PSMB5, PSMB4, PSMA1, PSMB7, PSMB6, PSMB1, PSMA6, PSMB3, PSMA4, PSMA3, HSPA5	355	48	16792	12.8108	4.7753e-07	7.95883e-08	3.90237e-07
GOTERM_BP_DIRECT	GO:0006521	regulation of cellular amino acid metabolic process	13	3.56164	4.85372e-10	PSMA7, PSMA2, PSMB5, PSMB4, PSMA1, PSMB7, PSMB6, PSMB1, PSMA6, PSMA5, PSMB3, PSMA4, PSMA3	355	51	16792	12.0572	1.02802e-06	1.4686e-07	8.40096e-07
GOTERM_BP_DIRECT	GO:0050900	leukocyte migration	18	4.93151	7.52777e-10	F11R, BSG, ATP1B3, SLC3A2, ITGB2, ITGA4, ITGB3, MYH9, SLC7A5, ITGB1, ITGAM, SLC16A1, CD44, PPIA, LCK, MSN, SPN, FN1	355	122	16792	6.9789	1.59438e-06	1.99298e-07	1.30293e-06
GOTERM_BP_DIRECT	GO:0038061	NIK/NF-kappaB signaling	14	3.83562	9.74048e-10	PSMA7, PSMA2, PSMB5, PSMA1, PSMB4, PSMB7, PSMB6, PSMB1, PSMA6, PSMA5, PSMB3, PSMA4, PSMA3, UBC	355	66	16792	10.0336	2.06303e-06	2.29226e-07	1.68591e-06
GOTERM_BP_DIRECT	GO:0051436	negative regulation of ubiquitin-protein ligase activity involved in mitotic cell cycle	14	3.83562	2.51691e-09	PSMA7, PSMA2, PSMB5, PSMA1, PSMB4, PSMB7, PSMB6, PSMB1, PSMA6, PSMA5, PSMB3, PSMA4, PSMA3, UBC	355	71	16792	9.32704	5.33079e-06	5.33081e-07	4.35633e-06
GOTERM_BP_DIRECT	GO:0051437	positive regulation of ubiquitin-protein ligase activity involved in regulation of mitotic cell cycle transition	14	3.83562	6.01617e-09	PSMA7, PSMA2, PSMB5, PSMA1, PSMB4, PSMB7, PSMB6, PSMB1, PSMA6, PSMA5, PSMB3, PSMA4, PSMA3, UBC	355	76	16792	8.71342	1.27422e-05	1.15839e-06	1.0413e-05
GOTERM_BP_DIRECT	GO:0070527	platelet aggregation	11	3.0137	9.57803e-09	ACTB, ACTG1, TLN1, FERMT3, ACTN1, GNAS, ITGB3, MYH9, HBB, FLNA, ITGA2B	355	41	16792	12.6906	2.02861e-05	1.69052e-06	1.65779e-05
GOTERM_BP_DIRECT	GO:0031145	anaphase-promoting complex-dependent catabolic process	14	3.83562	9.821e-09	PSMA7, PSMA2, PSMB5, PSMA1, PSMB4, PSMB7, PSMB6, PSMB1, PSMA6, PSMA5, PSMB3, PSMA4, PSMA3, UBC	355	79	16792	8.38253	2.08007e-05	1.60007e-06	1.69985e-05
GOTERM_BP_DIRECT	GO:0006928	movement of cell or subcellular component	14	3.83562	2.83574e-08	ACTB, TLN1, VIM, CAPZB, ACTG1, ACTR3, ACTR2, ARPC1B, CORO1A, TUBB, ARPC2, TXN, MSN, ARHGDIB	355	86	16792	7.70023	6.00591e-05	4.29006e-06	4.90817e-05
GOTERM_BP_DIRECT	GO:0050821	protein stabilization	17	4.65753	2.86247e-08	HSP90AB1, HSP90AA1, ATP1B3, HIST1H1B, FLOT2, CLU, HSPA1A, CALR, FLNA, PFN1, LAMP2, GOLGA7, STX12, DSG1, AHSP, HSPD1, GAPDH	355	136	16792	5.91268	6.06253e-05	4.0418e-06	4.95444e-05
GOTERM_BP_DIRECT	GO:0033572	transferrin transport	10	2.73973	3.23504e-08	SLC11A2, STEAP3, TFRC, ATP6AP1, RAB11B, ATP6V0A1, ATP6V1B2, CLTC, ATP6V0D1, ATP6V0A2	355	35	16792	13.5147	6.85158e-05	4.28237e-06	5.59929e-05
GOTERM_BP_DIRECT	GO:0090263	positive regulation of canonical Wnt signaling pathway	16	4.38356	3.42448e-08	PSMA7, PSMA2, JUP, PSMB5, PSMA1, PSMB4, PSMB7, PSMB6, PSMB1, PSMA6, PSMA5, PSMA4, PSMB3, PSMA3, UBC, VPS35	355	120	16792	6.30685	7.25279e-05	4.26649e-06	5.92719e-05
GOTERM_BP_DIRECT	GO:0016032	viral process	24	6.57534	9.89825e-08	TLN1, RAN, VIM, HLA-A, YWHAB, SYNCRIP, HLA-C, PSMA7, YWHAE, PSMB5, AMBP, PSMB4, PSMB7, HNRNPK, PSMB6, PSMB1, HPX, PSMA4, PSMB3, PSMA3, LCK, HSPD1, RBM15, HSPA8	355	299	16792	3.79677	0.000209623	1.16469e-05	0.000171322
GOTERM_BP_DIRECT	GO:0006879	cellular iron ion homeostasis	10	2.73973	2.74766e-07	SLC11A2, LCN2, TFRC, HPX, CYBRD1, SOD1, SLC40A1, ABCB6, FTH1, FTL	355	44	16792	10.7503	0.000581785	3.06287e-05	0.000475571
GOTERM_BP_DIRECT	GO:0007264	small GTPase mediated signal transduction	21	5.75342	2.83926e-07	RAB7A, RAB8A, GDI2, RAB8B, RAB5B, RAB5C, RAN, RAB1B, ARF5, RAB1A, CDC42, RAC2, RAB35, YWHAQ, RAB11B, RAB14, RAP1A, RAP1B, RAB10, RHOG, RAB21	355	246	16792	4.03793	0.000601174	3.00673e-05	0.000491426
GOTERM_BP_DIRECT	GO:0002223	stimulatory C-type lectin receptor signaling pathway	14	3.83562	3.17247e-07	PSMA7, PSMA2, PSMB5, PSMA1, PSMB4, PSMB7, PSMB6, PSMB1, PSMA6, PSMA5, PSMB3, PSMA4, PSMA3, UBC	355	105	16792	6.30685	0.000671704	3.19961e-05	0.000549099
GOTERM_BP_DIRECT	GO:0015671	oxygen transport	7	1.91781	3.58683e-07	HBM, HBG1, HBA1, HBG2, HBE1, HBB, HBD	355	15	16792	22.074	0.000759402	3.45308e-05	0.000620817
GOTERM_BP_DIRECT	GO:0050852	T cell receptor signaling pathway	16	4.38356	5.58094e-07	PTPRC, PSMA7, PSMA2, PSMB5, PSMA1, PSMB4, PSMB7, PSMB6, PSMB1, PSMA6, PSMA5, PSMA4, PSMB3, PSMA3, LCK, UBC	355	148	16792	5.11367	0.00118135	5.13919e-05	0.000965961
GOTERM_BP_DIRECT	GO:0061621	canonical glycolysis	8	2.19178	8.12318e-07	ALDOA, PKM, GPI, TPI1, ALDOC, PGK1, GAPDH, ENO1	355	26	16792	14.5543	0.00171901	7.16845e-05	0.00140597
GOTERM_BP_DIRECT	GO:0050832	defense response to fungus	8	2.19178	1.07689e-06	DCD, S100A8, S100A9, MPO, HRG, DEFA1, CTSG, S100A12	355	27	16792	14.0152	0.00227825	9.12297e-05	0.00186389
GOTERM_BP_DIRECT	GO:0033209	tumor necrosis factor-mediated signaling pathway	14	3.83562	1.23564e-06	PSMA7, PSMA2, PSMB5, PSMA1, PSMB4, PSMB7, PSMB6, PSMB1, PSMA6, PSMA5, PSMB3, PSMA4, PSMA3, UBC	355	118	16792	5.61203	0.00261368	0.000100653	0.00213867
GOTERM_BP_DIRECT	GO:0007596	blood coagulation	17	4.65753	1.85131e-06	HIST2H3A, PRTN3, ITGB3, ANXA5, CAPZB, CDC42, CD36, CD59, HIST1H3A, H3F3A, HBG1, HBG2, SERPIND1, EHD1, HBE1, HBB, HBD	355	184	16792	4.37024	0.00391341	0.000145215	0.00320426
GOTERM_BP_DIRECT	GO:0015991	ATP hydrolysis coupled proton transport	8	2.19178	3.72751e-06	ATP6AP1, ATP5B, ATP6V0A1, ATP1A1, ATP5A1, ATP6V1B2, ATP6V0D1, ATP6V0A2	355	32	16792	11.8254	0.00786379	0.00028192	0.00645148
GOTERM_BP_DIRECT	GO:0006096	glycolytic process	8	2.19178	5.74541e-06	ALDOA, GPI, LDHA, TPI1, ALDOC, PGK1, GAPDH, ENO1	355	34	16792	11.1297	0.0120951	0.000419526	0.00994386
GOTERM_BP_DIRECT	GO:0021762	substantia nigra development	9	2.46575	7.64614e-06	ACTB, CDC42, LDHA, G6PD, YWHAQ, HSPA5, BASP1, YWHAE, CALM1	355	49	16792	8.68801	0.0160642	0.000539674	0.0132333
GOTERM_BP_DIRECT	GO:0090090	negative regulation of canonical Wnt signaling pathway	15	4.10959	9.39395e-06	PSMA7, PSMA2, PSMB5, PSMA1, PSMB4, PSMB7, PSMB6, PSMB1, PSMA6, APOE, PSMA5, PSMA4, PSMB3, PSMA3, UBC	355	163	16792	4.35289	0.0196999	0.000641616	0.0162581
GOTERM_BP_DIRECT	GO:0006898	receptor-mediated endocytosis	16	4.38356	9.72796e-06	HSP90AA1, HBA1, CALR, CLTC, M6PR, HPR, AMBP, LGALS3BP, LRP1, CD36, APOL1, APOE, HPX, CAP1, CD5, HBB	355	186	16792	4.06894	0.0203931	0.000643665	0.0168361
GOTERM_BP_DIRECT	GO:0000302	response to reactive oxygen species	8	2.19178	1.5004e-05	CYBB, S100A7, APOE, TXN, PRDX2, CAT, SOD1, PRDX1	355	39	16792	9.70285	0.0312791	0.00096253	0.0259662
GOTERM_BP_DIRECT	GO:0001895	retina homeostasis	8	2.19178	1.78604e-05	ACTB, ACTG1, AZGP1, LYZ, LTF, SOD1, PRDX1, B2M	355	40	16792	9.46028	0.0371221	0.00111199	0.0309088
GOTERM_BP_DIRECT	GO:0038095	Fc-epsilon receptor signaling pathway	15	4.10959	2.55152e-05	PSMA7, PSMA2, PSMB5, PSMA1, PSMB4, PSMB7, PSMB6, PSMB1, PSMA6, PSMA5, PSMA4, PSMB3, PSMA3, UBC, CALM1	355	178	16792	3.98607	0.0526077	0.00154287	0.0441533
GOTERM_BP_DIRECT	GO:0006457	protein folding	15	4.10959	2.88891e-05	HSP90AB1, GNAI3, HSP90AA1, GNAI2, CALR, ST13, GNB2, PPIA, GNB1, TXN, AHSP, DNAJB1, DNAJB4, HSPA8, HSPA9	355	180	16792	3.94178	0.0593536	0.00169822	0.0499903
GOTERM_BP_DIRECT	GO:0000209	protein polyubiquitination	15	4.10959	3.69136e-05	MARCH8, PSMA7, PSMA2, PSMB5, PSMA1, PSMB4, PSMB7, PSMB6, PSMB1, PSMA6, PSMA5, PSMA4, PSMB3, PSMA3, UBC	355	184	16792	3.85609	0.0752062	0.00211086	0.0638719
GOTERM_BP_DIRECT	GO:0008360	regulation of cell shape	13	3.56164	4.1532e-05	ALDOA, SHROOM3, EPB42, ANXA1, ITGB2, MYH9, SLC9A3R1, ANXA7, CORO1A, EZR, MSN, WDR1, FN1	355	140	16792	4.39227	0.0842086	0.00231223	0.0718604
GOTERM_BP_DIRECT	GO:0000165	MAPK cascade	18	4.93151	4.3286e-05	PTPRA, YWHAB, PSMA7, PSMA2, PSMB5, PSMA1, PSMB4, PSMB7, PSMB6, PSMA6, PSMB1, PSMA5, PSMA4, PSMB3, PSMA3, UBC, SPTB, CALM1	355	262	16792	3.24972	0.0876046	0.00234805	0.0748942
GOTERM_BP_DIRECT	GO:0046718	viral entry into host cell	10	2.73973	4.61385e-05	SLC1A5, F11R, CR1, TFRC, VAMP8, GYPA, HSPA1A, SERPINB3, ITGB3, ITGB1	355	80	16792	5.91268	0.0931005	0.00244011	0.0798278
GOTERM_BP_DIRECT	GO:0061024	membrane organization	7	1.91781	4.79642e-05	RAB8A, YWHAZ, RAB14, YWHAB, YWHAQ, RAB10, YWHAE	355	32	16792	10.3472	0.0966006	0.00247475	0.0829853
GOTERM_BP_DIRECT	GO:0042744	hydrogen peroxide catabolic process	6	1.64384	4.83511e-05	MPO, PRDX2, CAT, HBA1, HBB, PRDX1	355	20	16792	14.1904	0.0973406	0.00243536	0.0836544
GOTERM_BP_DIRECT	GO:0010951	negative regulation of endopeptidase activity	12	3.28767	5.05048e-05	AMBP, SERPINF1, SERPINF2, SERPINA4, SERPINB1, SERPING1, HRG, ITIH2, SERPINB3, SERPIND1, CSTA, AHSG	355	121	16792	4.69105	0.101449	0.00248462	0.0873791
GOTERM_BP_DIRECT	GO:0002523	leukocyte migration involved in inflammatory response	5	1.36986	5.69978e-05	S100A8, PPBP, ELANE, S100A9, ITGB2	355	11	16792	21.5006	0.113722	0.00273998	0.0986076
GOTERM_BP_DIRECT	GO:0006098	pentose-phosphate shunt	5	1.36986	5.69978e-05	TPI1, G6PD, TALDO1, PGD, TKT	355	11	16792	21.5006	0.113722	0.00273998	0.0986076
GOTERM_BP_DIRECT	GO:0019430	removal of superoxide radicals	5	1.36986	8.40774e-05	ATP7A, MPO, PRDX2, SOD1, PRDX1	355	12	16792	19.7089	0.163127	0.00394959	0.145424
GOTERM_BP_DIRECT	GO:0019068	virion assembly	5	1.36986	8.40774e-05	PPIA, APOE, UBC, RAB1B, RAB1A	355	12	16792	19.7089	0.163127	0.00394959	0.145424
GOTERM_BP_DIRECT	GO:0030036	actin cytoskeleton organization	12	3.28767	9.71607e-05	PFN1, CDC42, CORO1A, RAC2, EPB41, RAN, SDCBP, TMSB4X, CAP1, SLC9A3R1, CAPZB, RHOG	355	130	16792	4.36628	0.186001	0.00446384	0.168035
GOTERM_BP_DIRECT	GO:0043161	proteasome-mediated ubiquitin-dependent protein catabolic process	15	4.10959	0.000106965	PSMA7, PSMA2, PSMB5, PSMA1, PSMB4, PSMB7, PSMB6, VCP, PSMB1, PSMA6, PSMA5, PSMA4, PSMB3, PSMA3, UBC	355	203	16792	3.49518	0.202731	0.00480889	0.184976
GOTERM_BP_DIRECT	GO:0007159	leukocyte cell-cell adhesion	6	1.64384	0.000151935	EZR, FERMT3, ITGB2, MSN, ITGA4, ITGB1	355	25	16792	11.3523	0.275173	0.0066822	0.262647
GOTERM_BP_DIRECT	GO:0006614	SRP-dependent cotranslational protein targeting to membrane	10	2.73973	0.000163478	RPL18, RPS26, RPS19, RPL7, RPL13, RPL15, RPL3, RPL10, RPL12, RPS2	355	94	16792	5.03206	0.292682	0.00704191	0.282575
GOTERM_BP_DIRECT	GO:0020027	hemoglobin metabolic process	4	1.09589	0.000177236	HPX, EPB42, AHSP, CAT	355	6	16792	31.5343	0.312998	0.00748025	0.306322
GOTERM_BP_DIRECT	GO:0022617	extracellular matrix disassembly	9	2.46575	0.000195098	BSG, CD44, KLKB1, ELANE, FLOT1, PRSS1, LCP1, CTSG, FN1	355	76	16792	5.60148	0.338508	0.00807036	0.337145
GOTERM_BP_DIRECT	GO:0042026	protein refolding	5	1.36986	0.000220509	HSP90AA1, HSPA1A, HSPD1, HSPA8, B2M	355	15	16792	15.7671	0.373176	0.00894226	0.380977
GOTERM_BP_DIRECT	GO:0006906	vesicle fusion	8	2.19178	0.000231924	STX6, STX8, GNAI3, STX7, STX12, VAMP8, VAMP7, VAMP3	355	59	16792	6.41375	0.388153	0.00922647	0.400663
GOTERM_BP_DIRECT	GO:0042742	defense response to bacterium	12	3.28767	0.00025564	DCD, S100A8, PPBP, CAMP, ELANE, S100A9, RAB14, MPO, RAB1A, ANXA3, SPN, S100A12	355	145	16792	3.9146	0.418134	0.00997795	0.441548
GOTERM_BP_DIRECT	GO:0042493	response to drug	18	4.93151	0.000262648	ALAD, ACTC1, LDHA, FECH, HSP90AA1, ANXA1, ATP1A1, CALR, SOD1, AQP1, PNP, B2M, LCN2, CYBB, LCK, GNAS, CAT, HSPD1	355	304	16792	2.80074	0.426709	0.0100647	0.453627
GOTERM_BP_DIRECT	GO:0000398	mRNA splicing, via spliceosome	15	4.10959	0.000272094	FUS, ALYREF, HNRNPA2B1, SNRPD1, SYNCRIP, SNRPD2, RBMX, YBX1, HNRNPU, SRSF2, HNRNPK, SNRPB, SNRPE, RBM15, HSPA8	355	222	16792	3.19604	0.438068	0.0102396	0.469905
GOTERM_BP_DIRECT	GO:0015031	protein transport	21	5.75342	0.000289069	RAB7A, RILP, GABARAPL2, GDI2, ATG9A, ACTN4, RAB5B, RAB5C, RAB1B, SELENBP1, SNX3, ARF5, MYH9, SFT2D2, VAMP8, RAB35, RAB14, RAP1A, PDCD6IP, RAB21, MVP	355	395	16792	2.51476	0.457917	0.0106852	0.499151
GOTERM_BP_DIRECT	GO:0044130	negative regulation of growth of symbiont in host	5	1.36986	0.000289144	CD36, CAMP, ELANE, MPO, CTSG	355	16	16792	14.7817	0.458004	0.0105047	0.499281
GOTERM_BP_DIRECT	GO:0015701	bicarbonate transport	7	1.91781	0.000302017	SLC4A1, HBA1, CA2, CA1, AQP1, RHAG, HBB	355	44	16792	7.52522	0.472585	0.010785	0.521454
GOTERM_BP_DIRECT	GO:0019731	antibacterial humoral response	7	1.91781	0.000302017	HIST1H2BK, CAMP, HIST1H2BJ, HLA-A, LTF, DEFA1, B2M	355	44	16792	7.52522	0.472585	0.010785	0.521454
GOTERM_BP_DIRECT	GO:0006094	gluconeogenesis	7	1.91781	0.000302017	ALDOA, GPI, TPI1, ALDOC, PGK1, GAPDH, ENO1	355	44	16792	7.52522	0.472585	0.010785	0.521454
GOTERM_BP_DIRECT	GO:0043312	neutrophil degranulation	4	1.09589	0.000305314	PPBP, VAMP8, VAMP7, ANXA3	355	7	16792	27.0294	0.476257	0.0107213	0.527132
GOTERM_BP_DIRECT	GO:0038096	Fc-gamma receptor signaling pathway involved in phagocytosis	11	3.0137	0.000359706	ACTB, ACTR3, HSP90AB1, ACTG1, CDC42, ACTR2, ARPC1B, HSP90AA1, ARPC2, MYO1G, ARPC4	355	127	16792	4.09697	0.533266	0.012414	0.620767
GOTERM_BP_DIRECT	GO:0045471	response to ethanol	10	2.73973	0.000377248	ALAD, ACTC1, G6PD, FECH, S100A8, SLC2A4, RPL15, EEF2, CAT, SOD1	355	105	16792	4.5049	0.550295	0.012807	0.650947
GOTERM_BP_DIRECT	GO:0016192	vesicle-mediated transport	12	3.28767	0.000383867	SFT2D2, GDI2, STX12, VAMP8, VAMP7, RAB14, VTI1B, CPNE3, VAMP3, CLTC, RAB10, RAB1A	355	152	16792	3.73432	0.556557	0.0128248	0.662332
GOTERM_BP_DIRECT	GO:0048013	ephrin receptor signaling pathway	9	2.46575	0.0004576	ACTB, ACTR3, ACTG1, CDC42, ACTR2, ARPC1B, ARPC2, SDCBP, ARPC4	355	86	16792	4.95015	0.620696	0.015033	0.789078
GOTERM_BP_DIRECT	GO:1903076	regulation of protein localization to plasma membrane	4	1.09589	0.000480874	STX8, STX7, VAMP8, VTI1B	355	8	16792	23.6507	0.638949	0.0155507	0.829055
GOTERM_BP_DIRECT	GO:0034220	ion transmembrane transport	14	3.83562	0.000532454	S100A6, ATP1B3, ATP6AP1, ATP11B, ATP1A1, ATP6V1B2, ATP7A, ANXA6, ATP2B4, UBC, ATP6V0A1, ATP6V0D1, ATP6V0A2, CALM1	355	210	16792	3.15343	0.676332	0.0169462	0.917596
GOTERM_BP_DIRECT	GO:1904659	glucose transmembrane transport	5	1.36986	0.000585743	PPBP, SLC2A4, SLC2A3, SLC2A2, SLC2A1	355	19	16792	12.4477	0.710895	0.0183514	1.00899
GOTERM_BP_DIRECT	GO:0015758	glucose transport	6	1.64384	0.000591076	PPBP, SLC2A4, SLC2A3, SLC2A2, SLC2A1, FABP5	355	33	16792	8.60026	0.714145	0.0182472	1.01814
GOTERM_BP_DIRECT	GO:0019083	viral transcription	10	2.73973	0.000606587	RPL18, RPS26, RPS19, RPL7, RPL13, RPL15, RPL3, RPL10, RPL12, RPS2	355	112	16792	4.22334	0.723389	0.0184529	1.04472
GOTERM_BP_DIRECT	GO:0018149	peptide cross-linking	7	1.91781	0.000611479	EPB42, ANXA1, DSP, TGM3, SPRR2E, CSTA, FN1	355	50	16792	6.6222	0.726241	0.018337	1.0531
GOTERM_BP_DIRECT	GO:0042542	response to hydrogen peroxide	7	1.91781	0.000680887	LDHA, EEF2, CAT, HSPD1, HBA1, SOD1, HBB	355	51	16792	6.49235	0.76369	0.0201134	1.17198
GOTERM_BP_DIRECT	GO:0006334	nucleosome assembly	10	2.73973	0.000939203	HIST2H3A, HIST1H4A, HIST1H2BK, HIST1H1C, HIST1H1B, HIST1H2BJ, HIST1H3A, H2AFY, H3F3A, NAP1L4	355	119	16792	3.97491	0.863327	0.0272627	1.61321
GOTERM_BP_DIRECT	GO:0000184	nuclear-transcribed mRNA catabolic process, nonsense-mediated decay	10	2.73973	0.000939203	RPL18, RPS26, RPS19, RPL7, RPL13, RPL15, RPL3, RPL10, RPL12, RPS2	355	119	16792	3.97491	0.863327	0.0272627	1.61321
GOTERM_BP_DIRECT	GO:0019882	antigen processing and presentation	7	1.91781	0.00102139	AZGP1, RAB8B, RAB5B, RAB35, HLA-A, HLA-C, RAB10	355	55	16792	6.02018	0.885183	0.0292143	1.75321
GOTERM_BP_DIRECT	GO:0034314	Arp2/3 complex-mediated actin nucleation	5	1.36986	0.00105163	ACTR3, ACTR2, ARPC1B, ARPC2, ARPC4	355	22	16792	10.7503	0.892313	0.0296663	1.80467
GOTERM_BP_DIRECT	GO:0030216	keratinocyte differentiation	8	2.19178	0.00109529	S100A7, FLG, ANXA1, DSP, TGM3, SPRR2E, CSTA, CDSN	355	76	16792	4.9791	0.901834	0.030474	1.87893
GOTERM_BP_DIRECT	GO:0034446	substrate adhesion-dependent cell spreading	6	1.64384	0.00114693	FERMT3, VAMP3, ITGA4, ITGB3, RAB1A, FN1	355	38	16792	7.46864	0.912015	0.0314754	1.96668
GOTERM_BP_DIRECT	GO:0007229	integrin-mediated signaling pathway	9	2.46575	0.00116601	FERMT3, SEMA7A, ITGB2, ITGA4, ITGB3, MYH9, ITGB1, ITGAM, ITGA2B	355	99	16792	4.30013	0.915505	0.0315822	1.9991
GOTERM_BP_DIRECT	GO:0061684	chaperone-mediated autophagy	3	0.821918	0.00131101	LAMP2, HSP90AA1, HSPA8	355	3	16792	47.3014	0.937871	0.0349954	2.24504
GOTERM_BP_DIRECT	GO:0071353	cellular response to interleukin-4	5	1.36986	0.00147773	HSP90AB1, ALAD, CORO1A, RPL3, HSPA5	355	24	16792	9.85446	0.956376	0.0388718	2.52711
GOTERM_BP_DIRECT	GO:0001649	osteoblast differentiation	9	2.46575	0.00160238	ATP5B, SEMA7A, ALYREF, H3F3A, SYNCRIP, CAT, CLTC, RBMX, HNRNPU	355	104	16792	4.09339	0.966512	0.0415684	2.73751
GOTERM_BP_DIRECT	GO:0042102	positive regulation of T cell proliferation	7	1.91781	0.00161534	PTPRC, CORO1A, TFRC, CD59, ANXA1, PNP, SPN	355	60	16792	5.5185	0.96742	0.0413912	2.75935
GOTERM_BP_DIRECT	GO:0002227	innate immune response in mucosa	5	1.36986	0.00173027	HIST1H2BK, CAMP, HIST1H2BJ, LTF, DEFA1	355	25	16792	9.46028	0.974469	0.0437446	2.95291
GOTERM_BP_DIRECT	GO:0006986	response to unfolded protein	6	1.64384	0.00181466	HSP90AB1, HSP90AA1, HSPD1, DNAJB1, DNAJB4, HSPA8	355	42	16792	6.75734	0.978655	0.045291	3.09482
GOTERM_BP_DIRECT	GO:0090002	establishment of protein localization to plasma membrane	6	1.64384	0.00181466	JUP, F11R, EZR, FLOT2, FLOT1, SLC9A3R1	355	42	16792	6.75734	0.978655	0.045291	3.09482
GOTERM_BP_DIRECT	GO:0045815	positive regulation of gene expression, epigenetic	7	1.91781	0.00191501	ACTB, HIST2H3A, HIST1H4A, HIST1H3A, H2AFY, H3F3A, WBP2	355	62	16792	5.34048	0.982749	0.0471826	3.2633
GOTERM_BP_DIRECT	GO:0031623	receptor internalization	6	1.64384	0.0020185	EZR, CD36, TFRC, ITGB2, CLTC, ITGB1	355	43	16792	6.6002	0.98615	0.0491007	3.43676
GOTERM_BP_DIRECT	GO:0051092	positive regulation of NF-kappaB transcription factor activity	10	2.73973	0.00204542	S100A8, PSMA6, CLU, S100A9, UBC, LTF, ITGB2, HSPA1A, CAT, S100A12	355	133	16792	3.5565	0.98692	0.0491757	3.48183
GOTERM_BP_DIRECT	GO:0050830	defense response to Gram-positive bacterium	8	2.19178	0.00210532	CD36, HIST1H2BK, CAMP, HIST1H2BJ, HLA-A, LYZ, DEFA1, B2M	355	85	16792	4.4519	0.988481	0.0500136	3.58206
GOTERM_BP_DIRECT	GO:0008544	epidermis development	8	2.19178	0.00210532	S100A7, CASP14, FLOT2, DSP, SPRR2E, CALML5, CDSN, FABP5	355	85	16792	4.4519	0.988481	0.0500136	3.58206
GOTERM_BP_DIRECT	GO:0016241	regulation of macroautophagy	6	1.64384	0.00223856	ATP6V0A1, VPS35, ATP6V1B2, ATP6V0D1, GAPDH, ATP6V0A2	355	44	16792	6.45019	0.991319	0.0525096	3.80464
GOTERM_BP_DIRECT	GO:0015804	neutral amino acid transport	4	1.09589	0.00227059	SLC1A5, SLC3A2, SLC7A5, SLC43A1	355	13	16792	14.5543	0.991889	0.0526593	3.85808
GOTERM_BP_DIRECT	GO:0090383	phagosome acidification	5	1.36986	0.00232224	RAB7A, ATP6V0A1, ATP6V1B2, ATP6V0D1, ATP6V0A2	355	27	16792	8.75952	0.992732	0.0532438	3.94419
GOTERM_BP_DIRECT	GO:0006413	translational initiation	10	2.73973	0.0025031	RPL18, RPS26, RPS19, RPL7, RPL13, RPL15, RPL3, RPL10, RPL12, RPS2	355	137	16792	3.45266	0.995049	0.0566633	4.24513
GOTERM_BP_DIRECT	GO:0070837	dehydroascorbic acid transport	3	0.821918	0.00258545	SLC2A3, SLC2A2, SLC2A1	355	4	16792	35.4761	0.995843	0.0578573	4.38185
GOTERM_BP_DIRECT	GO:0015670	carbon dioxide transport	3	0.821918	0.00258545	CA2, AQP1, RHAG	355	4	16792	35.4761	0.995843	0.0578573	4.38185
GOTERM_BP_DIRECT	GO:0031640	killing of cells of other organism	4	1.09589	0.002845	DCD, APOL1, DEFA1, S100A12	355	14	16792	13.5147	0.997605	0.0628248	4.81162
GOTERM_BP_DIRECT	GO:0030168	platelet activation	9	2.46575	0.00301617	YWHAZ, RAC2, GNB1, LCK, ACTN1, HRG, ITGB3, FLNA, RHOG	355	115	16792	3.70185	0.998335	0.0657983	5.09404
GOTERM_BP_DIRECT	GO:0007163	establishment or maintenance of cell polarity	5	1.36986	0.00304048	ACTR3, CDC42, ACTR2, CAP1, SPN	355	29	16792	8.15542	0.998419	0.0656367	5.13408
GOTERM_BP_DIRECT	GO:0006909	phagocytosis	6	1.64384	0.00329584	CORO1A, ANXA11, ELANE, ANXA1, ITGB2, ANXA3	355	48	16792	5.91268	0.999081	0.0702454	5.55378
GOTERM_BP_DIRECT	GO:0051017	actin filament bundle assembly	5	1.36986	0.00345074	CDC42, EZR, ACTN4, ACTN1, LCP1	355	30	16792	7.88357	0.999339	0.0726993	5.80751
GOTERM_BP_DIRECT	GO:0044267	cellular protein metabolic process	9	2.46575	0.00353375	HIST2H3A, HIST1H4A, HIST1H3A, UBC, LYZ, LTF, H3F3A, CTSG, B2M	355	118	16792	3.60773	0.999446	0.0736541	5.94321
GOTERM_BP_DIRECT	GO:0098869	cellular oxidant detoxification	7	1.91781	0.00354986	APOE, TXN, S100A9, CAT, HBA1, HBB, APOM	355	70	16792	4.73014	0.999464	0.0732586	5.96954
GOTERM_BP_DIRECT	GO:0061028	establishment of endothelial barrier	4	1.09589	0.00424235	EZR, RAP1A, RAP1B, MSN	355	16	16792	11.8254	0.999877	0.0861092	7.09419
GOTERM_BP_DIRECT	GO:0017038	protein import	3	0.821918	0.00424906	LAMP2, APOE, CLU	355	5	16792	28.3808	0.999879	0.0854232	7.10502
GOTERM_BP_DIRECT	GO:0070934	CRD-mediated mRNA stabilization	3	0.821918	0.00424906	SYNCRIP, YBX1, HNRNPU	355	5	16792	28.3808	0.999879	0.0854232	7.10502
GOTERM_BP_DIRECT	GO:0046034	ATP metabolic process	5	1.36986	0.0043809	VCP, ATP5B, HSPA1A, ATP6V1B2, HSPA8	355	32	16792	7.39085	0.999908	0.0871357	7.31768
GOTERM_BP_DIRECT	GO:1900026	positive regulation of substrate adhesion-dependent cell spreading	5	1.36986	0.0043809	CDC42, OLFM4, ARPC2, CALR, FLNA	355	32	16792	7.39085	0.999908	0.0871357	7.31768
GOTERM_BP_DIRECT	GO:0045087	innate immune response	19	5.20548	0.00460676	CR1, S100A8, S100A7, CAMP, CLU, S100A9, ANXA1, HLA-C, SERPING1, ANKHD1, B2M, S100A12, LCN2, CORO1A, CYBB, APOL1, LCK, UBC, DEFA1	355	430	16792	2.09006	0.999943	0.0905799	7.68092
GOTERM_BP_DIRECT	GO:2001244	positive regulation of intrinsic apoptotic signaling pathway	5	1.36986	0.00490364	S100A8, LCK, CLU, S100A9, SLC9A3R1	355	33	16792	7.16688	0.99997	0.0952622	8.15634
GOTERM_BP_DIRECT	GO:0031589	cell-substrate adhesion	4	1.09589	0.00507175	CORO1A, MYO1G, ITGB3, ITGB1	355	17	16792	11.1297	0.999979	0.0974802	8.42451
GOTERM_BP_DIRECT	GO:0030033	microvillus assembly	4	1.09589	0.00507175	EZR, RAP1A, RAP1B, SLC9A3R1	355	17	16792	11.1297	0.999979	0.0974802	8.42451
GOTERM_BP_DIRECT	GO:0045454	cell redox homeostasis	7	1.91781	0.00567994	CYBB, CAMP, TXN, LTF, PRDX2, SH3BGRL3, PRDX1	355	77	16792	4.30013	0.999994	0.107577	9.38861
GOTERM_BP_DIRECT	GO:0043691	reverse cholesterol transport	4	1.09589	0.00599206	APOE, APOC3, CLU, APOM	355	18	16792	10.5114	0.999997	0.112162	9.87965
GOTERM_BP_DIRECT	GO:0051170	nuclear import	4	1.09589	0.00599206	SNRPB, SNRPD1, SNRPD2, SNRPE	355	18	16792	10.5114	0.999997	0.112162	9.87965
GOTERM_BP_DIRECT	GO:0006865	amino acid transport	5	1.36986	0.00607123	SLC1A5, SLC7A1, SLC3A2, SLC7A5, SLC43A1	355	35	16792	6.75734	0.999997	0.112571	10.0038
GOTERM_BP_DIRECT	GO:0007044	cell-substrate junction assembly	3	0.821918	0.00628497	TLN1, ITGB3, FN1	355	6	16792	23.6507	0.999998	0.115303	10.3382
GOTERM_BP_DIRECT	GO:0010043	response to zinc ion	5	1.36986	0.00671868	ATP7A, ALAD, S100A8, SLC30A1, CA2	355	36	16792	6.56964	0.999999	0.12173	11.0131
GOTERM_BP_DIRECT	GO:0006888	ER to Golgi vesicle-mediated transport	10	2.73973	0.00692487	ANK1, VCP, CD59, RAB35, VAMP7, VTI1B, RAB1B, NAPA, RAB1A, SPTB	355	160	16792	2.95634	1	0.124179	11.3323
GOTERM_BP_DIRECT	GO:0008361	regulation of cell size	4	1.09589	0.00811497	EZR, KEL, MSN, SLC9A3R1	355	20	16792	9.46028	1	0.142802	13.1536
GOTERM_BP_DIRECT	GO:0042157	lipoprotein metabolic process	5	1.36986	0.0081471	APOL1, LRP1, APOE, APOC3, APOM	355	38	16792	6.22387	1	0.142153	13.2023
GOTERM_BP_DIRECT	GO:0043066	negative regulation of apoptotic process	19	5.20548	0.00814733	ACTC1, YWHAZ, ANXA1, PRDX2, ANXA5, AQP1, FLNA, AZU1, HNRNPK, CD44, CD59, UBC, LTF, MPO, CAT, HSPA5, HSPD1, SLC40A1, HSPA9	355	455	16792	1.97522	1	0.141002	13.2026
GOTERM_BP_DIRECT	GO:0051683	establishment of Golgi localization	3	0.821918	0.00867683	CDC42, YWHAZ, SLC9A3R1	355	7	16792	20.272	1	0.148284	14.0012
GOTERM_BP_DIRECT	GO:0030198	extracellular matrix organization	11	3.0137	0.00884822	ATP7A, F11R, BSG, CD44, ITGB2, ITGA4, ITGB3, ITGB1, ITGAM, FN1, ITGA2B	355	196	16792	2.65467	1	0.149793	14.2581
GOTERM_BP_DIRECT	GO:0008333	endosome to lysosome transport	5	1.36986	0.00893041	RILP, RAB7A, STX8, VAMP7, M6PR	355	39	16792	6.06428	1	0.14989	14.3811
GOTERM_BP_DIRECT	GO:0042730	fibrinolysis	4	1.09589	0.00932166	SERPINF2, KLKB1, SERPING1, HRG	355	21	16792	9.00979	1	0.154731	14.9643
GOTERM_BP_DIRECT	GO:0015986	ATP synthesis coupled proton transport	4	1.09589	0.0106275	ATP5B, ATP6V0A1, ATP5A1, ATP6V0A2	355	22	16792	8.60026	1	0.173176	16.8835
GOTERM_BP_DIRECT	GO:0006090	pyruvate metabolic process	4	1.09589	0.0106275	LDHB, SLC16A1, LDHA, BSG	355	22	16792	8.60026	1	0.173176	16.8835
GOTERM_BP_DIRECT	GO:0034113	heterotypic cell-cell adhesion	4	1.09589	0.0106275	ITGB2, ITGA4, ITGB3, ITGB1	355	22	16792	8.60026	1	0.173176	16.8835
GOTERM_BP_DIRECT	GO:2000643	positive regulation of early endosome to late endosome transport	3	0.821918	0.0114088	EZR, MSN, RAB21	355	8	16792	17.738	1	0.183332	18.0124
GOTERM_BP_DIRECT	GO:0022612	gland morphogenesis	3	0.821918	0.0114088	EZR, MSN, SLC9A3R1	355	8	16792	17.738	1	0.183332	18.0124
GOTERM_BP_DIRECT	GO:0048227	plasma membrane to endosome transport	3	0.821918	0.0114088	RAB5B, RAB5C, RAB35	355	8	16792	17.738	1	0.183332	18.0124
GOTERM_BP_DIRECT	GO:0005975	carbohydrate metabolic process	10	2.73973	0.0116499	GPI, LDHB, LDHA, TALDO1, SLC2A4, PYGL, SLC2A3, SLC2A2, SLC3A2, IDH2	355	174	16792	2.71847	1	0.18545	18.3578
GOTERM_BP_DIRECT	GO:0007160	cell-matrix adhesion	7	1.91781	0.0118963	CD44, BCAM, ITGB2, ITGA4, ITGB3, ITGB1, ITGA2B	355	90	16792	3.679	1	0.187603	18.7094
GOTERM_BP_DIRECT	GO:0048278	vesicle docking	4	1.09589	0.0120338	STX6, STX8, STX7, STX12	355	23	16792	8.22633	1	0.188177	18.9049
GOTERM_BP_DIRECT	GO:0045429	positive regulation of nitric oxide biosynthetic process	5	1.36986	0.0125494	HSP90AB1, HSP90AA1, CLU, ITGB2, HBB	355	43	16792	5.50016	1	0.19403	19.6343
GOTERM_BP_DIRECT	GO:0032456	endocytic recycling	4	1.09589	0.0135418	STX6, RAB35, RAB14, EHD1	355	24	16792	7.88357	1	0.206276	21.0208
GOTERM_BP_DIRECT	GO:0061025	membrane fusion	5	1.36986	0.0135805	ANXA7, STX12, VTI1B, NAPA, VAMP3	355	44	16792	5.37516	1	0.205344	21.0745
GOTERM_BP_DIRECT	GO:0006874	cellular calcium ion homeostasis	7	1.91781	0.0138262	ANXA7, ATP2B4, APOE, SLC30A1, KEL, ELANE, CALR	355	93	16792	3.56032	1	0.207206	21.4141
GOTERM_BP_DIRECT	GO:0009651	response to salt stress	3	0.821918	0.0144656	HSP90AB1, ANXA7, HSP90AA1	355	9	16792	15.7671	1	0.214244	22.2913
GOTERM_BP_DIRECT	GO:0071404	cellular response to low-density lipoprotein particle stimulus	3	0.821918	0.0144656	CD36, ITGB2, ITGB1	355	9	16792	15.7671	1	0.214244	22.2913
GOTERM_BP_DIRECT	GO:0045198	establishment of epithelial cell apical/basal polarity	3	0.821918	0.0144656	EZR, MSN, SLC9A3R1	355	9	16792	15.7671	1	0.214244	22.2913
GOTERM_BP_DIRECT	GO:0072488	ammonium transmembrane transport	3	0.821918	0.0144656	RHCE, AQP1, RHAG	355	9	16792	15.7671	1	0.214244	22.2913
GOTERM_BP_DIRECT	GO:0060586	multicellular organismal iron ion homeostasis	3	0.821918	0.0144656	SLC11A2, RHAG, SLC40A1	355	9	16792	15.7671	1	0.214244	22.2913
GOTERM_BP_DIRECT	GO:0015886	heme transport	3	0.821918	0.0144656	HPX, HRG, ABCB6	355	9	16792	15.7671	1	0.214244	22.2913
GOTERM_BP_DIRECT	GO:0002480	antigen processing and presentation of exogenous peptide antigen via MHC class I, TAP-independent	3	0.821918	0.0144656	HLA-A, HLA-C, B2M	355	9	16792	15.7671	1	0.214244	22.2913
GOTERM_BP_DIRECT	GO:0006342	chromatin silencing	5	1.36986	0.0146639	HIST1H2AC, HIST2H2AB, HIST2H2AC, H2AFZ, H2AFY	355	45	16792	5.25571	1	0.21537	22.5615
GOTERM_BP_DIRECT	GO:0042147	retrograde transport, endosome to Golgi	6	1.64384	0.015136	STX6, RAB7A, VTI1B, VPS35, VAMP3, CLTC	355	69	16792	4.11317	1	0.220019	23.2012
GOTERM_BP_DIRECT	GO:0097352	autophagosome maturation	4	1.09589	0.0151524	VCP, VAMP8, VAMP7, VTI1B	355	25	16792	7.56823	1	0.218749	23.2234
GOTERM_BP_DIRECT	GO:0033344	cholesterol efflux	4	1.09589	0.0151524	STX12, APOE, APOC3, APOM	355	25	16792	7.56823	1	0.218749	23.2234
GOTERM_BP_DIRECT	GO:0046686	response to cadmium ion	4	1.09589	0.0151524	GPI, ALAD, CAT, B2M	355	25	16792	7.56823	1	0.218749	23.2234
GOTERM_BP_DIRECT	GO:0006904	vesicle docking involved in exocytosis	4	1.09589	0.0168665	RAB8A, RAB8B, VTI1B, VAMP3	355	26	16792	7.27714	1	0.238861	25.5036
GOTERM_BP_DIRECT	GO:0032956	regulation of actin cytoskeleton organization	5	1.36986	0.0169908	CORO1A, EZR, LRP1, HRG, SH3BGRL3	355	47	16792	5.03206	1	0.238832	25.6665
GOTERM_BP_DIRECT	GO:0031532	actin cytoskeleton reorganization	5	1.36986	0.0169908	EZR, S100A9, ANXA1, MYH9, FLNA	355	47	16792	5.03206	1	0.238832	25.6665
GOTERM_BP_DIRECT	GO:0051085	chaperone mediated protein folding requiring cofactor	3	0.821918	0.0178324	HSPD1, DNAJB1, HSPA8	355	10	16792	14.1904	1	0.247535	26.7603
GOTERM_BP_DIRECT	GO:0048010	vascular endothelial growth factor receptor signaling pathway	6	1.64384	0.0179131	ACTB, ACTG1, CDC42, CYBB, HSP90AA1, ITGB3	355	72	16792	3.94178	1	0.24692	26.8644
GOTERM_BP_DIRECT	GO:0031424	keratinization	5	1.36986	0.0182358	CDC42, HRNR, CASP14, TGM3, SPRR2E	355	48	16792	4.92723	1	0.249201	27.2793
GOTERM_BP_DIRECT	GO:0043001	Golgi to plasma membrane protein transport	4	1.09589	0.0186845	GOLGA7, VAMP7, VAMP3, RAB10	355	27	16792	7.00762	1	0.252927	27.8524
GOTERM_BP_DIRECT	GO:0031032	actomyosin structure organization	4	1.09589	0.0186845	F11R, ACTC1, EPB41, MYH9	355	27	16792	7.00762	1	0.252927	27.8524
GOTERM_BP_DIRECT	GO:0000387	spliceosomal snRNP assembly	4	1.09589	0.0206069	SNRPB, SNRPD1, SNRPD2, SNRPE	355	28	16792	6.75734	1	0.273542	30.26
GOTERM_BP_DIRECT	GO:0045814	negative regulation of gene expression, epigenetic	5	1.36986	0.0208922	HIST2H3A, HIST1H4A, HIST1H3A, H2AFY, H3F3A	355	50	16792	4.73014	1	0.275095	30.6107
GOTERM_BP_DIRECT	GO:0043086	negative regulation of catalytic activity	6	1.64384	0.0210074	ATP7A, RNH1, TMBIM1, SERPINB3, ANXA5, ANXA3	355	75	16792	3.78411	1	0.27472	30.752
GOTERM_BP_DIRECT	GO:1900034	regulation of cellular response to heat	6	1.64384	0.0210074	HSP90AB1, HSP90AA1, HSPA1A, DNAJB1, YWHAE, HSPA8	355	75	16792	3.78411	1	0.27472	30.752
GOTERM_BP_DIRECT	GO:0090557	establishment of endothelial intestinal barrier	3	0.821918	0.0214947	F11R, RAB1B, RAB1A	355	11	16792	12.9004	1	0.278483	31.3462
GOTERM_BP_DIRECT	GO:0007016	cytoskeletal anchoring at plasma membrane	3	0.821918	0.0214947	JUP, TLN1, EZR	355	11	16792	12.9004	1	0.278483	31.3462
GOTERM_BP_DIRECT	GO:0042535	positive regulation of tumor necrosis factor biosynthetic process	3	0.821918	0.0214947	AZU1, CYBB, SPN	355	11	16792	12.9004	1	0.278483	31.3462
GOTERM_BP_DIRECT	GO:0051764	actin crosslink formation	3	0.821918	0.0214947	ACTN1, FLNA, LCP1	355	11	16792	12.9004	1	0.278483	31.3462
GOTERM_BP_DIRECT	GO:0033197	response to vitamin E	3	0.821918	0.0214947	SRSF2, ALAD, CAT	355	11	16792	12.9004	1	0.278483	31.3462
GOTERM_BP_DIRECT	GO:1903364	positive regulation of cellular protein catabolic process	3	0.821918	0.0214947	EZR, VPS35, MSN	355	11	16792	12.9004	1	0.278483	31.3462
GOTERM_BP_DIRECT	GO:0043524	negative regulation of neuron apoptotic process	8	2.19178	0.0218753	HSP90AB1, GPI, CORO1A, LRP1, APOE, DNAJC5, HSPD1, SOD1	355	132	16792	2.86675	1	0.281006	31.8068
GOTERM_BP_DIRECT	GO:0050766	positive regulation of phagocytosis	4	1.09589	0.0226338	AZU1, RAP1A, CALR, AHSG	355	29	16792	6.52433	1	0.287578	32.7164
GOTERM_BP_DIRECT	GO:0006754	ATP biosynthetic process	4	1.09589	0.0226338	ALDOA, PKM, ATP5B, ATP5A1	355	29	16792	6.52433	1	0.287578	32.7164
GOTERM_BP_DIRECT	GO:0071549	cellular response to dexamethasone stimulus	4	1.09589	0.0226338	FECH, SERPINF1, AQP1, HNRNPU	355	29	16792	6.52433	1	0.287578	32.7164
GOTERM_BP_DIRECT	GO:0006914	autophagy	8	2.19178	0.0226891	GABARAPL2, ANXA7, ATG9A, S100A8, VCP, S100A9, RAB1B, RAB1A	355	133	16792	2.8452	1	0.286493	32.7823
GOTERM_BP_DIRECT	GO:0010628	positive regulation of gene expression	12	3.28767	0.023625	LCN2, AZU1, CDC42, ACTC1, EZR, VIM, VPS35, HSPA1A, MSN, CALR, HNRNPU, FN1	355	262	16792	2.16648	1	0.294768	33.8877
GOTERM_BP_DIRECT	GO:0007568	aging	9	2.46575	0.0238844	RETN, LRP1, SERPINF1, MPO, SERPING1, EEF2, ITGB2, CAT, SOD1	355	165	16792	2.58008	1	0.295799	34.191
GOTERM_BP_DIRECT	GO:0008286	insulin receptor signaling pathway	6	1.64384	0.0244311	ATP6AP1, PTPRA, ATP6V0A1, ATP6V1B2, ATP6V0D1, ATP6V0A2	355	78	16792	3.63857	1	0.299792	34.8261
GOTERM_BP_DIRECT	GO:0055072	iron ion homeostasis	4	1.09589	0.0247652	STEAP3, EPB42, FTL, B2M	355	30	16792	6.30685	1	0.301537	35.2114
GOTERM_BP_DIRECT	GO:0002474	antigen processing and presentation of peptide antigen via MHC class I	4	1.09589	0.0247652	HLA-A, HLA-C, CALR, B2M	355	30	16792	6.30685	1	0.301537	35.2114
GOTERM_BP_DIRECT	GO:1900740	positive regulation of protein insertion into mitochondrial membrane involved in apoptotic signaling pathway	4	1.09589	0.0247652	YWHAZ, YWHAB, YWHAQ, YWHAE	355	30	16792	6.30685	1	0.301537	35.2114
GOTERM_BP_DIRECT	GO:0006611	protein export from nucleus	4	1.09589	0.0247652	CSE1L, RAN, CALR, HSPA9	355	30	16792	6.30685	1	0.301537	35.2114
GOTERM_BP_DIRECT	GO:0060271	cilium morphogenesis	8	2.19178	0.0252557	ACTR3, RILP, RAB8A, RAB8B, EHD1, ATP6V0D1, FLNA, RAB1A	355	136	16792	2.78244	1	0.304842	35.7731
GOTERM_BP_DIRECT	GO:0007191	adenylate cyclase-activating dopamine receptor signaling pathway	3	0.821918	0.0254389	GNB1, GNAS, SLC9A3R1	355	12	16792	11.8254	1	0.305001	35.9816
GOTERM_BP_DIRECT	GO:0034329	cell junction assembly	3	0.821918	0.0254389	ACTB, ACTG1, FLNA	355	12	16792	11.8254	1	0.305001	35.9816
GOTERM_BP_DIRECT	GO:0032781	positive regulation of ATPase activity	4	1.09589	0.0270011	PFN1, GABARAPL2, ATP1B3, DNAJB1	355	31	16792	6.10341	1	0.318826	37.7348
GOTERM_BP_DIRECT	GO:0050829	defense response to Gram-negative bacterium	5	1.36986	0.0285279	AZU1, S100A7, CAMP, LYZ, B2M	355	55	16792	4.30013	1	0.331885	39.4045
GOTERM_BP_DIRECT	GO:0009306	protein secretion	4	1.09589	0.0293411	STEAP3, RAB8A, RAB8B, GNAS	355	32	16792	5.91268	1	0.337842	40.2765
GOTERM_BP_DIRECT	GO:0001817	regulation of cytokine production	3	0.821918	0.0296513	F11R, LTF, IQGAP1	355	13	16792	10.9157	1	0.338979	40.6059
GOTERM_BP_DIRECT	GO:0051131	chaperone-mediated protein complex assembly	3	0.821918	0.0296513	HSP90AA1, CLU, HSPD1	355	13	16792	10.9157	1	0.338979	40.6059
GOTERM_BP_DIRECT	GO:0001916	positive regulation of T cell mediated cytotoxicity	3	0.821918	0.0296513	STX7, HLA-A, B2M	355	13	16792	10.9157	1	0.338979	40.6059
GOTERM_BP_DIRECT	GO:0060047	heart contraction	3	0.821918	0.0296513	CDC42, ACTC1, SOD1	355	13	16792	10.9157	1	0.338979	40.6059
GOTERM_BP_DIRECT	GO:0001878	response to yeast	3	0.821918	0.0296513	CAMP, ELANE, MPO	355	13	16792	10.9157	1	0.338979	40.6059
GOTERM_BP_DIRECT	GO:0045780	positive regulation of bone resorption	3	0.821918	0.0296513	TFRC, ATP6AP1, CA2	355	13	16792	10.9157	1	0.338979	40.6059
GOTERM_BP_DIRECT	GO:0046685	response to arsenic-containing substance	3	0.821918	0.0296513	ALAD, FECH, SERPINF1	355	13	16792	10.9157	1	0.338979	40.6059
GOTERM_BP_DIRECT	GO:0006919	activation of cysteine-type endopeptidase activity involved in apoptotic process	6	1.64384	0.0308966	SLC11A2, S100A8, VCP, LCK, S100A9, HSPD1	355	83	16792	3.41938	1	0.34874	41.9115
GOTERM_BP_DIRECT	GO:0030307	positive regulation of cell growth	6	1.64384	0.0323065	CDC42, S100A8, HIST1H1B, S100A9, SDCBP, H3F3A	355	84	16792	3.37867	1	0.35973	43.357
GOTERM_BP_DIRECT	GO:0043254	regulation of protein complex assembly	3	0.821918	0.034119	HSP90AA1, HRG, HSPA8	355	14	16792	10.136	1	0.373944	45.1655
GOTERM_BP_DIRECT	GO:0007035	vacuolar acidification	3	0.821918	0.034119	ATP6V0A1, ATP6V0D1, ATP6V0A2	355	14	16792	10.136	1	0.373944	45.1655
GOTERM_BP_DIRECT	GO:0051260	protein homooligomerization	9	2.46575	0.0342624	ST13, STOM, ANXA6, ALAD, OLFM4, VCP, FLOT1, EHD1, RBMX	355	177	16792	2.40516	1	0.373335	45.3063
GOTERM_BP_DIRECT	GO:0045859	regulation of protein kinase activity	4	1.09589	0.0343318	CDC42, RAC2, SOD1, SLC9A3R1	355	34	16792	5.56487	1	0.372091	45.3742
GOTERM_BP_DIRECT	GO:0007155	cell adhesion	17	4.65753	0.0347524	F11R, OLFM4, FLOT2, BCAM, ITGB2, ITGA4, ITGB3, CDSN, ITGAM, JUP, AMBP, AZGP1, LGALS3BP, CD36, CD44, FN1, ITGA2B	355	459	16792	1.7519	1	0.373884	45.7846
GOTERM_BP_DIRECT	GO:0006364	rRNA processing	10	2.73973	0.0381333	RPL18, RPS26, RPS19, RPL7, RPL13, RPL15, RPL3, RPL10, RPL12, RPS2	355	214	16792	2.21035	1	0.400386	48.9791
GOTERM_BP_DIRECT	GO:0034375	high-density lipoprotein particle remodeling	3	0.821918	0.0388294	APOE, APOC3, APOM	355	15	16792	9.46028	1	0.404157	49.6145
GOTERM_BP_DIRECT	GO:1903543	positive regulation of exosomal secretion	3	0.821918	0.0388294	RAB7A, SDCBP, PDCD6IP	355	15	16792	9.46028	1	0.404157	49.6145
GOTERM_BP_DIRECT	GO:0032092	positive regulation of protein binding	5	1.36986	0.0396185	HSP90AB1, EPB41, RAN, FLOT1, B2M	355	61	16792	3.87716	1	0.408606	50.3257
GOTERM_BP_DIRECT	GO:0019322	pentose biosynthetic process	2	0.547945	0.0417197	G6PD, PGD	355	2	16792	47.3014	1	0.423256	52.1736
GOTERM_BP_DIRECT	GO:0033206	meiotic cytokinesis	2	0.547945	0.0417197	ACTR3, ACTR2	355	2	16792	47.3014	1	0.423256	52.1736
GOTERM_BP_DIRECT	GO:0046166	glyceraldehyde-3-phosphate biosynthetic process	2	0.547945	0.0417197	TPI1, TKT	355	2	16792	47.3014	1	0.423256	52.1736
GOTERM_BP_DIRECT	GO:1990776	response to angiotensin	2	0.547945	0.0417197	CYBB, IQGAP1	355	2	16792	47.3014	1	0.423256	52.1736
GOTERM_BP_DIRECT	GO:1903020	positive regulation of glycoprotein metabolic process	2	0.547945	0.0417197	RAB1B, RAB1A	355	2	16792	47.3014	1	0.423256	52.1736
GOTERM_BP_DIRECT	GO:0016344	meiotic chromosome movement towards spindle pole	2	0.547945	0.0417197	ACTR3, ACTR2	355	2	16792	47.3014	1	0.423256	52.1736
GOTERM_BP_DIRECT	GO:0009051	pentose-phosphate shunt, oxidative branch	2	0.547945	0.0417197	G6PD, PGD	355	2	16792	47.3014	1	0.423256	52.1736
GOTERM_BP_DIRECT	GO:0035378	carbon dioxide transmembrane transport	2	0.547945	0.0417197	AQP1, RHAG	355	2	16792	47.3014	1	0.423256	52.1736
GOTERM_BP_DIRECT	GO:0051054	positive regulation of DNA metabolic process	2	0.547945	0.0417197	PFN1, ANXA3	355	2	16792	47.3014	1	0.423256	52.1736
GOTERM_BP_DIRECT	GO:0070676	intralumenal vesicle formation	2	0.547945	0.0417197	RILP, SNX3	355	2	16792	47.3014	1	0.423256	52.1736
GOTERM_BP_DIRECT	GO:0070541	response to platinum ion	2	0.547945	0.0417197	ALAD, FECH	355	2	16792	47.3014	1	0.423256	52.1736
GOTERM_BP_DIRECT	GO:1902998	positive regulation of neurofibrillary tangle assembly	2	0.547945	0.0417197	APOE, CLU	355	2	16792	47.3014	1	0.423256	52.1736
GOTERM_BP_DIRECT	GO:1900221	regulation of beta-amyloid clearance	2	0.547945	0.0417197	APOE, CLU	355	2	16792	47.3014	1	0.423256	52.1736
GOTERM_BP_DIRECT	GO:0070488	neutrophil aggregation	2	0.547945	0.0417197	S100A8, S100A9	355	2	16792	47.3014	1	0.423256	52.1736
GOTERM_BP_DIRECT	GO:1903531	negative regulation of secretion by cell	2	0.547945	0.0417197	VAMP8, VAMP3	355	2	16792	47.3014	1	0.423256	52.1736
GOTERM_BP_DIRECT	GO:0035606	peptidyl-cysteine S-trans-nitrosylation	2	0.547945	0.0417197	S100A9, GAPDH	355	2	16792	47.3014	1	0.423256	52.1736
GOTERM_BP_DIRECT	GO:0030834	regulation of actin filament depolymerization	2	0.547945	0.0417197	WDR1, SH3BGRL3	355	2	16792	47.3014	1	0.423256	52.1736
GOTERM_BP_DIRECT	GO:0032796	uropod organization	2	0.547945	0.0417197	CORO1A, MYH9	355	2	16792	47.3014	1	0.423256	52.1736
GOTERM_BP_DIRECT	GO:0005999	xylulose biosynthetic process	2	0.547945	0.0417197	TALDO1, TKT	355	2	16792	47.3014	1	0.423256	52.1736
GOTERM_BP_DIRECT	GO:0034332	adherens junction organization	4	1.09589	0.0425843	JUP, CDC42, RAB8B, DSP	355	37	16792	5.11367	1	0.427995	52.915
GOTERM_BP_DIRECT	GO:0000183	chromatin silencing at rDNA	4	1.09589	0.0425843	HIST2H3A, HIST1H4A, HIST1H3A, H3F3A	355	37	16792	5.11367	1	0.427995	52.915
GOTERM_BP_DIRECT	GO:0031396	regulation of protein ubiquitination	3	0.821918	0.0437704	HSP90AB1, HSP90AA1, HSPA1A	355	16	16792	8.86901	1	0.435073	53.9145
GOTERM_BP_DIRECT	GO:0014002	astrocyte development	3	0.821918	0.0437704	S100A8, VIM, S100A9	355	16	16792	8.86901	1	0.435073	53.9145
GOTERM_BP_DIRECT	GO:1903506	regulation of nucleic acid-templated transcription	3	0.821918	0.0437704	FUS, ACTN4, ACTN1	355	16	16792	8.86901	1	0.435073	53.9145
GOTERM_BP_DIRECT	GO:0010592	positive regulation of lamellipodium assembly	3	0.821918	0.0437704	HSP90AA1, RAC2, ARPC2	355	16	16792	8.86901	1	0.435073	53.9145
GOTERM_BP_DIRECT	GO:0042632	cholesterol homeostasis	5	1.36986	0.0459633	LAMTOR1, APOE, APOC3, EHD1, APOM	355	64	16792	3.69542	1	0.449406	55.7099
GOTERM_BP_DIRECT	GO:0043627	response to estrogen	5	1.36986	0.0481968	ARPC1B, LDHA, HSP90AA1, HSPD1, CA2	355	65	16792	3.63857	1	0.463535	57.4707
GOTERM_BP_DIRECT	GO:0006605	protein targeting	4	1.09589	0.0485866	YWHAZ, YWHAB, YWHAQ, YWHAE	355	39	16792	4.85143	1	0.464312	57.7711
GOTERM_BP_DIRECT	GO:0006629	lipid metabolic process	8	2.19178	0.04888	SLC16A1, CD36, G6PD, ATP5B, CLU, CPNE3, ATP5A1, FABP5	355	157	16792	2.41026	1	0.464403	57.996
GOTERM_BP_DIRECT	GO:0070542	response to fatty acid	3	0.821918	0.0489303	ALAD, CD36, CAT	355	17	16792	8.34731	1	0.462796	58.0344
GOTERM_BP_DIRECT	GO:0030593	neutrophil chemotaxis	5	1.36986	0.0504893	S100A8, PPBP, S100A9, ITGB2, S100A12	355	66	16792	3.58344	1	0.471635	59.2093
GOTERM_BP_DIRECT	GO:0051291	protein heterooligomerization	5	1.36986	0.0528407	JUP, YWHAB, HBA1, HBE1, HBB	355	67	16792	3.52996	1	0.485539	60.9228
GOTERM_BP_DIRECT	GO:0050796	regulation of insulin secretion	5	1.36986	0.0528407	SLC16A1, SLC2A2, SLC2A1, RAP1A, GNAS	355	67	16792	3.52996	1	0.485539	60.9228
GOTERM_BP_DIRECT	GO:0061436	establishment of skin barrier	3	0.821918	0.0542975	HRNR, FLG, FLG2	355	18	16792	7.88357	1	0.493156	61.9502
GOTERM_BP_DIRECT	GO:0045022	early endosome to late endosome transport	3	0.821918	0.0542975	RILP, RAB7A, STX8	355	18	16792	7.88357	1	0.493156	61.9502
GOTERM_BP_DIRECT	GO:0010039	response to iron ion	3	0.821918	0.0542975	SLC11A2, ALAD, CYBRD1	355	18	16792	7.88357	1	0.493156	61.9502
GOTERM_BP_DIRECT	GO:0000045	autophagosome assembly	4	1.09589	0.0549788	GABARAPL2, ATG9A, STX12, RAB1A	355	41	16792	4.61477	1	0.495603	62.4218
GOTERM_BP_DIRECT	GO:0032496	response to lipopolysaccharide	8	2.19178	0.0591045	ALAD, S100A8, PPBP, S100A7, ELANE, MPO, HSPD1, CTSG	355	164	16792	2.30739	1	0.519609	65.1625
GOTERM_BP_DIRECT	GO:0048260	positive regulation of receptor-mediated endocytosis	3	0.821918	0.0598613	HNRNPK, RAB21, B2M	355	19	16792	7.46864	1	0.522237	65.6443
GOTERM_BP_DIRECT	GO:0046716	muscle cell cellular homeostasis	3	0.821918	0.0598613	ALDOA, LAMP2, SOD1	355	19	16792	7.46864	1	0.522237	65.6443
GOTERM_BP_DIRECT	GO:0030220	platelet formation	3	0.821918	0.0598613	ACTN1, WDR1, MYH9	355	19	16792	7.46864	1	0.522237	65.6443
GOTERM_BP_DIRECT	GO:0002486	antigen processing and presentation of endogenous peptide antigen via MHC class I via ER pathway, TAP-independent	2	0.547945	0.0619241	HLA-A, HLA-C	355	3	16792	31.5343	1	0.532627	66.926
GOTERM_BP_DIRECT	GO:0030185	nitric oxide transport	2	0.547945	0.0619241	AQP1, HBB	355	3	16792	31.5343	1	0.532627	66.926
GOTERM_BP_DIRECT	GO:0097286	iron ion import	2	0.547945	0.0619241	TFRC, FTH1	355	3	16792	31.5343	1	0.532627	66.926
GOTERM_BP_DIRECT	GO:0032602	chemokine production	2	0.547945	0.0619241	S100A8, S100A9	355	3	16792	31.5343	1	0.532627	66.926
GOTERM_BP_DIRECT	GO:1903238	positive regulation of leukocyte tethering or rolling	2	0.547945	0.0619241	ELANE, ITGA4	355	3	16792	31.5343	1	0.532627	66.926
GOTERM_BP_DIRECT	GO:0043163	cell envelope organization	2	0.547945	0.0619241	HRNR, TGM3	355	3	16792	31.5343	1	0.532627	66.926
GOTERM_BP_DIRECT	GO:1903595	positive regulation of histamine secretion by mast cell	2	0.547945	0.0619241	VAMP8, VAMP7	355	3	16792	31.5343	1	0.532627	66.926
GOTERM_BP_DIRECT	GO:0010041	response to iron(III) ion	2	0.547945	0.0619241	ATP7A, G6PD	355	3	16792	31.5343	1	0.532627	66.926
GOTERM_BP_DIRECT	GO:2000504	positive regulation of blood vessel remodeling	2	0.547945	0.0619241	HRG, TMBIM1	355	3	16792	31.5343	1	0.532627	66.926
GOTERM_BP_DIRECT	GO:0016337	single organismal cell-cell adhesion	6	1.64384	0.0624599	JUP, CD44, DSG1, DSP, CSTA, CDSN	355	101	16792	2.80998	1	0.533799	67.2514
GOTERM_BP_DIRECT	GO:0007015	actin filament organization	5	1.36986	0.0654732	ALDOA, CORO1A, RAC2, ACTN1, TMSB4X	355	72	16792	3.28482	1	0.549222	69.0262
GOTERM_BP_DIRECT	GO:0043113	receptor clustering	3	0.821918	0.0656109	ITGB2, ITGA4, FLNA	355	20	16792	7.09521	1	0.548013	69.1051
GOTERM_BP_DIRECT	GO:0000027	ribosomal large subunit assembly	3	0.821918	0.071536	RPL3, RPL10, RPL12	355	21	16792	6.75734	1	0.57843	72.3262
GOTERM_BP_DIRECT	GO:0048025	negative regulation of mRNA splicing, via spliceosome	3	0.821918	0.071536	HNRNPK, HNRNPA2B1, RBMX	355	21	16792	6.75734	1	0.57843	72.3262
GOTERM_BP_DIRECT	GO:0006783	heme biosynthetic process	3	0.821918	0.071536	SLC11A2, ALAD, FECH	355	21	16792	6.75734	1	0.57843	72.3262
GOTERM_BP_DIRECT	GO:0032094	response to food	3	0.821918	0.071536	SLC16A1, G6PD, MPO	355	21	16792	6.75734	1	0.57843	72.3262
GOTERM_BP_DIRECT	GO:0005980	glycogen catabolic process	3	0.821918	0.071536	PYGL, GYG1, CALM1	355	21	16792	6.75734	1	0.57843	72.3262
GOTERM_BP_DIRECT	GO:0045860	positive regulation of protein kinase activity	4	1.09589	0.0763854	AZU1, PTPRC, RAP1A, IQGAP1	355	47	16792	4.02565	1	0.601344	74.7242
GOTERM_BP_DIRECT	GO:0070374	positive regulation of ERK1 and ERK2 cascade	8	2.19178	0.0776523	CD36, CD44, S100A7, SERPINF2, ATP6AP1, SEMA7A, RAP1A, RAP1B	355	175	16792	2.16235	1	0.605627	75.3176
GOTERM_BP_DIRECT	GO:0009408	response to heat	4	1.09589	0.0802621	HSP90AA1, HSPD1, SOD1, DNAJB4	355	48	16792	3.94178	1	0.61629	76.4989
GOTERM_BP_DIRECT	GO:0010467	gene expression	4	1.09589	0.0802621	HNRNPK, HNRNPA2B1, RBMX, HNRNPU	355	48	16792	3.94178	1	0.61629	76.4989
GOTERM_BP_DIRECT	GO:0045123	cellular extravasation	2	0.547945	0.0817036	AZU1, ITGB2	355	4	16792	23.6507	1	0.621137	77.1284
GOTERM_BP_DIRECT	GO:1903553	positive regulation of extracellular exosome assembly	2	0.547945	0.0817036	SDCBP, PDCD6IP	355	4	16792	23.6507	1	0.621137	77.1284
GOTERM_BP_DIRECT	GO:0007161	calcium-independent cell-matrix adhesion	2	0.547945	0.0817036	ITGB1, FN1	355	4	16792	23.6507	1	0.621137	77.1284
GOTERM_BP_DIRECT	GO:0070574	cadmium ion transmembrane transport	2	0.547945	0.0817036	SLC11A2, SLC30A1	355	4	16792	23.6507	1	0.621137	77.1284
GOTERM_BP_DIRECT	GO:1902115	regulation of organelle assembly	2	0.547945	0.0817036	EZR, MSN	355	4	16792	23.6507	1	0.621137	77.1284
GOTERM_BP_DIRECT	GO:0022615	protein to membrane docking	2	0.547945	0.0817036	RAB7A, SNX3	355	4	16792	23.6507	1	0.621137	77.1284
GOTERM_BP_DIRECT	GO:0070293	renal absorption	2	0.547945	0.0817036	SLC9A3R1, HBB	355	4	16792	23.6507	1	0.621137	77.1284
GOTERM_BP_DIRECT	GO:0032119	sequestering of zinc ion	2	0.547945	0.0817036	S100A8, S100A9	355	4	16792	23.6507	1	0.621137	77.1284
GOTERM_BP_DIRECT	GO:1901888	regulation of cell junction assembly	2	0.547945	0.0817036	RAP1A, RAP1B	355	4	16792	23.6507	1	0.621137	77.1284
GOTERM_BP_DIRECT	GO:2000301	negative regulation of synaptic vesicle exocytosis	2	0.547945	0.0817036	RAP1A, RAP1B	355	4	16792	23.6507	1	0.621137	77.1284
GOTERM_BP_DIRECT	GO:0043308	eosinophil degranulation	2	0.547945	0.0817036	VAMP8, VAMP7	355	4	16792	23.6507	1	0.621137	77.1284
GOTERM_BP_DIRECT	GO:0008356	asymmetric cell division	2	0.547945	0.0817036	ACTR3, ACTR2	355	4	16792	23.6507	1	0.621137	77.1284
GOTERM_BP_DIRECT	GO:0006933	negative regulation of cell adhesion involved in substrate-bound cell migration	2	0.547945	0.0817036	PTPRC, ATP5B	355	4	16792	23.6507	1	0.621137	77.1284
GOTERM_BP_DIRECT	GO:0002793	positive regulation of peptide secretion	2	0.547945	0.0817036	S100A8, S100A9	355	4	16792	23.6507	1	0.621137	77.1284
GOTERM_BP_DIRECT	GO:0070254	mucus secretion	2	0.547945	0.0817036	VAMP8, VAMP3	355	4	16792	23.6507	1	0.621137	77.1284
GOTERM_BP_DIRECT	GO:1902177	positive regulation of oxidative stress-induced intrinsic apoptotic signaling pathway	2	0.547945	0.0817036	SFPQ, SOD1	355	4	16792	23.6507	1	0.621137	77.1284
GOTERM_BP_DIRECT	GO:0006979	response to oxidative stress	6	1.64384	0.0831954	PSMB5, ALAD, APOE, ATRN, MPO, PRDX2	355	110	16792	2.58008	1	0.626114	77.763
GOTERM_BP_DIRECT	GO:0015992	proton transport	4	1.09589	0.0842225	ATP6AP1, ATP5B, ATP6V1B2, ATP6V0D1	355	49	16792	3.86134	1	0.628869	78.1903
GOTERM_BP_DIRECT	GO:0008283	cell proliferation	13	3.56164	0.0874729	GNAI2, HDGF, VTI1B, PRDX1, ANXA7, LRP1, SERPINF1, CSE1L, GNB1, TXN, H3F3A, RAP1B, CD5	355	366	16792	1.6801	1	0.641491	79.492
GOTERM_BP_DIRECT	GO:0006412	translation	10	2.73973	0.088658	RPL18, RPS26, RPS19, RPL7, RPL13, RPL15, RPL3, RPL10, RPL12, RPS2	355	253	16792	1.86962	1	0.644734	79.9482
GOTERM_BP_DIRECT	GO:0030866	cortical actin cytoskeleton organization	3	0.821918	0.0902677	TLN1, EPB41, CALR	355	24	16792	5.91268	1	0.649738	80.5524
GOTERM_BP_DIRECT	GO:0046907	intracellular transport	3	0.821918	0.0902677	APOE, RAB14, GNAS	355	24	16792	5.91268	1	0.649738	80.5524
GOTERM_BP_DIRECT	GO:0030335	positive regulation of cell migration	8	2.19178	0.0955369	CORO1A, ACTN4, FERMT3, SEMA7A, SDCBP, CPNE3, HSPA5, SERPINB3	355	184	16792	2.05658	1	0.669679	82.4126
GOTERM_BP_DIRECT	GO:0071320	cellular response to cAMP	4	1.09589	0.0965881	EZR, RAP1A, RAP1B, AQP1	355	52	16792	3.63857	1	0.67199	82.7631
GOTERM_BP_DIRECT	GO:0019433	triglyceride catabolic process	3	0.821918	0.0967995	APOE, APOC3, FABP5	355	25	16792	5.67617	1	0.670942	82.8328

## Sheet: Cellular Component
Category	Term		Count	%	PValue	Genes	List Total	Pop Hits	Pop Total	Fold Enrichment	Bonferroni	Benjamini	FDR
GOTERM_CC_DIRECT	GO:0070062	extracellular exosome	288	78.9041	1.04698e-164	LDHB, LDHA, ALAD, HRNR, S100A6, ATP1B3, S100A8, S100A7, RPL15, PGD, S100A9, KPRP, RAB1B, SELENBP1, AQP1, RAB1A, B2M, ACTG1, CD44, APOE, SBSN, H2AFZ, H2AFY, RPL12, APOM, RAB21, FTL, F11R, BSG, RAN, SERPING1, MYH9, ST13, JUP, RETN, RPS19, SERPINF1, SERPINF2, RAB14, RAB10, ITGA2B, ALDOA, GC, OLFM4, TALDO1, GNAI3, GNAI2, ALDOC, BROX, FLG2, ARF5, CALR, CAPZB, BANF1, AHSG, RPS26, PFN1, LGALS3BP, TPI1, …	364	2811	18224	5.12949	4.97314e-162	4.97314e-162	1.49681e-161
GOTERM_CC_DIRECT	GO:0005925	focal adhesion	66	18.0822	4.10399e-41	RPL18, TLN1, S100A7, CLTC, RPS2, IQGAP1, B2M, ACTG1, ACTR3, CDC42, ACTR2, CD44, CAT, RPL12, CAP1, MSN, RHOG, RAB21, BSG, ACTN4, FLOT2, FLOT1, ACTN1, MYH9, FLNA, JUP, ARPC1B, RPS19, GNB2, SDCBP, PDCD6IP, RAB10, LCP1, ITGA2B, YWHAZ, VIM, HSPA1A, ITGB3, CALR, ITGB1, ANXA6, PFN1, EZR, HNRNPK, RPL7, RAC2, ARPC2, RPL3, HSPA5, HSPA8, HSPA9, ACTB, PTPRC, GDI2, ACTC1, YWHAB, ANXA1, ITGA4, ANXA5, YWHAE, LR…	364	391	18224	8.45103	1.94939e-38	9.74697e-39	5.86728e-38
GOTERM_CC_DIRECT	GO:0016020	membrane	139	38.0822	1.08189e-37	RPL18, LDHB, LDHA, RPL13, RPL15, SYNCRIP, SELENBP1, SLC7A5, B2M, ACTG1, SLC16A1, ATP2B4, SLC2A4, APOE, SLC2A2, SEMA7A, SLC2A1, RPL10, DNAJC5, RPL12, SPN, FTL, BSG, ATG9A, RAN, HNRNPA2B1, HLA-A, HLA-C, EEF2, MYH9, HNRNPU, RPS19, CD36, VAMP8, RHCE, VAMP7, PI4K2A, SDCBP, PDCD6IP, MVP, ALDOA, CLCN3, GNAI3, LMNB1, GNAI2, BROX, NAPA, ITGB2, CALR, CAPZB, ITGB1, SLC11A2, SLC29A1, RPS26, PFN1, LGALS3BP, S…	364	2200	18224	3.16326	5.13896e-35	1.71299e-35	1.54672e-34
GOTERM_CC_DIRECT	GO:0042470	melanosome	33	9.0411	5.57733e-30	HSP90AB1, YWHAZ, ATP1B3, RAB5B, RAB5C, ITGB3, ATP6V1B2, CLTC, ITGB1, PRDX1, RAB1A, ANXA6, SLC1A5, SLC2A1, DNAJC5, HSPA5, HSPA8, BSG, HSP90AA1, RAN, FLOT1, YWHAB, SLC3A2, ATP1A1, YWHAE, STOM, TFRC, SERPINF1, RAB35, ANXA11, ATP6V0A1, SDCBP, PDCD6IP	364	101	18224	16.3582	2.64923e-27	6.62308e-28	7.97365e-27
GOTERM_CC_DIRECT	GO:0005829	cytosol	159	43.5616	1.16641e-29	RPL18, LDHB, ALAD, LDHA, S100A6, S100A8, RPL13, S100A7, RPL15, S100A9, PGD, SNRPD1, SNRPD2, SELENBP1, PNP, SLC7A5, RAB1A, IQGAP1, ACTG1, ANK1, SLC2A4, SLC2A1, RPL10, RPL12, FTL, RAN, VTI1B, ACTN1, EEF2, MYH9, ST13, JUP, PSMA2, ARPC1B, PSMA1, RPS19, PSMA6, VAMP8, PSMA5, PSMA4, PI4K2A, PSMA3, SNRPB, RAB14, SDCBP, VAMP3, PDCD6IP, SNRPE, SPTB, GC, ALDOA, RAB7A, STX8, TALDO1, GNAI2, ALDOC, CLU, HSPA1A…	364	3315	18224	2.40135	5.54043e-27	1.10809e-27	1.66756e-26
GOTERM_CC_DIRECT	GO:0072562	blood microparticle	35	9.58904	3.41929e-26	GC, YWHAZ, CLU, PRSS1, HSPA1A, AHSG, ACTG1, PFN1, LGALS3BP, APOE, SLC2A1, ITIH2, HRG, MSN, SLC4A1, HBB, HSPA8, HBD, FN1, ACTB, ACTC1, SERPING1, HBA1, HPR, STOM, AMBP, AFM, APOL1, TFRC, HPX, SERPINF2, SDCBP, HBG2, HBE1, ITGA2B	364	152	18224	11.5283	1.62416e-23	2.70694e-24	4.88839e-23
GOTERM_CC_DIRECT	GO:0031012	extracellular matrix	44	12.0548	7.77811e-25	DCD, PRTN3, ATP5B, S100A9, VIM, CLU, CLTC, CALR, PRDX1, AHSG, PKM, ACTG1, TUBB, LGALS3BP, HNRNPK, HIST1H4A, APOE, SBSN, HSPA5, RPL12, GAPDH, HSPA8, HSPA9, FN1, RAB8A, HSP90AA1, RAN, EEF2, MYH9, SOD1, HNRNPU, FLNA, JUP, RPS19, SERPINF1, CASP14, SFPQ, DSG1, DSP, DEFA1, ATP5A1, CSTA, HSPD1, CTSG	364	296	18224	7.44223	3.6946e-22	5.278e-23	1.112e-21
GOTERM_CC_DIRECT	GO:0043209	myelin sheath	31	8.49315	1.48117e-21	LDHB, ATP5B, NAPA, ATP6V1B2, CLTC, PRDX1, ACTG1, PKM, CDC42, EZR, HSPA5, MSN, EHD1, HSPA8, HSPA9, ACTB, GDI2, HSP90AA1, ATP1A1, TKT, SOD1, GPI, VCP, GNB2, GNB1, RAP1A, WDR1, ATP5A1, CA2, HSPD1, PDCD6IP	364	152	18224	10.2108	7.03554e-19	8.79442e-20	2.11755e-18
GOTERM_CC_DIRECT	GO:0005913	cell-cell adherens junction	41	11.2329	1.45223e-20	ALDOA, HSP90AB1, TLN1, LDHA, YWHAZ, RPL15, HSPA1A, RPS2, CAPZB, ITGB1, PRDX1, RAB1A, IQGAP1, PKM, PFN1, RPS26, PSMB6, EZR, HNRNPK, RAB11B, HSPA5, EHD1, HSPA8, ENO1, F11R, BSG, RAN, FLOT2, FLOT1, ANXA1, YWHAB, SLC3A2, EEF2, MYH9, YWHAE, FLNA, JUP, HIST1H3A, SDCBP, DNAJB1, RAB10	364	323	18224	6.35512	6.89808e-18	7.66454e-19	2.07618e-17
GOTERM_CC_DIRECT	GO:0005615	extracellular space	81	22.1918	2.57481e-19	ALAD, S100A8, S100A9, SELENBP1, PRDX1, B2M, ACTG1, AZGP1, HIST1H2BK, APOE, SEMA7A, HIST1H2BJ, SERPINA4, LTF, CAT, MSN, SPN, ACTN4, CAMP, ELANE, LYZ, ACTN1, SERPING1, AMBP, STOM, RETN, CD36, GNB2, SERPINF1, PPBP, SERPINF2, UBC, SDCBP, SERPINB1, DEFA1, CA2, SERPINB3, CSTA, LCP1, CTSG, GC, ALDOA, ACTBL2, DCD, YWHAZ, OLFM4, PRTN3, CLU, HDGF, CALR, ITGAM, AHSG, AZU1, TPI1, LGALS3BP, EZR, KLKB1, APOC3,…	364	1347	18224	3.01065	1.22303e-16	1.22303e-17	3.68109e-16
GOTERM_CC_DIRECT	GO:0005886	plasma membrane	152	41.6438	2.87539e-16	ATP1B3, S100A8, S100A9, AQP1, SLC7A5, IQGAP1, B2M, ACTG1, AZGP1, SLC16A1, ATP2B4, ANK1, CD44, SLC2A4, SLC2A3, APOE, SLC2A2, SEMA7A, SLC2A1, DNAJC5, SLC4A1, SPN, F11R, BSG, HLA-A, ACTN1, HLA-C, EEF2, BASP1, MYH9, ERMAP, JUP, CD36, VAMP8, VAMP7, RAB14, SDCBP, DSP, VAMP3, RAB10, SLC40A1, ITGA2B, CLCN3, OLFM4, STX7, GNAI3, GNAI2, KEL, ITGB2, ATP6V1B2, ARF5, ITGB3, ITGB1, ITGAM, SLC29A1, SLC11A2, RAC2…	364	4121	18224	1.84664	1.58207e-13	1.44329e-14	4.77396e-13
GOTERM_CC_DIRECT	GO:0005839	proteasome core complex	13	3.56164	8.03671e-16	PSMA7, PSMA2, PSMB5, PSMB4, PSMA1, PSMB7, PSMB6, PSMB1, PSMA6, PSMA5, PSMB3, PSMA4, PSMA3	364	21	18224	30.9932	3.69149e-13	3.07532e-14	1.11022e-12
GOTERM_CC_DIRECT	GO:0030670	phagocytic vesicle membrane	18	4.93151	1.04324e-15	RAB7A, RILP, RAB8A, RAB8B, HLA-A, HLA-C, ANXA3, B2M, LAMP2, CORO1A, CYBB, RAC2, VAMP7, RAB11B, ATP6V0A1, ATP6V0D1, RAB10, ATP6V0A2	364	59	18224	15.2744	4.7462e-13	3.65263e-14	1.43219e-12
GOTERM_CC_DIRECT	GO:0005765	lysosomal membrane	32	8.76712	5.2241e-15	HSP90AB1, RAB7A, STX8, GNAI3, STX7, RAB5C, ATP6V1B2, SLC11A2, ANXA6, TMEM9B, DNAJC5, VPS35, ATP6V0D1, HSPA8, RILP, LAMTOR1, TMEM9, FLOT1, VTI1B, MARCH8, TMBIM1, M6PR, LAMP2, LRP1, GNB2, VAMP8, GNB1, VAMP7, PI4K2A, UBC, RAB14, ATP6V0A2	364	274	18224	5.84712	2.47857e-12	1.77081e-13	7.4607e-12
GOTERM_CC_DIRECT	GO:0045335	phagocytic vesicle	13	3.56164	7.84982e-12	STX6, RAB7A, CLCN3, RAB8A, RAB8B, CORO1A, CYBB, STX12, CD36, VAMP7, ANXA11, RAB11B, RAB14	364	39	18224	16.6886	3.72867e-09	2.48578e-10	1.12225e-08
GOTERM_CC_DIRECT	GO:0031982	vesicle	20	5.47945	9.24296e-12	GDI2, STX8, STX7, FLOT2, ANXA1, VTI1B, TKT, BASP1, SLC9A3R1, PKM, STOM, STX12, EZR, GNB2, VAMP8, CD59, SERPINB3, MSN, GAPDH, CALM1	364	128	18224	7.8228	4.3904e-09	2.744e-10	1.32142e-08
GOTERM_CC_DIRECT	GO:0048471	perinuclear region of cytoplasm	41	11.2329	6.48259e-11	FUS, S100A6, HRNR, OLFM4, STX8, STX7, CLU, HSPA1A, ARF5, CALR, ITGB1, ANXA6, SLC11A2, EZR, SLC2A4, MSN, EHD1, GAPDH, STX6, HSP90AA1, RAB8B, ACTN4, FLOT2, YWHAB, VTI1B, SLC9A3R1, M6PR, FLNA, ATP7A, STOM, CYBB, TFRC, GNB2, VCP, SERPINF1, VAMP8, VAMP7, RAB14, RAP1A, GNAS, MVP	364	621	18224	3.30548	3.07923e-08	1.81131e-09	9.26786e-08
GOTERM_CC_DIRECT	GO:0000502	proteasome complex	14	3.83562	1.39288e-10	PSMA7, PSMA2, PSMB5, PSMA1, PSMB4, PSMB7, PSMB6, VCP, PSMB1, PSMA6, PSMA5, PSMB3, PSMA4, PSMA3	364	60	18224	11.6821	6.6162e-08	3.67567e-09	1.99134e-07
GOTERM_CC_DIRECT	GO:0030863	cortical cytoskeleton	10	2.73973	1.77007e-10	ACTB, GYPC, EZR, ACTN4, EPB41, EPB42, SLC4A1, MYH9, CAPZB, FLNA	364	22	18224	22.7572	8.40784e-08	4.42518e-09	2.53059e-07
GOTERM_CC_DIRECT	GO:0005737	cytoplasm	159	43.5616	7.72202e-10	RPL18, LDHB, LDHA, S100A6, HRNR, S100A7, KPRP, AQP1, PNP, SLC7A5, IQGAP1, B2M, ANK1, CD44, HIST1H2BK, APOE, SLC2A2, HIST1H2BJ, FTL, ACTN4, RAN, HNRNPA2B1, VTI1B, ACTN1, EEF2, BASP1, MYH9, ERMAP, ST13, JUP, PSMA2, PSMA1, RPS19, PSMA6, VAMP8, PSMA5, VAMP7, PSMA4, PSMA3, MNDA, SDCBP, DSP, CSTA, PDCD6IP, SLC40A1, MVP, SPTB, ACTBL2, GNAI3, TALDO1, GNAI2, CLU, HDGF, FLG2, HSPA1A, ARF5, SNX3, CALR, PSMA…	364	5222	18224	1.52441	3.66796e-07	1.83398e-08	1.10398e-06
GOTERM_CC_DIRECT	GO:0005833	hemoglobin complex	8	2.19178	8.53799e-10	HBM, AHSP, HBG1, HBA1, HBG2, HBE1, HBB, HBD	364	12	18224	33.3773	4.05554e-07	1.93121e-08	1.22064e-06
GOTERM_CC_DIRECT	GO:0009986	cell surface	36	9.86301	1.02457e-09	HSP90AB1, TLN1, CLCN3, ATP5B, CLU, ITGB2, ITGB3, CALR, ITGB1, ITGAM, SLC11A2, CD44, LTF, HSPA5, SPN, PTPRC, CR1, HSP90AA1, ELANE, ANXA1, HLA-A, SLC3A2, HLA-C, ITGA4, HNRNPU, AMBP, CD36, TFRC, SERPINF2, CD59, VAMP7, VAMP3, HSPD1, CTSG, SPTB, ITGA2B	364	542	18224	3.32541	4.86671e-07	2.21214e-08	1.46478e-06
GOTERM_CC_DIRECT	GO:0019773	proteasome core complex, alpha-subunit complex	7	1.91781	1.6231e-09	PSMA2, PSMA1, PSMA6, PSMA5, PSMA4, PSMA3, PSMA7	364	8	18224	43.8077	7.70971e-07	3.35205e-08	2.32047e-06
GOTERM_CC_DIRECT	GO:0030529	intracellular ribonucleoprotein complex	18	4.93151	1.80337e-09	ACTB, ACTN4, HNRNPA2B1, SNRPD1, SYNCRIP, EEF2, RBMX, NCL, YBX1, IQGAP1, HNRNPU, HNRNPK, RPL7, ILF2, SNRPB, GAPDH, HSPA8, MVP	364	136	18224	6.62637	8.56599e-07	3.56916e-08	2.57819e-06
GOTERM_CC_DIRECT	GO:0055037	recycling endosome	16	4.38356	4.891e-09	RAB8A, STX8, STX7, ATG9A, RAN, ATP11B, VTI1B, ITGB1, SLC11A2, TFRC, VAMP8, RAB11B, RAB14, RNF11, VAMP3, RAB10	364	110	18224	7.28232	2.32322e-06	9.29289e-08	6.99243e-06
GOTERM_CC_DIRECT	GO:0045121	membrane raft	21	5.75342	5.91297e-09	PTPRC, LDHB, BSG, GNAI3, LAMTOR1, GNAI2, FLOT1, EEF2, SLC9A3R1, ITGB1, IQGAP1, STOM, STX12, CD36, SLC2A4, PI4K2A, LCK, SDCBP, RAP1B, HSPD1, PGK1	364	206	18224	5.10381	2.80866e-06	1.08025e-07	8.4535e-06
GOTERM_CC_DIRECT	GO:0005769	early endosome	22	6.0274	6.80862e-09	STX6, CLCN3, STX8, STX7, RAB5B, RAB5C, FLOT1, ATP11B, SNX3, RAB1A, SLC11A2, CORO1A, VAMP8, APOE, APOC3, RAB14, RNF11, RAP1A, VPS35, HSPD1, ATP6V0D1, EHD1	364	229	18224	4.80983	3.23409e-06	1.19781e-07	9.73397e-06
GOTERM_CC_DIRECT	GO:0016323	basolateral plasma membrane	19	5.20548	2.17174e-08	HSP90AB1, HSP90AA1, FLOT2, FLOT1, ANXA1, ATP1A1, AQP1, ATP7A, SLC29A1, EZR, ANK1, ATP2B4, TFRC, SLC2A1, DSP, SLC4A1, MSN, CA2, SLC40A1	364	180	18224	5.28474	1.03157e-05	3.68419e-07	3.10483e-05
GOTERM_CC_DIRECT	GO:0016324	apical plasma membrane	24	6.57534	2.20092e-08	HSP90AB1, SHROOM3, HSP90AA1, FLOT2, FLOT1, ANXA1, SLC3A2, ATP1A1, SLC9A3R1, AQP1, SLC7A5, SLC29A1, SLC11A2, CD36, EZR, SLC2A2, DSG1, SLC2A1, VAMP3, GNAS, MSN, ATP6V0D1, TMEM30A, FN1	364	291	18224	4.12915	1.04543e-05	3.60496e-07	3.14656e-05
GOTERM_CC_DIRECT	GO:0005911	cell-cell junction	18	4.93151	6.38744e-08	F11R, TLN1, ACTN4, FLOT1, ACTN1, CDSN, IQGAP1, FLNA, JUP, ACTR3, CDC42, CORO1A, SLC2A2, DSG1, SLC2A1, RAP1B, WDR1, RAB10	364	172	18224	5.23946	3.03399e-05	1.01134e-06	9.13181e-05
GOTERM_CC_DIRECT	GO:0031901	early endosome membrane	15	4.10959	7.77658e-08	CLCN3, STX7, RAB5B, RAB5C, ANXA1, HLA-A, MARCH8, HLA-C, SNX3, B2M, TMEM9B, VAMP8, PI4K2A, RAB14, EHD1	364	116	18224	6.47404	3.69381e-05	1.19157e-06	0.000111178
GOTERM_CC_DIRECT	GO:0031093	platelet alpha granule lumen	11	3.0137	1.14527e-07	ALDOA, PPBP, ACTN4, SERPINF2, CLU, ACTN1, SERPING1, HRG, TMSB4X, FN1, AHSG	364	55	18224	10.0132	5.43987e-05	1.7e-06	0.000163733
GOTERM_CC_DIRECT	GO:0005768	endosome	20	5.47945	1.34219e-07	TM9SF2, STX8, STX7, ATG9A, RAB5B, FLOT2, FLOT1, ANXA1, MARCH8, ATP1A1, M6PR, ABCB6, LRP1, EZR, TFRC, ARPC2, PI4K2A, VPS35, RAB10, RAB21	364	225	18224	4.45031	6.3752e-05	1.93194e-06	0.000191886
GOTERM_CC_DIRECT	GO:0005770	late endosome	15	4.10959	1.47477e-07	RILP, RAB7A, CLCN3, STX8, STX7, ATG9A, TMEM9, M6PR, ATP7A, SLC11A2, LAMP2, RAB14, RAP1A, VPS35, HSPA8	364	122	18224	6.15565	7.00489e-05	2.06033e-06	0.00021084
GOTERM_CC_DIRECT	GO:0005576	extracellular region	63	17.2603	3.28242e-07	TLN1, S100A8, S100A7, S100A9, PNP, B2M, AZGP1, APOE, SERPINA4, LTF, ITIH2, APOM, HSP90AA1, ACTN4, CAMP, ELANE, LYZ, ACTN1, HLA-C, SERPING1, FLNA, AMBP, PPBP, SERPINF1, SERPINF2, DEFA1, GNAS, TMSB4X, CTSG, GC, ALDOA, DCD, CLU, PRSS1, CALR, AHSG, AZU1, TUBB, LGALS3BP, HIST1H4A, KLKB1, PRSS3, APOC3, HRG, HBB, FN1, HIST2H3A, ANXA1, HBA1, SOD1, HPR, S100A12, LCN2, AFM, APOL1, TFRC, HPX, PPIA, HIST1H3A…	364	1610	18224	1.9591	0.000155903	4.45471e-06	0.000469272
GOTERM_CC_DIRECT	GO:0000786	nucleosome	13	3.56164	3.58387e-07	HIST2H3A, HIST1H2AC, HIST1H1C, HIST1H1B, HIST2H2AB, HIST1H4A, HIST1H2BK, HIST2H2AC, HIST1H2BJ, HIST1H3A, H2AFZ, H3F3A, H2AFY	364	94	18224	6.92401	0.000170219	4.72871e-06	0.000512368
GOTERM_CC_DIRECT	GO:0005856	cytoskeleton	25	6.84932	4.63736e-07	ACTBL2, SHROOM3, S100A8, ALDOC, VIM, S100A9, CAPZB, PNP, ACTG1, PFN1, TUBB, ANK1, EZR, MSN, ARHGDIB, ACTB, EPB41, EPB42, BASP1, S100A12, STOM, JUP, SDCBP, DSP, MVP	364	371	18224	3.37372	0.00022025	5.95335e-06	0.00066298
GOTERM_CC_DIRECT	GO:1903561	extracellular vesicle	10	2.73973	5.44956e-07	PKM, TFRC, GNAI2, APOE, GNB1, SDCBP, ITGB2, ATP1A1, PDCD6IP, CLTC	364	50	18224	10.0132	0.000258821	6.81193e-06	0.000779095
GOTERM_CC_DIRECT	GO:0031902	late endosome membrane	13	3.56164	7.89563e-07	SLC11A2, ANXA6, RILP, RAB7A, CLCN3, LAMP2, STX8, ATG9A, LAMTOR1, VAMP8, TMEM9, VAMP7, VTI1B	364	101	18224	6.44413	0.000374972	9.61643e-06	0.0011288
GOTERM_CC_DIRECT	GO:0043234	protein complex	26	7.12329	8.66557e-07	CLU, CLTC, IQGAP1, TUBB, ATP2B4, HIST1H4A, LTF, ACTB, RILP, HSP90AA1, EPB41, ACTN4, YWHAB, ANXA1, ATP1A1, MYH9, SOD1, ST13, CORO1A, GNB2, HIST1H3A, PI4K2A, YWHAQ, H3F3A, HSPD1, SPTB	364	412	18224	3.1595	0.00041153	1.02903e-05	0.00123887
GOTERM_CC_DIRECT	GO:0001931	uropod	6	1.64384	1.27704e-06	EZR, FLOT2, FLOT1, MSN, MYH9, SPN	364	11	18224	27.3087	0.000606412	1.47949e-05	0.00182571
GOTERM_CC_DIRECT	GO:0030141	secretory granule	11	3.0137	2.01084e-06	ATP7A, CDC42, CLCN3, OLFM4, VAMP7, ELANE, LTF, MPO, VAMP3, HSPD1, CTSG	364	74	18224	7.44223	0.000954694	2.27414e-05	0.00287476
GOTERM_CC_DIRECT	GO:0042581	specific granule	6	1.64384	3.44225e-06	CLCN3, OLFM4, CAMP, ANXA11, LTF, ANXA3	364	13	18224	23.1074	0.00163373	3.80242e-05	0.00492111
GOTERM_CC_DIRECT	GO:0005794	Golgi apparatus	39	10.6849	4.12252e-06	RAB7A, CLCN3, GNAI3, CLU, RAB1B, ARF5, CALR, RAB1A, B2M, SLC1A5, PSMB6, CD44, SLC30A1, APOE, ARPC2, PSMB3, CAT, TMEM30A, STX6, GABARAPL2, GDI2, LAMTOR1, HLA-A, ATP11B, VTI1B, HLA-C, ATP1A1, TMBIM1, ABCB6, ESCO2, ATP7A, CYBB, CD36, VAMP7, PI4K2A, RAB14, ATP6V0A1, HSPD1, RAB10	364	863	18224	2.26254	0.00195628	4.45035e-05	0.00589361
GOTERM_CC_DIRECT	GO:0005884	actin filament	10	2.73973	5.34589e-06	ACTC1, CORO1A, EZR, RAC2, ACTN1, WDR1, CAPZB, FLNA, IQGAP1, LCP1	364	65	18224	7.70245	0.00253608	5.64274e-05	0.0076425
GOTERM_CC_DIRECT	GO:0015629	actin cytoskeleton	17	4.65753	8.13472e-06	ALDOA, ACTN4, SLC9A3R1, MYH9, CAPZB, IQGAP1, FLNA, JUP, ACTR3, ARPC1B, ACTR2, CORO1A, EZR, ARPC2, PSMB3, LCP1, SPTB	364	218	18224	3.90422	0.00385655	8.39966e-05	0.0116292
GOTERM_CC_DIRECT	GO:0031201	SNARE complex	9	2.46575	9.30011e-06	STX6, STX8, STX7, STX12, VAMP8, VAMP7, VTI1B, NAPA, VAMP3	364	53	18224	8.50176	0.00440783	9.39865e-05	0.0132951
GOTERM_CC_DIRECT	GO:0071682	endocytic vesicle lumen	6	1.64384	1.11204e-05	HSP90AA1, HPX, APOE, HBA1, CALR, HBB	364	16	18224	18.7747	0.00526829	0.00011004	0.0158971
GOTERM_CC_DIRECT	GO:0001726	ruffle	11	3.0137	1.20769e-05	S100A6, TLN1, EZR, ACTN1, GNAS, ATP6V1B2, SLC9A3R1, MYH9, ITGB1, IQGAP1, LCP1	364	90	18224	6.11917	0.00572013	0.000117066	0.0172644
GOTERM_CC_DIRECT	GO:0008305	integrin complex	7	1.91781	1.24511e-05	ITGB2, ITGA4, ITGB3, MYH9, ITGB1, ITGAM, ITGA2B	364	27	18224	12.9801	0.00589685	0.000118279	0.0177993
GOTERM_CC_DIRECT	GO:0010008	endosome membrane	15	4.10959	2.12086e-05	STEAP3, TM9SF2, RAB7A, ATP6AP1, TMBIM1, SNX3, ABCB6, STX12, RAB35, UBC, ATP6V0A1, VPS35, ATP6V0D1, EHD1, ATP6V0A2	364	185	18224	4.0594	0.0100236	0.000197513	0.0303166
GOTERM_CC_DIRECT	GO:0042582	azurophil granule	5	1.36986	4.574e-05	AZU1, OLFM4, STX7, ANXA11, MPO	364	11	18224	22.7572	0.0214927	0.00041774	0.0653725
GOTERM_CC_DIRECT	GO:0031526	brush border membrane	8	2.19178	6.3947e-05	ATP7A, SLC11A2, HSP90AB1, HSP90AA1, CD36, CYBRD1, SLC9A3R1, AQP1	364	51	18224	7.85348	0.0299191	0.000572964	0.0913832
GOTERM_CC_DIRECT	GO:0005885	Arp2/3 protein complex	5	1.36986	6.75333e-05	ACTR3, ACTR2, ARPC1B, ARPC2, ARPC4	364	12	18224	20.8608	0.0315703	0.000593887	0.0965059
GOTERM_CC_DIRECT	GO:0071013	catalytic step 2 spliceosome	10	2.73973	9.06681e-05	HNRNPK, ALYREF, HNRNPA2B1, SNRPB, SNRPD1, SNRPD2, SYNCRIP, RBMX, SNRPE, HNRNPU	364	92	18224	5.44195	0.042155	0.000782771	0.129546
GOTERM_CC_DIRECT	GO:0036464	cytoplasmic ribonucleoprotein granule	6	1.64384	0.000116701	ACTB, CDC42, TUBB, NCL, IQGAP1, HNRNPU	364	25	18224	12.0158	0.0539276	0.000989442	0.166713
GOTERM_CC_DIRECT	GO:0042995	cell projection	9	2.46575	0.000121021	CDC42, ACTR2, EZR, HNRNPK, FERMT3, CAMP, ACTN1, ARPC4, WDR1	364	75	18224	6.00791	0.055867	0.00100806	0.172878
GOTERM_CC_DIRECT	GO:0043231	intracellular membrane-bounded organelle	26	7.12329	0.00014787	RAB7A, STX7, TALDO1, RAB5C, ATP6V1B2, CLTC, SLC7A5, YBX1, ATP2B4, CAT, GAPDH, LAMTOR1, ALYREF, VTI1B, ATP1A1, SLC9A3R1, AMBP, G6PD, VCP, TFRC, FLG, VAMP7, PSMA4, RAB14, ATP6V0A1, VAMP3	364	558	18224	2.33282	0.0678333	0.00121036	0.211196
GOTERM_CC_DIRECT	GO:0005903	brush border	8	2.19178	0.000182989	ACTR3, EZR, ACTN4, SLC2A2, ACTN1, MYH9, AQP1, CAPZB	364	60	18224	6.67546	0.0832568	0.00147227	0.261293
GOTERM_CC_DIRECT	GO:0030864	cortical actin cytoskeleton	7	1.91781	0.000196053	EEF1A1, CORO1A, FLOT2, SLC2A1, FLOT1, WDR1, CAP1	364	43	18224	8.15027	0.0889289	0.00155103	0.279923
GOTERM_CC_DIRECT	GO:0030659	cytoplasmic vesicle membrane	11	3.0137	0.000216119	RAB8A, YWHAZ, SLC2A4, ANXA1, RAB14, YWHAB, YWHAQ, MARCH8, RAB10, YWHAE, RAB21	364	126	18224	4.37084	0.0975733	0.00168166	0.308532
GOTERM_CC_DIRECT	GO:0009897	external side of plasma membrane	14	3.83562	0.000357618	PTPRC, CLCN3, BCAM, CALR, ANXA5, ITGB1, B2M, CD36, SLC2A4, TFRC, SEMA7A, CD5, SPN, ITGA2B	364	213	18224	3.29072	0.15625	0.00273656	0.510057
GOTERM_CC_DIRECT	GO:0034366	spherical high-density lipoprotein particle	4	1.09589	0.00040747	APOC3, CLU, APOM, HPR	364	8	18224	25.033	0.176003	0.00306811	0.580966
GOTERM_CC_DIRECT	GO:0030175	filopodium	8	2.19178	0.000522702	CDC42, ACTC1, EZR, MYO1G, MSN, SLC9A3R1, ITGB1, LCP1	364	71	18224	5.64123	0.219912	0.00387292	0.744691
GOTERM_CC_DIRECT	GO:0001772	immunological synapse	6	1.64384	0.000527651	CORO1A, EZR, STX7, LCK, PDCD6IP, MYH9	364	34	18224	8.83516	0.221744	0.0038495	0.751717
GOTERM_CC_DIRECT	GO:0008180	COP9 signalosome	6	1.64384	0.000605645	HSP90AB1, FLOT1, ATP5A1, HSPA5, BASP1, MYH9	364	35	18224	8.58273	0.250065	0.00435064	0.862385
GOTERM_CC_DIRECT	GO:0045177	apical part of cell	8	2.19178	0.000728973	SLC11A2, CDC42, EZR, CD36, VAMP7, MSN, CA2, AQP1	364	75	18224	5.34037	0.292762	0.00515663	1.03714
GOTERM_CC_DIRECT	GO:0005623	cell	9	2.46575	0.000868414	LCN2, APOE, KEL, ATP6V0A1, PRDX2, SH3BGRL3, PRDX1, FTH1, FTL	364	100	18224	4.50593	0.338123	0.00605038	1.23439
GOTERM_CC_DIRECT	GO:0043005	neuron projection	14	3.83562	0.000975704	HSP90AA1, ACTN4, VIM, IQGAP1, ATP7A, CDC42, GPI, PFN1, ATP2B4, ARPC2, VAMP7, PI4K2A, RAP1A, VAMP3	364	237	18224	2.95748	0.371039	0.00669755	1.38591
GOTERM_CC_DIRECT	GO:0005687	U4 snRNP	4	1.09589	0.0011483	SNRPB, SNRPD1, SNRPD2, SNRPE	364	11	18224	18.2058	0.420596	0.00776619	1.6292
GOTERM_CC_DIRECT	GO:0030057	desmosome	5	1.36986	0.00120005	JUP, DSG1, DSP, DSC1, CDSN	364	24	18224	10.4304	0.434681	0.00800113	1.70203
GOTERM_CC_DIRECT	GO:0030027	lamellipodium	11	3.0137	0.00140865	ACTR3, ACTC1, CORO1A, RAC2, FLOT2, VAMP7, FLOT1, MYO1G, SH3BGRL3, ITGB1, CAPZB	364	160	18224	3.44203	0.488076	0.00925661	1.99513
GOTERM_CC_DIRECT	GO:0034709	methylosome	4	1.09589	0.00150855	SNRPB, SNRPD1, SNRPD2, SNRPE	364	12	18224	16.6886	0.511836	0.00977525	2.13521
GOTERM_CC_DIRECT	GO:0042383	sarcolemma	8	2.19178	0.00153066	BSG, ANK1, CD59, FLOT1, ANXA1, ATP1A1, AQP1, ITGB1	364	85	18224	4.71209	0.516944	0.00978456	2.16619
GOTERM_CC_DIRECT	GO:0005802	trans-Golgi network	10	2.73973	0.00162827	ATP7A, SLC11A2, STX6, STX8, ATG9A, VAMP7, RAB14, RAB10, M6PR, RAB21	364	136	18224	3.68132	0.538862	0.0102677	2.30283
GOTERM_CC_DIRECT	GO:0005689	U12-type spliceosomal complex	5	1.36986	0.00163626	SNRPB, SNRPD1, SNRPD2, SNRPE, YBX1	364	26	18224	9.62806	0.540613	0.0101828	2.31401
GOTERM_CC_DIRECT	GO:0001533	cornified envelope	6	1.64384	0.00213889	HRNR, ANXA1, DSP, SPRR2E, CSTA, CDSN	364	46	18224	6.53034	0.638344	0.0131217	3.01477
GOTERM_CC_DIRECT	GO:0005887	integral component of plasma membrane	45	12.3288	0.00214117	STEAP3, GYPC, STX8, BCAM, ITGB3, AQP1, SLC7A5, SLC11A2, SLC29A1, SLC1A5, SLC16A1, ATP2B4, CD44, SLC2A4, SLC2A3, SLC2A2, SLC2A1, SLC4A1, CD5, SLC43A1, APOM, SPN, PTPRC, TM9SF2, CR1, BSG, ATRN, PTPRA, HLA-A, HLA-C, RHAG, M6PR, ATP7A, STOM, CYBB, SLC6A9, LRP1, CD36, TFRC, RHCE, SLC7A1, CD82, PI4K2A, SLC40A1, ITGA2B	364	1415	18224	1.5922	0.638736	0.0129683	3.01794
GOTERM_CC_DIRECT	GO:0035577	azurophil granule membrane	3	0.821918	0.00231187	AZU1, VAMP8, VAMP7	364	4	18224	37.5495	0.666933	0.0138202	3.25485
GOTERM_CC_DIRECT	GO:0022625	cytosolic large ribosomal subunit	7	1.91781	0.0023211	RPL18, RPL7, RPL13, RPL15, RPL3, RPL10, RPL12	364	68	18224	5.15385	0.668392	0.0137028	3.26764
GOTERM_CC_DIRECT	GO:0008021	synaptic vesicle	8	2.19178	0.00241412	CLCN3, RAB8A, RAB11B, VTI1B, DNAJC5, ATP6V0D1, SLC40A1, SYNGR2	364	92	18224	4.35356	0.682758	0.014074	3.3965
GOTERM_CC_DIRECT	GO:0030140	trans-Golgi network transport vesicle	4	1.09589	0.00242322	ATP7A, RAB8A, SLC2A4, RAB14	364	14	18224	14.3046	0.684131	0.0139557	3.40911
GOTERM_CC_DIRECT	GO:0034719	SMN-Sm protein complex	4	1.09589	0.00433092	SNRPB, SNRPD1, SNRPD2, SNRPE	364	17	18224	11.7802	0.872757	0.0245333	6.01656
GOTERM_CC_DIRECT	GO:0031143	pseudopodium	4	1.09589	0.00433092	ACTN4, VAMP7, ACTN1, MSN	364	17	18224	11.7802	0.872757	0.0245333	6.01656
GOTERM_CC_DIRECT	GO:0005682	U5 snRNP	4	1.09589	0.00433092	SNRPB, SNRPD1, SNRPD2, SNRPE	364	17	18224	11.7802	0.872757	0.0245333	6.01656
GOTERM_CC_DIRECT	GO:0030532	small nuclear ribonucleoprotein complex	4	1.09589	0.00433092	SNRPB, SNRPD1, SNRPD2, SNRPE	364	17	18224	11.7802	0.872757	0.0245333	6.01656
GOTERM_CC_DIRECT	GO:0005634	nucleus	132	36.1644	0.00483516	RPL18, ALAD, S100A6, HRNR, LDHA, S100A8, RPL13, S100A7, RPL15, PGD, S100A9, SNRPD1, SYNCRIP, AQP1, PNP, IQGAP1, ACTG1, AZGP1, ANK1, HIST1H2BK, APOE, HIST1H2BJ, H2AFZ, H2AFY, ACTN4, RAN, HNRNPA2B1, EEF2, BASP1, MYH9, HNRNPU, ESCO2, JUP, PSMA2, RETN, PSMA1, PSMA6, PSMA5, PSMA4, PSMA3, MNDA, SNRPB, SDCBP, DSP, CSTA, SNRPE, MVP, ALDOA, FUS, TALDO1, CLU, FLG2, ITGB3, CALR, PSMA7, BANF1, FTH1, SLC11A2,…	364	5415	18224	1.22044	0.899969	0.0270358	6.69474
GOTERM_CC_DIRECT	GO:0005902	microvillus	6	1.64384	0.00546995	EZR, MYO1G, ATP6V1B2, MSN, CA2, SLC9A3R1	364	57	18224	5.2701	0.926123	0.0301863	7.54203
GOTERM_CC_DIRECT	GO:0071204	histone pre-mRNA 3'end processing complex	3	0.821918	0.00562864	SNRPB, SYNCRIP, YBX1	364	6	18224	25.033	0.931516	0.0306953	7.75271
GOTERM_CC_DIRECT	GO:0070937	CRD-mediated mRNA stability complex	3	0.821918	0.00562864	SYNCRIP, YBX1, HNRNPU	364	6	18224	25.033	0.931516	0.0306953	7.75271
GOTERM_CC_DIRECT	GO:0001740	Barr body	3	0.821918	0.00562864	H2AFZ, H2AFY, H3F3A	364	6	18224	25.033	0.931516	0.0306953	7.75271
GOTERM_CC_DIRECT	GO:0034715	pICln-Sm protein complex	3	0.821918	0.00562864	SNRPD1, SNRPD2, SNRPE	364	6	18224	25.033	0.931516	0.0306953	7.75271
GOTERM_CC_DIRECT	GO:0005764	lysosome	12	3.28767	0.00579212	SLC11A2, RILP, RAB7A, LAMP2, STX7, LAMTOR1, TMEM9, RAB14, MPO, MARCH8, CAT, SOD1	364	226	18224	2.65837	0.936661	0.0312179	7.9693
GOTERM_CC_DIRECT	GO:0030136	clathrin-coated vesicle	6	1.64384	0.00589038	STX6, LRP1, SLC2A4, VAMP3, SNX3, CLTC	364	58	18224	5.17923	0.939566	0.0313856	8.09925
GOTERM_CC_DIRECT	GO:0032587	ruffle membrane	7	1.91781	0.00589175	EEF1A1, TLN1, HSP90AA1, EZR, ITGB3, ITGB1, LCP1	364	82	18224	4.27392	0.939606	0.0310456	8.10106
GOTERM_CC_DIRECT	GO:0031528	microvillus membrane	4	1.09589	0.00599259	EZR, MSN, ITGB3, SLC9A3R1	364	19	18224	10.5402	0.942447	0.0312248	8.23424
GOTERM_CC_DIRECT	GO:0001891	phagocytic cup	4	1.09589	0.00599259	CORO1A, MYO1G, ANXA1, LCP1	364	19	18224	10.5402	0.942447	0.0312248	8.23424
GOTERM_CC_DIRECT	GO:0005685	U1 snRNP	4	1.09589	0.00599259	SNRPB, SNRPD1, SNRPD2, SNRPE	364	19	18224	10.5402	0.942447	0.0312248	8.23424
GOTERM_CC_DIRECT	GO:0030315	T-tubule	5	1.36986	0.00669973	EZR, ATP2B4, SLC2A4, SLC30A1, ATP1A1	364	38	18224	6.58762	0.958955	0.0344803	9.16315
GOTERM_CC_DIRECT	GO:0034361	very-low-density lipoprotein particle	4	1.09589	0.00694728	APOL1, APOE, APOC3, APOM	364	20	18224	10.0132	0.963538	0.0353542	9.48627
GOTERM_CC_DIRECT	GO:0005686	U2 snRNP	4	1.09589	0.00694728	SNRPB, SNRPD1, SNRPD2, SNRPE	364	20	18224	10.0132	0.963538	0.0353542	9.48627
GOTERM_CC_DIRECT	GO:0031252	cell leading edge	5	1.36986	0.00735039	CORO1A, ARPC2, VIM, MYH9, IQGAP1	364	39	18224	6.41871	0.969933	0.0369799	10.0101
GOTERM_CC_DIRECT	GO:0031410	cytoplasmic vesicle	12	3.28767	0.00767335	SLC11A2, GABARAPL2, F11R, CLCN3, ATG9A, TFRC, FLOT2, PI4K2A, FLOT1, SERPINB3, SOD1, ARHGDIB	364	235	18224	2.55656	0.974239	0.0381766	10.4278
GOTERM_CC_DIRECT	GO:0044297	cell body	6	1.64384	0.00833791	TUBB, ACTC1, EZR, GNAI2, GNB2, GNB1	364	63	18224	4.76818	0.98126	0.0410001	11.2816
GOTERM_CC_DIRECT	GO:0030904	retromer complex	4	1.09589	0.00911359	RAB7A, VPS35, SNX3, M6PR	364	22	18224	9.1029	0.987078	0.0442893	12.2686
GOTERM_CC_DIRECT	GO:0030018	Z disc	8	2.19178	0.00939175	JUP, ANK1, ATP2B4, ACTN4, ACTN1, SLC4A1, CAPZB, FLNA	364	118	18224	3.3943	0.988691	0.0451565	12.62
GOTERM_CC_DIRECT	GO:0005901	caveola	6	1.64384	0.00948883	ATP2B4, ATP1B3, FLOT2, SLC2A1, FLOT1, ATP1A1	364	65	18224	4.62147	0.989205	0.0451599	12.7424
GOTERM_CC_DIRECT	GO:0005739	mitochondrion	40	10.9589	0.00994982	HSP90AB1, LDHB, OLFM4, YWHAZ, ALDOC, ATP5B, CLU, RAB1B, HSPA1A, CLTC, PRDX1, FTH1, ANXA6, PKM, SLC16A1, PSMB3, RAB11B, IDH2, DNAJC5, VPS35, CAT, HSPA5, HSPA9, RILP, BSG, RAB8B, FECH, YWHAB, SOD1, ABCB6, YWHAE, STOM, CYBB, RAB35, PI4K2A, TXN, YWHAQ, MPO, ATP5A1, HSPD1	364	1331	18224	1.50461	0.991347	0.0468454	13.3212
GOTERM_CC_DIRECT	GO:0005811	lipid particle	6	1.64384	0.0101033	RAB7A, VCP, RAB5C, RAP1B, EHD1, GAPDH	364	66	18224	4.55145	0.991961	0.0470901	13.5131
GOTERM_CC_DIRECT	GO:0044754	autolysosome	3	0.821918	0.0102331	LAMP2, FTH1, FTL	364	8	18224	18.7747	0.992447	0.0472226	13.6751
GOTERM_CC_DIRECT	GO:0014731	spectrin-associated cytoskeleton	3	0.821918	0.0102331	ANK1, EPB41, SPTB	364	8	18224	18.7747	0.992447	0.0472226	13.6751
GOTERM_CC_DIRECT	GO:0055038	recycling endosome membrane	5	1.36986	0.0112271	RAB8A, ATP11B, RAB11B, EHD1, RAB10	364	44	18224	5.68931	0.995313	0.0512205	14.9063
GOTERM_CC_DIRECT	GO:0002102	podosome	4	1.09589	0.0116323	HNRNPK, FERMT3, WDR1, LCP1	364	24	18224	8.34432	0.996142	0.0525285	15.4034
GOTERM_CC_DIRECT	GO:0014704	intercalated disc	5	1.36986	0.0121334	JUP, DSP, ATP1A1, ITGB1, CAPZB	364	45	18224	5.56288	0.996968	0.0542301	16.0146
GOTERM_CC_DIRECT	GO:0033179	proton-transporting V-type ATPase, V0 domain	3	0.821918	0.0129848	ATP6V0A1, ATP6V0D1, ATP6V0A2	364	9	18224	16.6886	0.997987	0.0574115	17.0435
GOTERM_CC_DIRECT	GO:0030496	midbody	8	2.19178	0.0148214	CDC42, GNAI3, GNAI2, RAN, ANXA11, SLC2A1, HSPA5, IQGAP1	364	129	18224	3.10486	0.999169	0.0647243	19.2233
GOTERM_CC_DIRECT	GO:0005916	fascia adherens	3	0.821918	0.0160191	JUP, DSP, ACTN1	364	10	18224	15.0198	0.999534	0.0691793	20.6159
GOTERM_CC_DIRECT	GO:0019013	viral nucleocapsid	4	1.09589	0.0177603	HNRNPK, SNRPB, SNRPD1, SYNCRIP	364	28	18224	7.15228	0.999799	0.0757885	22.6007
GOTERM_CC_DIRECT	GO:0005840	ribosome	9	2.46575	0.0183199	RPL18, RPS26, RPS19, RPL7, RPL13, RPL15, RPL3, RPL10, RPS2	364	166	18224	2.71442	0.999847	0.0774141	23.2288
GOTERM_CC_DIRECT	GO:0042612	MHC class I protein complex	3	0.821918	0.0193237	HLA-A, HLA-C, B2M	364	11	18224	13.6543	0.999906	0.0808079	24.3435
GOTERM_CC_DIRECT	GO:0012507	ER to Golgi transport vesicle membrane	5	1.36986	0.0197918	CD59, HLA-A, VTI1B, HLA-C, B2M	364	52	18224	4.81403	0.999925	0.0819872	24.8581
GOTERM_CC_DIRECT	GO:0005654	nucleoplasm	71	19.4521	0.0215726	HSP90AB1, SNRPD1, SYNCRIP, SNRPD2, RPS2, PTMA, YBX1, HIST1H2BK, HIST1H2BJ, HSP90AA1, RAN, HNRNPA2B1, NCL, HNRNPU, ESCO2, PSMA2, PSMA1, RPS19, PSMA6, PSMA5, PSMA4, PSMA3, TXN, UBC, SNRPB, SNRPE, FUS, YWHAZ, GNAI2, LMNB1, RNH1, HDGF, HSPA1A, PSMA7, BANF1, PSMB5, PSMB4, RPS26, PSMB7, PSMB6, HNRNPK, PSMB1, HIST1H4A, CSE1L, PSMB3, RPL3, HSPA8, HIST2H3A, ACTB, ALYREF, ANXA1, TKT, ANKHD1, SOD1, RBMX, GP…	364	2784	18224	1.27683	0.999968	0.0883436	26.7864
GOTERM_CC_DIRECT	GO:0030139	endocytic vesicle	5	1.36986	0.0224206	STX7, RAB5B, RAB5C, FLOT2, EHD1	364	54	18224	4.63573	0.999979	0.0909167	27.6884
GOTERM_CC_DIRECT	GO:0031224	intrinsic component of membrane	3	0.821918	0.0228868	APOL1, PI4K2A, GNAS	364	12	18224	12.5165	0.999983	0.0919626	28.1797
GOTERM_CC_DIRECT	GO:0016471	vacuolar proton-transporting V-type ATPase complex	3	0.821918	0.0228868	ATP6V0A1, ATP6V0D1, ATP6V0A2	364	12	18224	12.5165	0.999983	0.0919626	28.1797
GOTERM_CC_DIRECT	GO:0005905	clathrin-coated pit	5	1.36986	0.023811	LRP1, TFRC, SLC2A4, RAB35, HSPD1	364	55	18224	4.55145	0.999989	0.0947459	29.1449
GOTERM_CC_DIRECT	GO:0019898	extrinsic component of membrane	6	1.64384	0.0238979	AZU1, EZR, EPB41, ANXA1, MSN, SNX3	364	82	18224	3.66336	0.99999	0.0942991	29.235
GOTERM_CC_DIRECT	GO:0031092	platelet alpha granule membrane	3	0.821918	0.0266967	CD36, ITGB3, ITGA2B	364	13	18224	11.5537	0.999997	0.104038	32.0812
GOTERM_CC_DIRECT	GO:0005834	heterotrimeric G-protein complex	4	1.09589	0.0275074	GNAI3, GNAI2, GNB1, GNAS	364	33	18224	6.0686	0.999998	0.106206	32.8855
GOTERM_CC_DIRECT	GO:0005774	vacuolar membrane	3	0.821918	0.0307422	RAB7A, ATP6AP1, NAPA	364	14	18224	10.7284	1	0.117182	36.0075
GOTERM_CC_DIRECT	GO:0042643	actomyosin, actin portion	2	0.547945	0.0394419	ACTC1, WDR1	364	2	18224	50.0659	1	0.147248	43.7466
GOTERM_CC_DIRECT	GO:0008043	intracellular ferritin complex	2	0.547945	0.0394419	FTH1, FTL	364	2	18224	50.0659	1	0.147248	43.7466
GOTERM_CC_DIRECT	GO:0005844	polysome	4	1.09589	0.0395688	FUS, PSMA1, PSMA6, CALR	364	38	18224	5.2701	1	0.146568	43.8528
GOTERM_CC_DIRECT	GO:0005681	spliceosomal complex	6	1.64384	0.0397638	SRSF2, HNRNPA2B1, SNRPB, SNRPD2, SNRPE, HSPA8	364	94	18224	3.1957	1	0.146133	44.0155
GOTERM_CC_DIRECT	GO:0030017	sarcomere	4	1.09589	0.0422537	ACTC1, PSMA6, CAPZB, CALM1	364	39	18224	5.13497	1	0.153566	46.0555
GOTERM_CC_DIRECT	GO:0009898	cytoplasmic side of plasma membrane	4	1.09589	0.0508392	JUP, G6PD, DSG1, RAB21	364	42	18224	4.76818	1	0.181164	52.5717
GOTERM_CC_DIRECT	GO:0043025	neuronal cell body	12	3.28767	0.051327	ATP7A, CDC42, CYBB, RAB8A, HSP90AA1, LRP1, APOE, PI4K2A, VTI1B, SOD1, FLNA, ANXA3	364	315	18224	1.90727	1	0.181455	52.919
GOTERM_CC_DIRECT	GO:0000139	Golgi membrane	19	5.20548	0.0513672	STX6, GABARAPL2, CLCN3, RAB8A, BSG, HLA-A, RAB1B, HLA-C, NAPA, ABCB6, RAB1A, B2M, CDC42, STX12, CD59, RAB35, SLC2A1, RAB14, RAB10	364	591	18224	1.60956	1	0.180284	52.9475
GOTERM_CC_DIRECT	GO:0005622	intracellular	36	9.86301	0.0565493	RAB7A, RAB5B, RAB5C, CLU, RAB1B, NAPA, ARF5, CLTC, CALR, PNP, RAB1A, CDC42, STX12, RAC2, RAB11B, HSPA8, RHOG, GABARAPL2, GDI2, RAB8B, ACTN4, RAN, CAMP, PTPRA, ACTN1, ANXA5, GNB1, RAB35, RAB14, SDCBP, RAP1A, VAMP3, RAP1B, CSTA, RAB10, SLC40A1	364	1332	18224	1.35313	1	0.195648	56.4917
GOTERM_CC_DIRECT	GO:0000788	nuclear nucleosome	4	1.09589	0.0569953	HIST1H2BK, HIST1H2BJ, HIST1H3A, H3F3A	364	44	18224	4.55145	1	0.195692	56.7848
GOTERM_CC_DIRECT	GO:0031523	Myb complex	2	0.547945	0.0585771	CLTC, FLNA	364	3	18224	33.3773	1	0.199298	57.8097
GOTERM_CC_DIRECT	GO:0036457	keratohyalin granule	2	0.547945	0.0585771	HRNR, FLG	364	3	18224	33.3773	1	0.199298	57.8097
GOTERM_CC_DIRECT	GO:0005697	telomerase holoenzyme complex	3	0.821918	0.0647903	SNRPB, SNRPE, HNRNPU	364	21	18224	7.15228	1	0.217101	61.6205
GOTERM_CC_DIRECT	GO:0022627	cytosolic small ribosomal subunit	4	1.09589	0.0703036	RPS26, RPS19, HBA1, RPS2	364	48	18224	4.17216	1	0.232274	64.7314
GOTERM_CC_DIRECT	GO:0034364	high-density lipoprotein particle	3	0.821918	0.070358	APOL1, APOE, APOM	364	22	18224	6.82717	1	0.230897	64.7609
GOTERM_CC_DIRECT	GO:0005771	multivesicular body	3	0.821918	0.070358	STEAP3, SLC2A4, SLC40A1	364	22	18224	6.82717	1	0.230897	64.7609
GOTERM_CC_DIRECT	GO:0012506	vesicle membrane	3	0.821918	0.070358	CLCN3, SLC2A4, RAB21	364	22	18224	6.82717	1	0.230897	64.7609
GOTERM_CC_DIRECT	GO:0046540	U4/U6 x U5 tri-snRNP complex	3	0.821918	0.0760751	SNRPB, SNRPD2, SNRPE	364	23	18224	6.53034	1	0.246169	67.7356
GOTERM_CC_DIRECT	GO:0031430	M band	3	0.821918	0.0760751	ALDOA, ANK1, ENO1	364	23	18224	6.53034	1	0.246169	67.7356
GOTERM_CC_DIRECT	GO:0031838	haptoglobin-hemoglobin complex	2	0.547945	0.0773322	HBA1, HBB	364	4	18224	25.033	1	0.248215	68.3576
GOTERM_CC_DIRECT	GO:0097452	GAIT complex	2	0.547945	0.0773322	SYNCRIP, GAPDH	364	4	18224	25.033	1	0.248215	68.3576
GOTERM_CC_DIRECT	GO:0045261	proton-transporting ATP synthase complex, catalytic core F(1)	2	0.547945	0.0773322	ATP5B, ATP5A1	364	4	18224	25.033	1	0.248215	68.3576
GOTERM_CC_DIRECT	GO:0042588	zymogen granule	2	0.547945	0.0773322	GNAI3, HSPD1	364	4	18224	25.033	1	0.248215	68.3576
GOTERM_CC_DIRECT	GO:0034363	intermediate-density lipoprotein particle	2	0.547945	0.0773322	APOE, APOC3	364	4	18224	25.033	1	0.248215	68.3576
GOTERM_CC_DIRECT	GO:0051286	cell tip	2	0.547945	0.0773322	EZR, RAB8B	364	4	18224	25.033	1	0.248215	68.3576
GOTERM_CC_DIRECT	GO:0032588	trans-Golgi network membrane	5	1.36986	0.0839141	STX6, GNAS, VAMP3, CLTC, M6PR	364	83	18224	3.01602	1	0.265365	71.436
GOTERM_CC_DIRECT	GO:0000421	autophagosome membrane	3	0.821918	0.0879255	GABARAPL2, RAB7A, ATG9A	364	25	18224	6.00791	1	0.274896	73.173
GOTERM_CC_DIRECT	GO:0071011	precatalytic spliceosome	3	0.821918	0.0879255	SNRPD1, SNRPD2, SNRPE	364	25	18224	6.00791	1	0.274896	73.173
GOTERM_CC_DIRECT	GO:0016328	lateral plasma membrane	4	1.09589	0.088697	JUP, DSG1, ANXA1, IQGAP1	364	53	18224	3.77856	1	0.275323	73.4956
GOTERM_CC_DIRECT	GO:0000228	nuclear chromosome	4	1.09589	0.088697	HIST1H4A, HIST1H3A, H2AFY, H3F3A	364	53	18224	3.77856	1	0.275323	73.4956
GOTERM_CC_DIRECT	GO:0043202	lysosomal lumen	5	1.36986	0.0897337	GC, LAMP2, HSP90AA1, GYG1, HSPA8	364	85	18224	2.94505	1	0.27647	73.9234
GOTERM_CC_DIRECT	GO:0000790	nuclear chromatin	8	2.19178	0.0917318	ACTB, HIST1H2AC, HIST2H2AB, HNRNPK, HIST1H1B, HIST2H2AC, H2AFY, WBP2	364	193	18224	2.07527	1	0.280209	74.7299
GOTERM_CC_DIRECT	GO:0001725	stress fiber	4	1.09589	0.0925956	ACTN4, ACTN1, MYH9, LCP1	364	54	18224	3.70859	1	0.280842	75.0714
GOTERM_CC_DIRECT	GO:0005635	nuclear envelope	7	1.91781	0.0987185	ANXA7, S100A6, CYBB, RAC2, CSE1L, LMNB1, ANXA11	364	159	18224	2.20416	1	0.295414	77.3712

## Sheet: Molecular Function
Category	Term		Count	%	PValue	Genes	List Total	Pop Hits	Pop Total	Fold Enrichment	Bonferroni	Benjamini	FDR
GOTERM_MF_DIRECT	GO:0005515	protein binding	272	74.5205	2.30154e-22	LDHB, LDHA, S100A6, S100A8, RPL13, S100A7, RPL15, S100A9, KPRP, SYNCRIP, RAB1B, SELENBP1, AQP1, RAB1A, B2M, ACTG1, ATP2B4, CD44, APOE, SEMA7A, H2AFZ, RPL10, H2AFY, RPL12, RAB21, FTL, F11R, BSG, RAN, VTI1B, SERPING1, MYH9, ST13, JUP, RPS19, CD36, SERPINF1, SERPINF2, AHSP, RAB14, RAB10, ITGA2B, ALDOA, FUS, OLFM4, CLCN3, TALDO1, GNAI3, GNAI2, LMNB1, KEL, ALDOC, HSPA1A, ARF5, CALR, BANF1, SLC11A2, RP…	354	8785	16881	1.47646	1.33029e-19	1.33029e-19	3.38182e-19
GOTERM_MF_DIRECT	GO:0098641	cadherin binding involved in cell-cell adhesion	39	10.6849	9.21537e-20	ALDOA, HSP90AB1, TLN1, LDHA, YWHAZ, RPL15, HSPA1A, RPS2, CAPZB, ITGB1, PRDX1, RAB1A, IQGAP1, PKM, PFN1, RPS26, PSMB6, EZR, HNRNPK, RAB11B, HSPA5, EHD1, HSPA8, ENO1, F11R, BSG, RAN, ANXA1, YWHAB, SLC3A2, EEF2, MYH9, YWHAE, FLNA, JUP, HIST1H3A, SDCBP, DNAJB1, RAB10	354	290	16881	6.413	5.32649e-17	2.66324e-17	1.35408e-16
GOTERM_MF_DIRECT	GO:0044822	poly(A) RNA binding	72	19.726	2.14275e-17	HSP90AB1, RPL13, RPL15, SNRPD1, SYNCRIP, SNRPD2, CLTC, RPS2, PRDX1, NAP1L4, YBX1, PKM, RPL10, RPL12, HSP90AA1, ACTN4, HIST1H1C, HIST1H1B, RAN, HNRNPA2B1, HLA-A, SLC3A2, EEF2, MYH9, NCL, HNRNPU, FLNA, RPS19, TXN, UBC, SNRPB, DSP, TMSB4X, ALDOA, FUS, DCD, YWHAZ, HDGF, CALR, RPS26, ANXA7, PFN1, EZR, HNRNPK, HIST1H4A, RPL7, RPL3, HSPA8, EWSR1, ENO1, HSPA9, EEF1A1, GDI2, ALYREF, ANKHD1, YWHAE, RBMX, S…	354	1129	16881	3.04112	1.23851e-14	4.12837e-15	3.1485e-14
GOTERM_MF_DIRECT	GO:0004298	threonine-type endopeptidase activity	13	3.56164	1.42077e-15	PSMA7, PSMA2, PSMB5, PSMB4, PSMA1, PSMB7, PSMB6, PSMB1, PSMA6, PSMA5, PSMB3, PSMA4, PSMA3	354	21	16881	29.5202	8.34222e-13	2.085e-13	2.12053e-12
GOTERM_MF_DIRECT	GO:0003924	GTPase activity	27	7.39726	3.86622e-12	RAB7A, GNAI3, GNAI2, RAB5B, RAB5C, ARF5, RAB1A, CDC42, TUBB, RAC2, RAB11B, RHOG, RAB21, ARHGDIB, EEF1A1, RAB8A, RAB8B, RAN, EEF2, GNB2, GNB1, RAB35, RAB14, RAP1A, RAP1B, GNAS, RAB10	354	234	16881	5.50228	2.23469e-09	4.46937e-10	5.68094e-09
GOTERM_MF_DIRECT	GO:0001948	glycoprotein binding	14	3.83562	7.22784e-10	HSP90AB1, HSP90AA1, VIM, ITGB2, CALR, ITGAM, FLNA, B2M, AZGP1, TFRC, LCK, SDCBP, DNAJC5, HSPA5	354	65	16881	10.2709	4.17769e-07	6.96282e-08	1.06204e-06
GOTERM_MF_DIRECT	GO:0019003	GDP binding	13	3.56164	9.04258e-10	RAB7A, RAB8A, GNAI3, RAB8B, RAB5B, RAB5C, RAN, RAB35, RAB14, RAB11B, RAP1B, RAB10, RAB21	354	54	16881	11.4801	5.22661e-07	7.46658e-08	1.32869e-06
GOTERM_MF_DIRECT	GO:0051015	actin filament binding	18	4.93151	2.30636e-09	TLN1, SHROOM3, ACTN4, ACTN1, ARPC4, EEF2, MYH9, CAPZB, FLNA, ACTR3, ARPC1B, ACTR2, CORO1A, EZR, ARPC2, WDR1, LCP1, SPTB	354	132	16881	6.5027	1.33308e-06	1.66635e-07	3.3889e-06
GOTERM_MF_DIRECT	GO:0005200	structural constituent of cytoskeleton	16	4.38356	9.24879e-09	ACTB, TLN1, EPB41, EPB42, VIM, ARPC4, ACTG1, ACTR3, ARPC1B, ACTR2, TUBB, ANK1, ARPC2, DSP, MSN, SPTB	354	110	16881	6.93621	5.34579e-06	5.93978e-07	1.35899e-05
GOTERM_MF_DIRECT	GO:0005525	GTP binding	29	7.94521	1.04663e-08	HSP90AB1, RAB7A, GNAI3, RAB5B, GNAI2, RAB5C, RAB1B, ARF5, RAB1A, ANXA6, CDC42, TUBB, RAC2, RAB11B, EHD1, RHOG, RAB21, EEF1A1, RAB8A, RAB8B, HSP90AA1, RAN, EEF2, RAB35, RAB14, RAP1A, RAP1B, GNAS, RAB10	354	384	16881	3.60132	6.04949e-06	6.04951e-07	1.53789e-05
GOTERM_MF_DIRECT	GO:0005344	oxygen transporter activity	7	1.91781	2.08899e-07	HBM, HBG1, HBA1, HBG2, HBE1, HBB, HBD	354	14	16881	23.8432	0.000120737	1.09767e-05	0.000306951
GOTERM_MF_DIRECT	GO:0051082	unfolded protein binding	14	3.83562	5.00371e-07	HSP90AB1, HSP90AA1, HSPA1A, CALR, NAP1L4, ST13, PPIA, AHSP, DNAJB1, HSPD1, HSPA5, DNAJB4, HSPA8, HSPA9	354	110	16881	6.06918	0.000289173	2.41009e-05	0.000735229
GOTERM_MF_DIRECT	GO:0020037	heme binding	14	3.83562	6.07571e-06	HBM, HBA1, ABCB6, AMBP, CYBB, KLKB1, MPO, HBG1, HRG, HBG2, CAT, HBE1, HBB, HBD	354	137	16881	4.87307	0.00350561	0.0002701	0.00892711
GOTERM_MF_DIRECT	GO:0042802	identical protein binding	36	9.86301	7.72319e-06	ALDOA, FUS, LDHB, LDHA, YWHAZ, ALAD, VIM, GYPA, ITGB3, PSMA7, PRDX1, B2M, ACTG1, CDC42, APOE, SLC2A1, GAPDH, EWSR1, FN1, FTL, ACTB, HSP90AA1, LYZ, SOD1, RBMX, NCL, ST13, APEH, G6PD, TFRC, VCP, LCK, SDCBP, LCP1, ITGA2B, MVP	354	749	16881	2.29201	0.00445407	0.000318808	0.0113476
GOTERM_MF_DIRECT	GO:0019904	protein domain specific binding	17	4.65753	8.13894e-06	YWHAZ, GNAI3, YWHAB, ATP1A1, BASP1, MYH9, YWHAE, IQGAP1, ST13, LAMP2, TUBB, EZR, VCP, HIST1H4A, YWHAQ, HSPA5, CALM1	354	208	16881	3.89745	0.00469328	0.000313573	0.0119585
GOTERM_MF_DIRECT	GO:0002020	protease binding	12	3.28767	8.47597e-06	LCN2, LRP1, SERPINF2, FLOT2, ELANE, FLOT1, UBC, SERPINB3, CSTA, ITGB3, ITGB1, FN1	354	101	16881	5.66572	0.00488715	0.000306149	0.0124536
GOTERM_MF_DIRECT	GO:0046961	proton-transporting ATPase activity, rotational mechanism	7	1.91781	1.29505e-05	ATP6AP1, ATP5B, ATP6V0A1, ATP5A1, ATP6V1B2, ATP6V0D1, ATP6V0A2	354	26	16881	12.8387	0.00745751	0.000440224	0.0190275
GOTERM_MF_DIRECT	GO:0051020	GTPase binding	7	1.91781	1.29505e-05	HSP90AA1, GNB2, GNB1, FLNA, YBX1, LCP1, ENO1	354	26	16881	12.8387	0.00745751	0.000440224	0.0190275
GOTERM_MF_DIRECT	GO:0023026	MHC class II protein complex binding	6	1.64384	1.40427e-05	HSP90AB1, PKM, HSP90AA1, ANXA11, YWHAE, HSPA8	354	16	16881	17.8824	0.00808388	0.000450828	0.020632
GOTERM_MF_DIRECT	GO:0005484	SNAP receptor activity	8	2.19178	1.42406e-05	STX6, STX8, STX7, STX12, VAMP8, VAMP7, VTI1B, VAMP3	354	39	16881	9.78183	0.00819734	0.000433123	0.0209227
GOTERM_MF_DIRECT	GO:0003725	double-stranded RNA binding	9	2.46575	3.78464e-05	HSP90AB1, TFRC, ILF2, VIM, SLC3A2, ACTN1, HSPD1, MSN, CLTC	354	61	16881	7.0357	0.0216381	0.00109318	0.055596
GOTERM_MF_DIRECT	GO:0000149	SNARE binding	8	2.19178	4.37074e-05	GABARAPL2, STX7, STX12, VAMP8, VAMP7, VTI1B, NAPA, VAMP3	354	46	16881	8.29329	0.024947	0.0012023	0.0642033
GOTERM_MF_DIRECT	GO:0016209	antioxidant activity	6	1.64384	4.65238e-05	APOE, S100A9, PRDX2, CAT, APOM, PRDX1	354	20	16881	14.3059	0.026533	0.00122159	0.068339
GOTERM_MF_DIRECT	GO:0005506	iron ion binding	13	3.56164	9.12877e-05	HBM, HBA1, CALR, FTH1, LCN2, KLKB1, LTF, HBG1, HBG2, HBE1, HBB, HBD, FTL	354	153	16881	4.05179	0.0513987	0.00229157	0.134052
GOTERM_MF_DIRECT	GO:0001618	virus receptor activity	9	2.46575	0.000103059	SLC1A5, F11R, CR1, TFRC, GYPA, HSPA1A, SERPINB3, ITGB3, ITGB1	354	70	16881	6.13111	0.0578315	0.00247905	0.151325
GOTERM_MF_DIRECT	GO:0004867	serine-type endopeptidase inhibitor activity	10	2.73973	0.000195739	AMBP, SERPINF1, SERPINF2, SERPINA4, SERPINB1, SERPING1, HRG, ITIH2, SERPINB3, SERPIND1	354	97	16881	4.91613	0.106981	0.00451569	0.287228
GOTERM_MF_DIRECT	GO:0048306	calcium-dependent protein binding	8	2.19178	0.000198082	ANXA6, ANXA7, S100A6, ANXA11, ANXA1, CPNE3, PDCD6IP, ANXA3	354	58	16881	6.57744	0.108191	0.00439427	0.290662
GOTERM_MF_DIRECT	GO:0005355	glucose transmembrane transporter activity	5	1.36986	0.000213777	PPBP, SLC2A4, SLC2A3, SLC2A2, SLC2A1	354	15	16881	15.8955	0.116246	0.00456643	0.313658
GOTERM_MF_DIRECT	GO:0051087	chaperone binding	9	2.46575	0.000287779	ST13, CLU, ATP1A1, HSPD1, HSPA5, DNAJB1, CALR, SOD1, DNAJB4	354	81	16881	5.29849	0.153259	0.00592381	0.422022
GOTERM_MF_DIRECT	GO:0050839	cell adhesion molecule binding	8	2.19178	0.000301664	JUP, EZR, DSP, ITGB2, MSN, ITGA4, ITGB3, ITGB1	354	62	16881	6.15309	0.160029	0.00599535	0.442343
GOTERM_MF_DIRECT	GO:0042803	protein homodimerization activity	31	8.49315	0.000342876	S100A6, OLFM4, CLCN3, BANF1, CDSN, ANXA6, SLC16A1, RPL7, APOE, CAT, SLC4A1, HSP90AA1, ACTN4, ANXA1, ACTN1, TKT, MYH9, SOD1, FLNA, LCN2, AMBP, STOM, JUP, CORO1A, RPS19, G6PD, TFRC, PYGL, SERPINF2, SDCBP, PDCD6IP	354	730	16881	2.02504	0.179808	0.00658544	0.502632
GOTERM_MF_DIRECT	GO:0031489	myosin V binding	5	1.36986	0.000360601	FUS, RAB8A, RAB14, RAB11B, RAB10	354	17	16881	14.0254	0.18817	0.00670211	0.528551
GOTERM_MF_DIRECT	GO:0032403	protein complex binding	14	3.83562	0.000410595	ST13, TUBB, LRP1, GNB2, GNB1, YWHAB, RAP1A, ITGB2, RAP1B, NAPA, SLC9A3R1, ATP6V0D1, ITGB1, IQGAP1	354	206	16881	3.24083	0.211303	0.00739045	0.601624
GOTERM_MF_DIRECT	GO:0019825	oxygen binding	7	1.91781	0.000417383	HBM, HBG1, HBA1, HBG2, HBE1, HBB, HBD	354	47	16881	7.10224	0.214392	0.00728539	0.611542
GOTERM_MF_DIRECT	GO:0055056	D-glucose transmembrane transporter activity	4	1.09589	0.000469598	SLC2A4, SLC2A3, SLC2A2, SLC2A1	354	8	16881	23.8432	0.237758	0.00795325	0.687801
GOTERM_MF_DIRECT	GO:0019869	chloride channel inhibitor activity	4	1.09589	0.000693498	STX8, STX7, VAMP8, VTI1B	354	9	16881	21.194	0.330337	0.0113912	1.01418
GOTERM_MF_DIRECT	GO:0051117	ATPase binding	8	2.19178	0.000891467	GABARAPL2, EZR, ANK1, ATP1B3, LCK, ATP6V0A1, DNAJB1, ATP6V0A2	354	74	16881	5.15529	0.402797	0.0142173	1.30193
GOTERM_MF_DIRECT	GO:0031625	ubiquitin protein ligase binding	16	4.38356	0.00109241	GABARAPL2, STX8, YWHAZ, CLU, HSPA1A, CALR, YWHAE, ACTG1, GPI, TPI1, TUBB, VCP, HSPA5, HSPD1, HSPA8, HSPA9	354	287	16881	2.65848	0.468345	0.0169297	1.59321
GOTERM_MF_DIRECT	GO:0005544	calcium-dependent phospholipid binding	7	1.91781	0.00129796	ANXA6, ANXA7, ANXA11, ANXA1, CPNE3, ANXA5, ANXA3	354	58	16881	5.75526	0.527969	0.0195617	1.89034
GOTERM_MF_DIRECT	GO:0050786	RAGE receptor binding	4	1.09589	0.00132046	S100A8, S100A7, S100A9, S100A12	354	11	16881	17.3405	0.534075	0.0193923	1.9228
GOTERM_MF_DIRECT	GO:0015175	neutral amino acid transmembrane transporter activity	4	1.09589	0.00132046	SLC1A5, SLC3A2, SLC7A5, SLC43A1	354	11	16881	17.3405	0.534075	0.0193923	1.9228
GOTERM_MF_DIRECT	GO:0005178	integrin binding	9	2.46575	0.00161916	ANXA7, TLN1, ACTN4, FERMT3, SEMA7A, ACTN1, CALR, ITGB1, FN1	354	105	16881	4.08741	0.608056	0.0231439	2.35296
GOTERM_MF_DIRECT	GO:0019903	protein phosphatase binding	7	1.91781	0.00199699	JUP, HSP90AA1, VCP, LCK, SNX3, IQGAP1, MVP	354	63	16881	5.29849	0.685072	0.0277874	2.89453
GOTERM_MF_DIRECT	GO:0044548	S100 protein binding	4	1.09589	0.00221877	S100A6, EZR, ANXA11, IQGAP1	354	13	16881	14.6728	0.723037	0.0301059	3.21113
GOTERM_MF_DIRECT	GO:0003779	actin binding	15	4.10959	0.00223841	GC, ALDOA, EPB41, ACTN4, MYO1G, MYH9, CAPZB, ITGB1, PFN1, CORO1A, EZR, MSN, CAP1, LCP1, SPTB	354	278	16881	2.57301	0.72617	0.0296729	3.23912
GOTERM_MF_DIRECT	GO:0005509	calcium ion binding	28	7.67123	0.0024029	S100A6, HRNR, S100A8, S100A7, S100A9, FLG2, CALR, IQGAP1, ANXA6, ANXA7, PRSS3, TGM3, CALML5, HSPA5, EHD1, ACTN4, ANXA1, ACTN1, ANXA5, ANXA3, S100A12, LRP1, FLG, DSG1, ANXA11, DSC1, LCP1, CALM1	354	717	16881	1.86223	0.751062	0.0311092	3.47326
GOTERM_MF_DIRECT	GO:0019901	protein kinase binding	18	4.93151	0.00250956	HSP90AB1, PTPRC, EEF1A1, RAB8A, YWHAZ, ATP1A1, EEF2, ITGB2, CLTC, IQGAP1, JUP, CDC42, RPS19, LCK, H2AFY, MSN, MVP, CALM1	354	376	16881	2.28286	0.765979	0.0317591	3.62478
GOTERM_MF_DIRECT	GO:0033300	dehydroascorbic acid transporter activity	3	0.821918	0.00254438	SLC2A3, SLC2A2, SLC2A1	354	4	16881	35.7648	0.770655	0.0315045	3.67421
GOTERM_MF_DIRECT	GO:0030492	hemoglobin binding	3	0.821918	0.00254438	AHSP, HBB, HPR	354	4	16881	35.7648	0.770655	0.0315045	3.67421
GOTERM_MF_DIRECT	GO:0032564	dATP binding	3	0.821918	0.00254438	ST13, HSP90AB1, HSP90AA1	354	4	16881	35.7648	0.770655	0.0315045	3.67421
GOTERM_MF_DIRECT	GO:0031492	nucleosomal DNA binding	6	1.64384	0.00263665	ACTB, HIST2H3A, HIST1H3A, H2AFZ, H2AFY, H3F3A	354	46	16881	6.21997	0.782596	0.0319466	3.80506
GOTERM_MF_DIRECT	GO:0022857	transmembrane transporter activity	6	1.64384	0.00348579	SLC2A3, SLC2A2, ATP5B, SLC2A1, ATP5A1, AQP1	354	49	16881	5.83916	0.86712	0.0411763	5.00147
GOTERM_MF_DIRECT	GO:0030911	TPR domain binding	3	0.821918	0.00418205	HSP90AB1, HSP90AA1, RAB8B	354	5	16881	28.6119	0.911282	0.0482326	5.97211
GOTERM_MF_DIRECT	GO:0019960	C-X3-C chemokine binding	3	0.821918	0.00418205	ITGA4, ITGB3, ITGB1	354	5	16881	28.6119	0.911282	0.0482326	5.97211
GOTERM_MF_DIRECT	GO:0015078	hydrogen ion transmembrane transporter activity	5	1.36986	0.00425683	SLC11A2, ATP6V0A1, ATP6V1B2, ATP6V0D1, ATP6V0A2	354	32	16881	7.45101	0.915051	0.0481178	6.07581
GOTERM_MF_DIRECT	GO:0046982	protein heterodimerization activity	20	5.47945	0.0043763	HIST2H3A, HIST1H2AC, CLCN3, FLOT2, FLOT1, ITGB2, ITGB1, YWHAE, ITGAM, HIST2H2AB, CYBB, HIST1H2BK, HIST1H4A, HIST2H2AC, HIST1H2BJ, HIST1H3A, H2AFZ, H3F3A, SDCBP, H2AFY	354	465	16881	2.05103	0.920742	0.0484917	6.24126
GOTERM_MF_DIRECT	GO:0016887	ATPase activity	11	3.0137	0.00524229	ACTC1, HSP90AA1, VCP, ATP5B, CLU, HSPA1A, ATP5A1, HSPD1, HSPA5, MYH9, HSPA8	354	183	16881	2.8664	0.95207	0.0567495	7.43244
GOTERM_MF_DIRECT	GO:0003723	RNA binding	22	6.0274	0.00574729	FUS, RPL18, RPL13, HNRNPA2B1, RPL15, SNRPD1, SYNCRIP, ANKHD1, RPS2, NCL, RBMX, YBX1, HNRNPU, PSMA1, HNRNPK, PSMA6, RPL7, ILF2, RPL3, SNRPB, SNRPE, EWSR1	354	547	16881	1.91792	0.964261	0.0609239	8.12054
GOTERM_MF_DIRECT	GO:0005198	structural molecule activity	13	3.56164	0.0059552	JUP, TUBB, ANK1, LMNB1, EPB41, FLG, VIM, ANXA1, FLG2, DSP, SPRR2E, CSTA, CLTC	354	247	16881	2.50981	0.96833	0.0619324	8.40245
GOTERM_MF_DIRECT	GO:0008201	heparin binding	10	2.73973	0.00658176	AZU1, APOE, ELANE, HDGF, LTF, MPO, HRG, SERPIND1, CTSG, FN1	354	160	16881	2.9804	0.978003	0.0670437	9.24715
GOTERM_MF_DIRECT	GO:0042288	MHC class I protein binding	4	1.09589	0.00685099	TUBB, VCP, ATP5B, ATP5A1	354	19	16881	10.0393	0.981192	0.0684965	9.60787
GOTERM_MF_DIRECT	GO:0031490	chromatin DNA binding	6	1.64384	0.0071931	ACTN4, HIST1H1C, HIST1H1B, H2AFZ, H2AFY, WBP2	354	58	16881	4.93308	0.984588	0.070589	10.0643
GOTERM_MF_DIRECT	GO:0030506	ankyrin binding	4	1.09589	0.00793671	ATP1A1, SLC4A1, RHAG, SPTB	354	20	16881	9.53729	0.990005	0.0763379	11.049
GOTERM_MF_DIRECT	GO:0008519	ammonium transmembrane transporter activity	3	0.821918	0.00854194	RHCE, AQP1, RHAG	354	7	16881	20.437	0.992976	0.0806069	11.8431
GOTERM_MF_DIRECT	GO:0035255	ionotropic glutamate receptor binding	4	1.09589	0.00911802	FUS, FLOT2, FLOT1, GNAS	354	21	16881	9.08313	0.99498	0.0844587	12.5928
GOTERM_MF_DIRECT	GO:0048365	Rac GTPase binding	5	1.36986	0.00949478	RAB7A, SOD1, FLNA, IQGAP1, ARHGDIB	354	40	16881	5.96081	0.995971	0.0864313	13.0798
GOTERM_MF_DIRECT	GO:0044325	ion channel binding	8	2.19178	0.00960885	HSP90AB1, HSP90AA1, ACTN4, YWHAQ, ACTN1, YWHAE, FLNA, CALM1	354	113	16881	3.37603	0.99623	0.0860802	13.2268
GOTERM_MF_DIRECT	GO:0004601	peroxidase activity	4	1.09589	0.0103966	MPO, HBA1, HBB, PRDX1	354	22	16881	8.67026	0.99762	0.0914304	14.2354
GOTERM_MF_DIRECT	GO:0030235	nitric-oxide synthase regulator activity	3	0.821918	0.0112327	HSP90AB1, HSP90AA1, CALM1	354	8	16881	17.8824	0.99854	0.0969881	15.2941
GOTERM_MF_DIRECT	GO:0042826	histone deacetylase binding	7	1.91781	0.0201823	HSP90AB1, HSP90AA1, HIST1H1B, SFPQ, YWHAB, HSPA1A, YWHAE	354	102	16881	3.2726	0.999992	0.165817	25.8875
GOTERM_MF_DIRECT	GO:0005536	glucose binding	3	0.821918	0.0211701	G6PD, PYGL, SLC2A3	354	11	16881	13.0054	0.999996	0.170879	26.9778
GOTERM_MF_DIRECT	GO:0004859	phospholipase inhibitor activity	3	0.821918	0.0211701	ANXA1, ANXA5, ANXA3	354	11	16881	13.0054	0.999996	0.170879	26.9778
GOTERM_MF_DIRECT	GO:0019899	enzyme binding	14	3.83562	0.0235623	PRTN3, YWHAB, HSPA1A, ARPC4, ITGB3, RPS2, BANF1, YWHAE, LAMP2, ANK1, H2AFY, HSPA5, CAT, HSPA8	354	333	16881	2.00484	0.999999	0.185924	29.5567
GOTERM_MF_DIRECT	GO:0001664	G-protein coupled receptor binding	5	1.36986	0.0278027	GNAI3, GNAI2, HSPA1A, FLNA, HSPA8	354	55	16881	4.33513	1	0.213113	33.9205
GOTERM_MF_DIRECT	GO:0043531	ADP binding	4	1.09589	0.0311362	PKM, VCP, ATP1A1, MYH9	354	33	16881	5.78017	1	0.23277	37.1727
GOTERM_MF_DIRECT	GO:0000166	nucleotide binding	14	3.83562	0.031866	FUS, HSP90AA1, ALYREF, HNRNPA2B1, HDGF, SYNCRIP, ATP1A1, RBMX, NCL, ATP7A, SRSF2, SFPQ, RBM15, EWSR1	354	348	16881	1.91842	1	0.234637	37.8645
GOTERM_MF_DIRECT	GO:0004869	cysteine-type endopeptidase inhibitor activity	4	1.09589	0.0336352	HRG, SERPINB3, CSTA, AHSG	354	34	16881	5.61017	1	0.243104	39.5123
GOTERM_MF_DIRECT	GO:0005543	phospholipid binding	6	1.64384	0.0342185	APOE, APOC3, ANXA1, ANXA5, APOM, SPTB	354	86	16881	3.32696	1	0.243844	40.0465
GOTERM_MF_DIRECT	GO:0008022	protein C-terminus binding	9	2.46575	0.0382936	CORO1A, VIM, LCK, YWHAB, YWHAQ, SDCBP, BCAM, BANF1, NCL	354	182	16881	2.35812	1	0.265936	43.6581
GOTERM_MF_DIRECT	GO:0008233	peptidase activity	6	1.64384	0.0404133	PSMB5, AZU1, DCD, ELANE, LTA4H, CTSG	354	90	16881	3.1791	1	0.275458	45.4556
GOTERM_MF_DIRECT	GO:0002135	CTP binding	2	0.547945	0.0413861	HSP90AB1, HSP90AA1	354	2	16881	47.6864	1	0.278005	46.2625
GOTERM_MF_DIRECT	GO:0035379	carbon dioxide transmembrane transporter activity	2	0.547945	0.0413861	AQP1, RHAG	354	2	16881	47.6864	1	0.278005	46.2625
GOTERM_MF_DIRECT	GO:0002060	purine nucleobase binding	2	0.547945	0.0413861	PYGL, PNP	354	2	16881	47.6864	1	0.278005	46.2625
GOTERM_MF_DIRECT	GO:0033570	transferrin transmembrane transporter activity	2	0.547945	0.0413861	SLC11A2, TFRC	354	2	16881	47.6864	1	0.278005	46.2625
GOTERM_MF_DIRECT	GO:0003735	structural constituent of ribosome	10	2.73973	0.0440621	RPL18, RPS26, RPS19, RPL7, RPL13, RPL15, RPL3, RPL10, RPL12, RPS2	354	222	16881	2.14804	1	0.290157	48.425
GOTERM_MF_DIRECT	GO:0051287	NAD binding	4	1.09589	0.0446335	LDHB, LDHA, IDH2, GAPDH	354	38	16881	5.01963	1	0.290183	48.8762
GOTERM_MF_DIRECT	GO:0046933	proton-transporting ATP synthase activity, rotational mechanism	3	0.821918	0.048223	ATP6AP1, ATP5B, ATP5A1	354	17	16881	8.41525	1	0.306669	51.6271
GOTERM_MF_DIRECT	GO:0004866	endopeptidase inhibitor activity	4	1.09589	0.0507212	SERPINF2, ITIH2, SERPIND1, AHSG	354	40	16881	4.76864	1	0.316714	53.4596
GOTERM_MF_DIRECT	GO:0043539	protein serine/threonine kinase activator activity	3	0.821918	0.0535185	LTF, IQGAP1, CALM1	354	18	16881	7.94774	1	0.327937	55.4346
GOTERM_MF_DIRECT	GO:0043548	phosphatidylinositol 3-kinase binding	3	0.821918	0.0590088	CORO1A, LCK, ATP1A1	354	19	16881	7.52944	1	0.352094	59.0859
GOTERM_MF_DIRECT	GO:0004332	fructose-bisphosphate aldolase activity	2	0.547945	0.0614341	ALDOA, ALDOC	354	3	16881	31.791	1	0.360398	60.6083
GOTERM_MF_DIRECT	GO:0017098	sulfonylurea receptor binding	2	0.547945	0.0614341	HSP90AB1, HSP90AA1	354	3	16881	31.791	1	0.360398	60.6083
GOTERM_MF_DIRECT	GO:0002134	UTP binding	2	0.547945	0.0614341	HSP90AB1, HSP90AA1	354	3	16881	31.791	1	0.360398	60.6083
GOTERM_MF_DIRECT	GO:0031720	haptoglobin binding	2	0.547945	0.0614341	HBA1, HBB	354	3	16881	31.791	1	0.360398	60.6083
GOTERM_MF_DIRECT	GO:0046977	TAP binding	2	0.547945	0.0614341	HLA-A, HLA-C	354	3	16881	31.791	1	0.360398	60.6083
GOTERM_MF_DIRECT	GO:0031267	small GTPase binding	3	0.821918	0.0646835	RILP, GDI2, FLNA	354	20	16881	7.15297	1	0.372289	62.5654
GOTERM_MF_DIRECT	GO:0031683	G-protein beta/gamma-subunit complex binding	3	0.821918	0.0646835	GNAI3, GNAI2, GNAS	354	20	16881	7.15297	1	0.372289	62.5654
GOTERM_MF_DIRECT	GO:0004871	signal transducer activity	9	2.46575	0.0649511	JUP, GNAI3, TMEM9B, GNAI2, GNB2, GNB1, S100A9, GNAS, FLNA	354	204	16881	2.10381	1	0.370041	62.7224
GOTERM_MF_DIRECT	GO:0015297	antiporter activity	3	0.821918	0.0705325	CLCN3, SLC7A1, SLC7A5	354	21	16881	6.81235	1	0.391875	65.8617
GOTERM_MF_DIRECT	GO:0019900	kinase binding	5	1.36986	0.0720453	HSP90AB1, LDHB, LDHA, SLC2A1, FLNA	354	75	16881	3.1791	1	0.395008	66.6691
GOTERM_MF_DIRECT	GO:0015171	amino acid transmembrane transporter activity	4	1.09589	0.0749507	SLC1A5, SLC7A1, SLC7A5, SLC43A1	354	47	16881	4.05842	1	0.404049	68.1701
GOTERM_MF_DIRECT	GO:0001530	lipopolysaccharide binding	3	0.821918	0.0765461	PSMA1, PSMB4, HSPD1	354	22	16881	6.5027	1	0.407292	68.9672
GOTERM_MF_DIRECT	GO:0030674	protein binding, bridging	5	1.36986	0.077723	ST13, ANXA1, DSP, ARPC4, CSTA	354	77	16881	3.09652	1	0.408716	69.5433
GOTERM_MF_DIRECT	GO:0019905	syntaxin binding	5	1.36986	0.077723	STX6, STX8, STX7, VAMP7, NAPA	354	77	16881	3.09652	1	0.408716	69.5433
GOTERM_MF_DIRECT	GO:0050815	phosphoserine binding	2	0.547945	0.0810641	YWHAB, YWHAE	354	4	16881	23.8432	1	0.418955	71.1249
GOTERM_MF_DIRECT	GO:0035662	Toll-like receptor 4 binding	2	0.547945	0.0810641	S100A8, S100A9	354	4	16881	23.8432	1	0.418955	71.1249
GOTERM_MF_DIRECT	GO:0019834	phospholipase A2 inhibitor activity	2	0.547945	0.0810641	ANXA1, ANXA3	354	4	16881	23.8432	1	0.418955	71.1249
GOTERM_MF_DIRECT	GO:0001882	nucleoside binding	2	0.547945	0.0810641	ACTN4, PNP	354	4	16881	23.8432	1	0.418955	71.1249
GOTERM_MF_DIRECT	GO:0031698	beta-2 adrenergic receptor binding	2	0.547945	0.0810641	GNAS, SLC9A3R1	354	4	16881	23.8432	1	0.418955	71.1249
GOTERM_MF_DIRECT	GO:0051022	Rho GDP-dissociation inhibitor binding	2	0.547945	0.0810641	CDC42, HSP90AA1	354	4	16881	23.8432	1	0.418955	71.1249
GOTERM_MF_DIRECT	GO:0005381	iron ion transmembrane transporter activity	2	0.547945	0.0810641	SLC11A2, SLC40A1	354	4	16881	23.8432	1	0.418955	71.1249
GOTERM_MF_DIRECT	GO:0031852	mu-type opioid receptor binding	2	0.547945	0.0810641	GNAS, FLNA	354	4	16881	23.8432	1	0.418955	71.1249
GOTERM_MF_DIRECT	GO:0017134	fibroblast growth factor binding	3	0.821918	0.0827149	RPS19, ITGB3, RPS2	354	23	16881	6.21997	1	0.422116	71.8778
GOTERM_MF_DIRECT	GO:0004252	serine-type endopeptidase activity	10	2.73973	0.0880988	AZU1, APEH, PRTN3, KLKB1, ELANE, PRSS3, PRSS1, LTF, CTSG, HPR	354	255	16881	1.87006	1	0.439768	74.2081
GOTERM_MF_DIRECT	GO:0008289	lipid binding	7	1.91781	0.0975311	ANXA6, APOL1, CD36, VCP, APOE, APOC3, FABP5	354	151	16881	2.21063	1	0.471544	77.8622
