# Supplementary material for: Proteomics study of human cord blood reticulocyte-derived exosomes
Source: Sci Rep. 2018 Sep 19;8:14046. doi: 10.1038/s41598-018-32386-2 (PMC6145868; doi:10.1038/s41598-018-32386-2)
Supplement: Supplementary file 4 — Supplementary Table S3 [file 41598_2018_32386_MOESM4_ESM.xlsx]

## Sheet: total
Gene Name	Description	Subcellular location (GO annotation)
ACTB	Actin, cytoplasmic 1 OS=Homo sapiens GN=ACTB PE=1 SV=1 - [ACTB_HUMAN]	Cytoskeleton; Cytosol; Extracellular region or secreted; Nucleus; Plasma Membrane;
ACTG1	Actin, cytoplasmic 2 OS=Homo sapiens GN=ACTG1 PE=1 SV=1 - [ACTG_HUMAN]	Cytoskeleton; Cytosol; Extracellular region or secreted; Nucleus; Plasma Membrane;
ACTR2	Actin-related protein 2 OS=Homo sapiens GN=ACTR2 PE=1 SV=1 - [ARP2_HUMAN]	Cytoskeleton; Cytosol; Extracellular region or secreted; Lysosome;
ACTR3	Actin-related protein 3 OS=Homo sapiens GN=ACTR3 PE=1 SV=3 - [ARP3_HUMAN]	Cytoskeleton; Cytosol; Extracellular region or secreted;
ALDOA	Fructose-bisphosphate aldolase A OS=Homo sapiens GN=ALDOA PE=1 SV=2 - [ALDOA_HUMAN]	Cytoskeleton; Cytosol; Extracellular region or secreted; Nucleus;
ALDOC	Fructose-bisphosphate aldolase C OS=Homo sapiens GN=ALDOC PE=1 SV=2 - [ALDOC_HUMAN]	Cytoskeleton; Cytosol; Extracellular region or secreted; Mitochondrion;
ANK1	Ankyrin-1 OS=Homo sapiens GN=ANK1 PE=1 SV=3 - [ANK1_HUMAN]	Cytoskeleton; Cytosol; Endoplasmic reticulum; Nucleus; Plasma Membrane;
ANXA7	Annexin A7 OS=Homo sapiens GN=ANXA7 PE=1 SV=3 - [ANXA7_HUMAN]	Cytosol; Endoplasmic reticulum; Extracellular region or secreted; Nucleus; Plasma Membrane;
APEH	Acylamino-acid-releasing enzyme OS=Homo sapiens GN=APEH PE=1 SV=4 - [ACPH_HUMAN]	Cytosol; Extracellular region or secreted; Nucleus;
ARPC2	Actin-related protein 2/3 complex subunit 2 OS=Homo sapiens GN=ARPC2 PE=1 SV=1 - [ARPC2_HUMAN]	Cytoskeleton; Cytosol; Endosome; Extracellular region or secreted; Plasma Membrane;
ATP1A1	Sodium/potassium-transporting ATPase subunit alpha-1 OS=Homo sapiens GN=ATP1A1 PE=1 SV=1 - [AT1A1_HUMAN]	Endoplasmic reticulum; Endosome; Extracellular region or secreted; Golgi apparatus; Plasma Membrane;
ATP2B4	Plasma membrane calcium-transporting ATPase 4 OS=Homo sapiens GN=ATP2B4 PE=1 SV=2 - [AT2B4_HUMAN]	Plasma Membrane;
ATP5A1	ATP synthase subunit alpha, mitochondrial OS=Homo sapiens GN=ATP5A1 PE=1 SV=1 - [ATPA_HUMAN]	Extracellular region or secreted; Mitochondrion; Plasma Membrane;
ATP5B	ATP synthase subunit beta, mitochondrial OS=Homo sapiens GN=ATP5B PE=1 SV=3 - [ATPB_HUMAN]	Extracellular region or secreted; Mitochondrion; Nucleus; Plasma Membrane;
ATP6V0A1	V-type proton ATPase 116 kDa subunit a isoform 1 OS=Homo sapiens GN=ATP6V0A1 PE=1 SV=3 - [VPP1_HUMAN]	Cytosol; Endosome; Extracellular region or secreted; Golgi apparatus; Lysosome; Nucleus; Plasma Membrane;
ATP6V1B2	V-type proton ATPase subunit B, brain isoform OS=Homo sapiens GN=ATP6V1B2 PE=1 SV=3 - [VATB2_HUMAN]	Cytosol; Extracellular region or secreted; Lysosome; Plasma Membrane;
BLVRB	Flavin reductase (NADPH) OS=Homo sapiens GN=BLVRB PE=1 SV=3 - [BLVRB_HUMAN]	Cytosol; Extracellular region or secreted; Nucleus; Plasma Membrane;
CA1	Carbonic anhydrase 1 OS=Homo sapiens GN=CA1 PE=1 SV=2 - [CAH1_HUMAN]	Cytosol; Extracellular region or secreted;
CA2	Carbonic anhydrase 2 OS=Homo sapiens GN=CA2 PE=1 SV=2 - [CAH2_HUMAN]	Cytosol; Extracellular region or secreted; Plasma Membrane;
CALR	Calreticulin OS=Homo sapiens GN=CALR PE=1 SV=1 - [CALR_HUMAN]	Cytosol; Endoplasmic reticulum; Extracellular region or secreted; Golgi apparatus; Nucleus; Plasma Membrane;
CAP1	Adenylyl cyclase-associated protein 1 OS=Homo sapiens GN=CAP1 PE=1 SV=5 - [CAP1_HUMAN]	Cytoskeleton; Extracellular region or secreted; Lysosome; Plasma Membrane;
CAPZB	F-actin-capping protein subunit beta OS=Homo sapiens GN=CAPZB PE=1 SV=4 - [CAPZB_HUMAN]	Cytoskeleton; Cytosol; Extracellular region or secreted;
CAT	Catalase OS=Homo sapiens GN=CAT PE=1 SV=3 - [CATA_HUMAN]	Cytosol; Endoplasmic reticulum; Extracellular region or secreted; Golgi apparatus; Lysosome; Mitochondrion; Peroxisome; Plasma Membrane;
CD44	CD44 antigen OS=Homo sapiens GN=CD44 PE=1 SV=3 - [CD44_HUMAN]	Cytosol; Extracellular region or secreted; Golgi apparatus; Plasma Membrane;
CD59	CD59 glycoprotein OS=Homo sapiens GN=CD59 PE=1 SV=1 - [CD59_HUMAN]	Endoplasmic reticulum; Extracellular region or secreted; Golgi apparatus; Plasma Membrane;
CDC42	Cell division control protein 42 homolog OS=Homo sapiens GN=CDC42 PE=1 SV=2 - [CDC42_HUMAN]	Cytoskeleton; Cytosol; Endoplasmic reticulum; Extracellular region or secreted; Golgi apparatus; Plasma Membrane;
CLTC	Clathrin heavy chain 1 OS=Homo sapiens GN=CLTC PE=1 SV=5 - [CLH1_HUMAN]	Cytoskeleton; Cytosol; Endosome; Extracellular region or secreted; Golgi apparatus; Lysosome; Plasma Membrane;
DNAJB4	DnaJ homolog subfamily B member 4 OS=Homo sapiens GN=DNAJB4 PE=1 SV=1 - [DNJB4_HUMAN]	Cytosol; Extracellular region or secreted; Plasma Membrane;
EEF1A1	Elongation factor 1-alpha 1 OS=Homo sapiens GN=EEF1A1 PE=1 SV=1 - [EF1A1_HUMAN]	Cytoskeleton; Cytosol; Extracellular region or secreted; Lysosome; Nucleus; Plasma Membrane;
EEF2	Elongation factor 2 OS=Homo sapiens GN=EEF2 PE=1 SV=4 - [EF2_HUMAN]	Cytosol; Extracellular region or secreted; Nucleus; Plasma Membrane;
EHD1	EH domain-containing protein 1 OS=Homo sapiens GN=EHD1 PE=1 SV=2 - [EHD1_HUMAN]	Endosome; Extracellular region or secreted; Plasma Membrane;
ENO1	Alpha-enolase OS=Homo sapiens GN=ENO1 PE=1 SV=2 - [ENOA_HUMAN]	Cytosol; Extracellular region or secreted; Nucleus; Plasma Membrane;
EPB41	Protein 4.1 OS=Homo sapiens GN=EPB41 PE=1 SV=4 - [41_HUMAN]	Cytoskeleton; Cytosol; Nucleus; Plasma Membrane;
EPB42	Erythrocyte membrane protein band 4.2 OS=Homo sapiens GN=EPB42 PE=1 SV=3 - [EPB42_HUMAN]	Cytoskeleton; Plasma Membrane;
EZR	Ezrin OS=Homo sapiens GN=EZR PE=1 SV=4 - [EZRI_HUMAN]	Cytoskeleton; Cytosol; Endosome; Extracellular region or secreted; Nucleus; Plasma Membrane;
FLOT1	Flotillin-1 OS=Homo sapiens GN=FLOT1 PE=1 SV=3 - [FLOT1_HUMAN]	Cytoskeleton; Endosome; Extracellular region or secreted; Lysosome; Plasma Membrane;
FLOT2	Flotillin-2 OS=Homo sapiens GN=FLOT2 PE=1 SV=2 - [FLOT2_HUMAN]	Endosome; Extracellular region or secreted; Plasma Membrane;
FTH1	Ferritin heavy chain OS=Homo sapiens GN=FTH1 PE=1 SV=2 - [FRIH_HUMAN]	Cytosol; Extracellular region or secreted; Lysosome; Nucleus;
G6PD	Glucose-6-phosphate 1-dehydrogenase OS=Homo sapiens GN=G6PD PE=1 SV=4 - [G6PD_HUMAN]	Cytosol; Extracellular region or secreted; Nucleus; Plasma Membrane;
GAPDH	Glyceraldehyde-3-phosphate dehydrogenase OS=Homo sapiens GN=GAPDH PE=1 SV=3 - [G3P_HUMAN]	Cytoskeleton; Cytosol; Extracellular region or secreted; Nucleus; Plasma Membrane;
GDI2	Rab GDP dissociation inhibitor beta OS=Homo sapiens GN=GDI2 PE=1 SV=2 - [GDIB_HUMAN]	Cytosol; Extracellular region or secreted; Lysosome;
GNAI2	Guanine nucleotide-binding protein G(i) subunit alpha-2 OS=Homo sapiens GN=GNAI2 PE=1 SV=3 - [GNAI2_HUMAN]	Cytoskeleton; Cytosol; Extracellular region or secreted; Nucleus; Plasma Membrane;
GNAI3	Guanine nucleotide-binding protein G(k) subunit alpha OS=Homo sapiens GN=GNAI3 PE=1 SV=3 - [GNAI3_HUMAN]	Cytoskeleton; Extracellular region or secreted; Golgi apparatus; Lysosome; Nucleus; Plasma Membrane;
GNB1	Guanine nucleotide-binding protein G(I)/G(S)/G(T) subunit beta-1 OS=Homo sapiens GN=GNB1 PE=1 SV=3 - [GBB1_HUMAN]	Cytosol; Extracellular region or secreted; Lysosome; Plasma Membrane;
GNB2	Guanine nucleotide-binding protein G(I)/G(S)/G(T) subunit beta-2 OS=Homo sapiens GN=GNB2 PE=1 SV=3 - [GBB2_HUMAN]	Cytosol; Extracellular region or secreted; Lysosome; Plasma Membrane;
GPI	Glucose-6-phosphate isomerase OS=Homo sapiens GN=GPI PE=1 SV=4 - [G6PI_HUMAN]	Cytosol; Extracellular region or secreted; Nucleus; Plasma Membrane;
HBA1	Hemoglobin subunit alpha OS=Homo sapiens GN=HBA1 PE=1 SV=2 - [HBA_HUMAN]	Cytosol; Extracellular region or secreted;
HBB	Hemoglobin subunit beta OS=Homo sapiens GN=HBB PE=1 SV=2 - [HBB_HUMAN]	Cytosol; Extracellular region or secreted;
HBD	Hemoglobin subunit delta OS=Homo sapiens GN=HBD PE=1 SV=2 - [HBD_HUMAN]	Cytosol; Extracellular region or secreted;
HBG1	Hemoglobin subunit gamma-1 OS=Homo sapiens GN=HBG1 PE=1 SV=2 - [HBG1_HUMAN]	Cytosol;
HBG2	Hemoglobin subunit gamma-2 OS=Homo sapiens GN=HBG2 PE=1 SV=2 - [HBG2_HUMAN]	Cytosol; Extracellular region or secreted;
HBM	Hemoglobin subunit mu OS=Homo sapiens GN=HBM PE=2 SV=1 - [HBM_HUMAN]	Cytosol; Extracellular region or secreted;
HNRNPK	Heterogeneous nuclear ribonucleoprotein K OS=Homo sapiens GN=HNRNPK PE=1 SV=1 - [HNRPK_HUMAN]	Cytoskeleton; Extracellular region or secreted; Nucleus;
HSP90AA1	Heat shock protein HSP 90-alpha OS=Homo sapiens GN=HSP90AA1 PE=1 SV=5 - [HS90A_HUMAN]	Cytosol; Extracellular region or secreted; Lysosome; Nucleus; Plasma Membrane;
HSP90AB1	Heat shock protein HSP 90-beta OS=Homo sapiens GN=HSP90AB1 PE=1 SV=4 - [HS90B_HUMAN]	Cytosol; Extracellular region or secreted; Lysosome; Mitochondrion; Nucleus; Plasma Membrane;
HSPA5	78 kDa glucose-regulated protein OS=Homo sapiens GN=HSPA5 PE=1 SV=2 - [GRP78_HUMAN]	Endoplasmic reticulum; Extracellular region or secreted; Mitochondrion; Nucleus; Plasma Membrane;
HSPA8	Heat shock cognate 71 kDa protein OS=Homo sapiens GN=HSPA8 PE=1 SV=1 - [HSP7C_HUMAN]	Cytosol; Endosome; Extracellular region or secreted; Lysosome; Nucleus; Plasma Membrane;
ITGB1	Integrin beta-1 OS=Homo sapiens GN=ITGB1 PE=1 SV=2 - [ITB1_HUMAN]	Endosome; Extracellular region or secreted; Plasma Membrane;
LAMTOR1	Ragulator complex protein LAMTOR1 OS=Homo sapiens GN=LAMTOR1 PE=1 SV=2 - [LTOR1_HUMAN]	Endosome; Extracellular region or secreted; Lysosome; Plasma Membrane;
LCP1	Plastin-2 OS=Homo sapiens GN=LCP1 PE=1 SV=6 - [PLSL_HUMAN]	Cytoskeleton; Cytosol; Extracellular region or secreted; Plasma Membrane;
LDHA	L-lactate dehydrogenase A chain OS=Homo sapiens GN=LDHA PE=1 SV=2 - [LDHA_HUMAN]	Cytosol; Extracellular region or secreted; Nucleus;
LDHB	L-lactate dehydrogenase B chain OS=Homo sapiens GN=LDHB PE=1 SV=2 - [LDHB_HUMAN]	Cytosol; Extracellular region or secreted; Mitochondrion;
MSN	Moesin OS=Homo sapiens GN=MSN PE=1 SV=3 - [MOES_HUMAN]	Cytoskeleton; Cytosol; Extracellular region or secreted; Nucleus; Plasma Membrane;
MYH9	Myosin-9 OS=Homo sapiens GN=MYH9 PE=1 SV=4 - [MYH9_HUMAN]	Cytoskeleton; Cytosol; Extracellular region or secreted; Nucleus; Plasma Membrane;
NAPA	Alpha-soluble NSF attachment protein OS=Homo sapiens GN=NAPA PE=1 SV=3 - [SNAA_HUMAN]	Cytosol; Extracellular region or secreted; Golgi apparatus; Plasma Membrane;
PDCD6IP	Programmed cell death 6-interacting protein OS=Homo sapiens GN=PDCD6IP PE=1 SV=1 - [PDC6I_HUMAN]	Cytoskeleton; Cytosol; Endoplasmic reticulum; Extracellular region or secreted; Plasma Membrane;
PGD	6-phosphogluconate dehydrogenase, decarboxylating OS=Homo sapiens GN=PGD PE=1 SV=3 - [6PGD_HUMAN]	Cytosol; Extracellular region or secreted; Nucleus;
PGK1	Phosphoglycerate kinase 1 OS=Homo sapiens GN=PGK1 PE=1 SV=3 - [PGK1_HUMAN]	Cytosol; Extracellular region or secreted;
PI4K2A	Phosphatidylinositol 4-kinase type 2-alpha OS=Homo sapiens GN=PI4K2A PE=1 SV=1 - [P4K2A_HUMAN]	Cytosol; Endosome; Golgi apparatus; Lysosome; Mitochondrion; Plasma Membrane;
PNP	Purine nucleoside phosphorylase OS=Homo sapiens GN=PNP PE=1 SV=2 - [PNPH_HUMAN]	Cytoskeleton; Cytosol; Extracellular region or secreted; Nucleus;
PPIA	Peptidyl-prolyl cis-trans isomerase A OS=Homo sapiens GN=PPIA PE=1 SV=2 - [PPIA_HUMAN]	Cytosol; Extracellular region or secreted; Nucleus;
PRDX1	Peroxiredoxin-1 OS=Homo sapiens GN=PRDX1 PE=1 SV=1 - [PRDX1_HUMAN]	Cytosol; Extracellular region or secreted; Mitochondrion; Nucleus;
PRDX2	Peroxiredoxin-2 OS=Homo sapiens GN=PRDX2 PE=1 SV=5 - [PRDX2_HUMAN]	Cytosol; Extracellular region or secreted;
PSMA1	Proteasome subunit alpha type-1 OS=Homo sapiens GN=PSMA1 PE=1 SV=1 - [PSA1_HUMAN]	Cytoskeleton; Cytosol; Extracellular region or secreted; Nucleus;
PSMA2	Proteasome subunit alpha type-2 OS=Homo sapiens GN=PSMA2 PE=1 SV=2 - [PSA2_HUMAN]	Cytosol; Extracellular region or secreted; Nucleus;
PSMA3	Proteasome subunit alpha type-3 OS=Homo sapiens GN=PSMA3 PE=1 SV=2 - [PSA3_HUMAN]	Cytosol; Extracellular region or secreted; Nucleus;
PSMA4	Proteasome subunit alpha type-4 OS=Homo sapiens GN=PSMA4 PE=1 SV=1 - [PSA4_HUMAN]	Cytosol; Extracellular region or secreted; Nucleus;
PSMA5	Proteasome subunit alpha type-5 OS=Homo sapiens GN=PSMA5 PE=1 SV=3 - [PSA5_HUMAN]	Cytosol; Extracellular region or secreted; Nucleus;
PSMA6	Proteasome subunit alpha type-6 OS=Homo sapiens GN=PSMA6 PE=1 SV=1 - [PSA6_HUMAN]	Cytosol; Extracellular region or secreted; Nucleus;
PSMA7	Proteasome subunit alpha type-7 OS=Homo sapiens GN=PSMA7 PE=1 SV=1 - [PSA7_HUMAN]	Cytosol; Extracellular region or secreted; Nucleus;
PSMB1	Proteasome subunit beta type-1 OS=Homo sapiens GN=PSMB1 PE=1 SV=2 - [PSB1_HUMAN]	Cytosol; Extracellular region or secreted; Nucleus;
PSMB3	Proteasome subunit beta type-3 OS=Homo sapiens GN=PSMB3 PE=1 SV=2 - [PSB3_HUMAN]	Cytosol; Extracellular region or secreted; Nucleus;
PSMB4	Proteasome subunit beta type-4 OS=Homo sapiens GN=PSMB4 PE=1 SV=4 - [PSB4_HUMAN]	Cytosol; Extracellular region or secreted; Nucleus;
PSMB5	Proteasome subunit beta type-5 OS=Homo sapiens GN=PSMB5 PE=1 SV=3 - [PSB5_HUMAN]	Cytoskeleton; Cytosol; Extracellular region or secreted; Nucleus;
PSMB6	Proteasome subunit beta type-6 OS=Homo sapiens GN=PSMB6 PE=1 SV=4 - [PSB6_HUMAN]	Cytosol; Extracellular region or secreted; Nucleus;
RAB10	Ras-related protein Rab-10 OS=Homo sapiens GN=RAB10 PE=1 SV=1 - [RAB10_HUMAN]	Cytosol; Endoplasmic reticulum; Endosome; Extracellular region or secreted; Golgi apparatus; Plasma Membrane;
RAB1A	Ras-related protein Rab-1A OS=Homo sapiens GN=RAB1A PE=1 SV=3 - [RAB1A_HUMAN]	Cytosol; Endoplasmic reticulum; Endosome; Extracellular region or secreted; Golgi apparatus;
RAB1B	Ras-related protein Rab-1B OS=Homo sapiens GN=RAB1B PE=1 SV=1 - [RAB1B_HUMAN]	Cytosol; Endoplasmic reticulum; Extracellular region or secreted; Golgi apparatus; Mitochondrion;
RAB21	Ras-related protein Rab-21 OS=Homo sapiens GN=RAB21 PE=1 SV=3 - [RAB21_HUMAN]	Cytosol; Endoplasmic reticulum; Endosome; Extracellular region or secreted; Golgi apparatus; Plasma Membrane;
RAB5B	Ras-related protein Rab-5B OS=Homo sapiens GN=RAB5B PE=1 SV=1 - [RAB5B_HUMAN]	Endosome; Extracellular region or secreted; Plasma Membrane;
RAB5C	Ras-related protein Rab-5C OS=Homo sapiens GN=RAB5C PE=1 SV=2 - [RAB5C_HUMAN]	Endosome; Extracellular region or secreted; Lysosome; Plasma Membrane;
RAB7A	Ras-related protein Rab-7a OS=Homo sapiens GN=RAB7A PE=1 SV=1 - [RAB7A_HUMAN]	Cytosol; Endosome; Extracellular region or secreted; Golgi apparatus; Lysosome; Plasma Membrane;
RAB8A	Ras-related protein Rab-8A OS=Homo sapiens GN=RAB8A PE=1 SV=1 - [RAB8A_HUMAN]	Cytoskeleton; Cytosol; Endosome; Extracellular region or secreted; Golgi apparatus; Plasma Membrane;
RAN	GTP-binding nuclear protein Ran OS=Homo sapiens GN=RAN PE=1 SV=3 - [RAN_HUMAN]	Cytoskeleton; Cytosol; Endosome; Extracellular region or secreted; Nucleus;
RAP1A	Ras-related protein Rap-1A OS=Homo sapiens GN=RAP1A PE=1 SV=1 - [RAP1A_HUMAN]	Cytosol; Endosome; Extracellular region or secreted; Plasma Membrane;
RAP1B	Ras-related protein Rap-1b OS=Homo sapiens GN=RAP1B PE=1 SV=1 - [RAP1B_HUMAN]	Cytosol; Extracellular region or secreted; Lysosome; Plasma Membrane;
RBMX	RNA-binding motif protein, X chromosome OS=Homo sapiens GN=RBMX PE=1 SV=3 - [RBMX_HUMAN]	Extracellular region or secreted; Nucleus;
RILP	Rab-interacting lysosomal protein OS=Homo sapiens GN=RILP PE=1 SV=1 - [RILP_HUMAN]	Cytoskeleton; Cytosol; Endosome; Lysosome; Mitochondrion;
RNH1	Ribonuclease inhibitor OS=Homo sapiens GN=RNH1 PE=1 SV=2 - [RINI_HUMAN]	Cytosol; Extracellular region or secreted; Nucleus;
RPL12	60S ribosomal protein L12 OS=Homo sapiens GN=RPL12 PE=1 SV=1 - [RL12_HUMAN]	Cytosol; Extracellular region or secreted;
RPL13	60S ribosomal protein L13 OS=Homo sapiens GN=RPL13 PE=1 SV=4 - [RL13_HUMAN]	Cytosol; Nucleus;
RPL15	60S ribosomal protein L15 OS=Homo sapiens GN=RPL15 PE=1 SV=2 - [RL15_HUMAN]	Cytosol; Extracellular region or secreted; Nucleus;
RPL18	60S ribosomal protein L18 OS=Homo sapiens GN=RPL18 PE=1 SV=2 - [RL18_HUMAN]	Cytosol; Endoplasmic reticulum; Nucleus;
RPL7	60S ribosomal protein L7 OS=Homo sapiens GN=RPL7 PE=1 SV=1 - [RL7_HUMAN]	Cytosol; Extracellular region or secreted; Nucleus;
RPS19	40S ribosomal protein S19 OS=Homo sapiens GN=RPS19 PE=1 SV=2 - [RS19_HUMAN]	Cytosol; Extracellular region or secreted; Nucleus;
SELENBP1	Selenium-binding protein 1 OS=Homo sapiens GN=SELENBP1 PE=1 SV=2 - [SBP1_HUMAN]	Cytosol; Extracellular region or secreted; Nucleus;
SLC16A1	Monocarboxylate transporter 1 OS=Homo sapiens GN=SLC16A1 PE=1 SV=3 - [MOT1_HUMAN]	Cytoskeleton; Extracellular region or secreted; Mitochondrion; Plasma Membrane;
SLC29A1	Equilibrative nucleoside transporter 1 OS=Homo sapiens GN=SLC29A1 PE=1 SV=3 - [S29A1_HUMAN]	Plasma Membrane;
SLC2A1	Solute carrier family 2, facilitated glucose transporter member 1 OS=Homo sapiens GN=SLC2A1 PE=1 SV=2 - [GTR1_HUMAN]	Cytoskeleton; Cytosol; Extracellular region or secreted; Golgi apparatus; Nucleus; Plasma Membrane;
SLC3A2	4F2 cell-surface antigen heavy chain OS=Homo sapiens GN=SLC3A2 PE=1 SV=3 - [4F2_HUMAN]	Cytosol; Extracellular region or secreted; Nucleus; Plasma Membrane;
SLC4A1	Band 3 anion transport protein OS=Homo sapiens GN=SLC4A1 PE=1 SV=3 - [B3AT_HUMAN]	Cytoskeleton; Extracellular region or secreted; Plasma Membrane;
SOD1	Superoxide dismutase [Cu-Zn] OS=Homo sapiens GN=SOD1 PE=1 SV=2 - [SODC_HUMAN]	Cytosol; Extracellular region or secreted; Lysosome; Mitochondrion; Nucleus; Peroxisome;
SPTB	Spectrin beta chain, erythrocytic OS=Homo sapiens GN=SPTB PE=1 SV=5 - [SPTB1_HUMAN]	Cytoskeleton; Cytosol; Golgi apparatus; Plasma Membrane;
ST13	Hsc70-interacting protein OS=Homo sapiens GN=ST13 PE=1 SV=2 - [F10A1_HUMAN]	Cytosol; Extracellular region or secreted;
STOM	Erythrocyte band 7 integral membrane protein OS=Homo sapiens GN=STOM PE=1 SV=3 - [STOM_HUMAN]	Cytoskeleton; Cytosol; Endoplasmic reticulum; Extracellular region or secreted; Lysosome; Mitochondrion; Plasma Membrane;
SYNCRIP	Heterogeneous nuclear ribonucleoprotein Q OS=Homo sapiens GN=SYNCRIP PE=1 SV=2 - [HNRPQ_HUMAN]	Endoplasmic reticulum; Nucleus;
TALDO1	Transaldolase OS=Homo sapiens GN=TALDO1 PE=1 SV=2 - [TALDO_HUMAN]	Cytosol; Extracellular region or secreted; Nucleus;
TLN1	Talin-1 OS=Homo sapiens GN=TLN1 PE=1 SV=3 - [TLN1_HUMAN]	Cytoskeleton; Cytosol; Extracellular region or secreted; Plasma Membrane;
TPI1	Triosephosphate isomerase OS=Homo sapiens GN=TPI1 PE=1 SV=3 - [TPIS_HUMAN]	Cytosol; Extracellular region or secreted; Nucleus;
TXN	Thioredoxin OS=Homo sapiens GN=TXN PE=1 SV=3 - [THIO_HUMAN]	Cytosol; Extracellular region or secreted; Mitochondrion; Nucleus;
VCP	Transitional endoplasmic reticulum ATPase OS=Homo sapiens GN=VCP PE=1 SV=4 - [TERA_HUMAN]	Cytosol; Endoplasmic reticulum; Extracellular region or secreted; Lysosome; Nucleus;
YWHAB	14-3-3 protein beta/alpha OS=Homo sapiens GN=YWHAB PE=1 SV=3 - [1433B_HUMAN]	Cytosol; Extracellular region or secreted; Mitochondrion; Nucleus;
YWHAE	14-3-3 protein epsilon OS=Homo sapiens GN=YWHAE PE=1 SV=1 - [1433E_HUMAN]	Cytoskeleton; Cytosol; Extracellular region or secreted; Mitochondrion; Nucleus;
YWHAQ	14-3-3 protein theta OS=Homo sapiens GN=YWHAQ PE=1 SV=1 - [1433T_HUMAN]	Cytosol; Extracellular region or secreted; Mitochondrion;
YWHAZ	14-3-3 protein zeta/delta OS=Homo sapiens GN=YWHAZ PE=1 SV=1 - [1433Z_HUMAN]	Cytosol; Extracellular region or secreted; Mitochondrion; Nucleus;
AHSP	Alpha-hemoglobin-stabilizing protein OS=Homo sapiens GN=AHSP PE=1 SV=1 - [AHSP_HUMAN]	Cytosol;
FECH	Ferrochelatase, mitochondrial OS=Homo sapiens GN=FECH PE=1 SV=2 - [HEMH_HUMAN]	Mitochondrion;
FTL	Ferritin light chain OS=Homo sapiens GN=FTL PE=1 SV=2 - [FRIL_HUMAN]	Cytosol; Extracellular region or secreted; Lysosome;
FUS	RNA-binding protein FUS OS=Homo sapiens GN=FUS PE=1 SV=1 - [FUS_HUMAN]	Nucleus;
GNB2L1	Guanine nucleotide-binding protein subunit beta-2-like 1 OS=Homo sapiens GN=GNB2L1 PE=1 SV=3 - [GBLP_HUMAN]	Cytosol; Extracellular region or secreted; Mitochondrion; Nucleus; Plasma Membrane;
HIST1H4A	Histone H4 OS=Homo sapiens GN=HIST1H4A PE=1 SV=2 - [H4_HUMAN]	Extracellular region or secreted; Nucleus;
HNRNPA2B1	Heterogeneous nuclear ribonucleoproteins A2/B1 OS=Homo sapiens GN=HNRNPA2B1 PE=1 SV=2 - [ROA2_HUMAN]	Extracellular region or secreted; Nucleus;
HSPA9	Stress-70 protein, mitochondrial OS=Homo sapiens GN=HSPA9 PE=1 SV=2 - [GRP75_HUMAN]	Extracellular region or secreted; Mitochondrion; Nucleus;
HSPD1	60 kDa heat shock protein, mitochondrial OS=Homo sapiens GN=HSPD1 PE=1 SV=2 - [CH60_HUMAN]	Cytosol; Endosome; Extracellular region or secreted; Mitochondrion; Plasma Membrane;
IDH2	Isocitrate dehydrogenase [NADP], mitochondrial OS=Homo sapiens GN=IDH2 PE=1 SV=2 - [IDHP_HUMAN]	Cytosol; Extracellular region or secreted; Mitochondrion; Peroxisome;
NCL	Nucleolin OS=Homo sapiens GN=NCL PE=1 SV=3 - [NUCL_HUMAN]	Extracellular region or secreted; Nucleus;
PTMA	Prothymosin alpha OS=Homo sapiens GN=PTMA PE=1 SV=2 - [PTMA_HUMAN]	Cytosol; Extracellular region or secreted; Nucleus;
RPL10	60S ribosomal protein L10 OS=Homo sapiens GN=RPL10 PE=1 SV=4 - [RL10_HUMAN]	Cytosol; Endoplasmic reticulum; Nucleus;
RPS2	40S ribosomal protein S2 OS=Homo sapiens GN=RPS2 PE=1 SV=2 - [RS2_HUMAN]	Cytosol; Extracellular region or secreted; Nucleus;
SFPQ	Splicing factor, proline- and glutamine-rich OS=Homo sapiens GN=SFPQ PE=1 SV=2 - [SFPQ_HUMAN]	Extracellular region or secreted; Nucleus;
SLC1A5	Neutral amino acid transporter B(0) OS=Homo sapiens GN=SLC1A5 PE=1 SV=2 - [AAAT_HUMAN]	Extracellular region or secreted; Plasma Membrane;
SLC7A5	Large neutral amino acids transporter small subunit 1 OS=Homo sapiens GN=SLC7A5 PE=1 SV=2 - [LAT1_HUMAN]	Cytosol; Extracellular region or secreted; Plasma Membrane;
TFRC	Transferrin receptor protein 1 OS=Homo sapiens GN=TFRC PE=1 SV=2 - [TFR1_HUMAN]	Endosome; Extracellular region or secreted; Plasma Membrane;
ABCB6	ATP-binding cassette sub-family B member 6, mitochondrial OS=Homo sapiens GN=ABCB6 PE=1 SV=1 - [ABCB6_HUMAN]	Cytosol; Endoplasmic reticulum; Endosome; Extracellular region or secreted; Golgi apparatus; Mitochondrion; Nucleus; Plasma Membrane;
ACTN4	Alpha-actinin-4 OS=Homo sapiens GN=ACTN4 PE=1 SV=2 - [ACTN4_HUMAN]	Cytoskeleton; Cytosol; Extracellular region or secreted; Nucleus;
ANXA5	Annexin A5 OS=Homo sapiens GN=ANXA5 PE=1 SV=2 - [ANXA5_HUMAN]	Cytosol; Extracellular region or secreted; Plasma Membrane;
AQP1	Aquaporin-1 OS=Homo sapiens GN=AQP1 PE=1 SV=3 - [AQP1_HUMAN]	Extracellular region or secreted; Nucleus; Plasma Membrane;
ARHGDIB	Rho GDP-dissociation inhibitor 2 OS=Homo sapiens GN=ARHGDIB PE=1 SV=3 - [GDIR2_HUMAN]	Cytoskeleton; Cytosol; Extracellular region or secreted;
ARPC4	Actin-related protein 2/3 complex subunit 4 OS=Homo sapiens GN=ARPC4 PE=1 SV=3 - [ARPC4_HUMAN]	Cytoskeleton; Cytosol; Extracellular region or secreted;
ATP1B3	Sodium/potassium-transporting ATPase subunit beta-3 OS=Homo sapiens GN=ATP1B3 PE=1 SV=1 - [AT1B3_HUMAN]	Extracellular region or secreted; Plasma Membrane;
ATP6V0D1	V-type proton ATPase subunit d 1 OS=Homo sapiens GN=ATP6V0D1 PE=1 SV=1 - [VA0D1_HUMAN]	Endosome; Extracellular region or secreted; Lysosome; Plasma Membrane;
ATP7A	Copper-transporting ATPase 1 OS=Homo sapiens GN=ATP7A PE=1 SV=3 - [ATP7A_HUMAN]	Cytosol; Endoplasmic reticulum; Endosome; Golgi apparatus; Nucleus; Plasma Membrane;
BCAM	Basal cell adhesion molecule OS=Homo sapiens GN=BCAM PE=1 SV=2 - [BCAM_HUMAN]	Extracellular region or secreted; Plasma Membrane;
BROX	BRO1 domain-containing protein BROX OS=Homo sapiens GN=BROX PE=1 SV=1 - [BROX_HUMAN]	Extracellular region or secreted;
CALM1	Calmodulin OS=Homo sapiens GN=CALM1 PE=1 SV=2 - [CALM_HUMAN]
CD82	CD82 antigen OS=Homo sapiens GN=CD82 PE=1 SV=1 - [CD82_HUMAN]	Extracellular region or secreted; Plasma Membrane;
CPNE3	Copine-3 OS=Homo sapiens GN=CPNE3 PE=1 SV=1 - [CPNE3_HUMAN]	Cytosol; Extracellular region or secreted; Lysosome; Mitochondrion; Nucleus; Plasma Membrane;
CR1	Complement receptor type 1 OS=Homo sapiens GN=CR1 PE=1 SV=3 - [CR1_HUMAN]	Extracellular region or secreted; Plasma Membrane;
CSE1L	Exportin-2 OS=Homo sapiens GN=CSE1L PE=1 SV=3 - [XPO2_HUMAN]	Cytosol; Extracellular region or secreted; Nucleus;
CYBRD1	Cytochrome b reductase 1 OS=Homo sapiens GN=CYBRD1 PE=1 SV=1 - [CYBR1_HUMAN]	Extracellular region or secreted; Lysosome; Plasma Membrane;
DCD	Dermcidin OS=Homo sapiens GN=DCD PE=1 SV=2 - [DCD_HUMAN]	Extracellular region or secreted;
DEFA1	Neutrophil defensin 1 OS=Homo sapiens GN=DEFA1 PE=1 SV=1 - [DEF1_HUMAN]	Extracellular region or secreted; Golgi apparatus; Lysosome;
DNAJB1	DnaJ homolog subfamily B member 1 OS=Homo sapiens GN=DNAJB1 PE=1 SV=4 - [DNJB1_HUMAN]	Cytosol; Extracellular region or secreted; Nucleus;
DNAJC5	DnaJ homolog subfamily C member 5 OS=Homo sapiens GN=DNAJC5 PE=1 SV=1 - [DNJC5_HUMAN]	Extracellular region or secreted; Lysosome; Mitochondrion; Plasma Membrane;
DSP	Desmoplakin OS=Homo sapiens GN=DSP PE=1 SV=3 - [DESP_HUMAN]	Cytoskeleton; Extracellular region or secreted; Nucleus; Plasma Membrane;
ERMAP	Erythroid membrane-associated protein OS=Homo sapiens GN=ERMAP PE=1 SV=1 - [ERMAP_HUMAN]	Plasma Membrane;
F11R	Junctional adhesion molecule A OS=Homo sapiens GN=F11R PE=1 SV=1 - [JAM1_HUMAN]	Extracellular region or secreted; Plasma Membrane;
FABP5	Fatty acid-binding protein, epidermal OS=Homo sapiens GN=FABP5 PE=1 SV=3 - [FABP5_HUMAN]	Cytosol; Extracellular region or secreted; Lysosome; Nucleus; Plasma Membrane;
FERMT3	Fermitin family homolog 3 OS=Homo sapiens GN=FERMT3 PE=1 SV=1 - [URP2_HUMAN]	Cytoskeleton; Extracellular region or secreted;
FLNA	Filamin-A OS=Homo sapiens GN=FLNA PE=1 SV=4 - [FLNA_HUMAN]	Cytoskeleton; Cytosol; Extracellular region or secreted; Nucleus; Plasma Membrane;
GABARAPL2	Gamma-aminobutyric acid receptor-associated protein-like 2 OS=Homo sapiens GN=GABARAPL2 PE=1 SV=1 - [GBRL2_HUMAN]	Cytosol; Golgi apparatus;
GNAS	Guanine nucleotide-binding protein G(s) subunit alpha isoforms short OS=Homo sapiens GN=GNAS PE=1 SV=1 - [GNAS2_HUMAN]	Cytosol; Extracellular region or secreted; Golgi apparatus; Plasma Membrane;
GOLGA7	Golgin subfamily A member 7 OS=Homo sapiens GN=GOLGA7 PE=1 SV=2 - [GOGA7_HUMAN]	Extracellular region or secreted; Golgi apparatus;
GYG1	Glycogenin-1 OS=Homo sapiens GN=GYG1 PE=1 SV=4 - [GLYG_HUMAN]	Cytosol; Extracellular region or secreted; Lysosome;
GYPA	Glycophorin-A OS=Homo sapiens GN=GYPA PE=1 SV=2 - [GLPA_HUMAN]	Extracellular region or secreted; Plasma Membrane;
GYPC	Glycophorin-C OS=Homo sapiens GN=GYPC PE=1 SV=1 - [GLPC_HUMAN]	Cytoskeleton; Plasma Membrane;
HDGF	Hepatoma-derived growth factor OS=Homo sapiens GN=HDGF PE=1 SV=1 - [HDGF_HUMAN]	Extracellular region or secreted; Nucleus;
HSPA1A	Heat shock 70 kDa protein 1A OS=Homo sapiens GN=HSPA1A PE=1 SV=1 - [HS71A_HUMAN]	Cytoskeleton; Cytosol; Endoplasmic reticulum; Extracellular region or secreted; Mitochondrion; Nucleus;
ILF2	Interleukin enhancer-binding factor 2 OS=Homo sapiens GN=ILF2 PE=1 SV=2 - [ILF2_HUMAN]	Extracellular region or secreted; Nucleus;
IQGAP1	Ras GTPase-activating-like protein IQGAP1 OS=Homo sapiens GN=IQGAP1 PE=1 SV=1 - [IQGA1_HUMAN]	Cytoskeleton; Cytosol; Extracellular region or secreted; Nucleus; Plasma Membrane;
KEL	Kell blood group glycoprotein OS=Homo sapiens GN=KEL PE=1 SV=2 - [KELL_HUMAN]	Plasma Membrane;
LTA4H	Leukotriene A-4 hydrolase OS=Homo sapiens GN=LTA4H PE=1 SV=2 - [LKHA4_HUMAN]	Cytosol; Extracellular region or secreted; Nucleus;
LYZ	Lysozyme C OS=Homo sapiens GN=LYZ PE=1 SV=1 - [LYSC_HUMAN]	Extracellular region or secreted; Lysosome;
NAP1L4	Nucleosome assembly protein 1-like 4 OS=Homo sapiens GN=NAP1L4 PE=1 SV=1 - [NP1L4_HUMAN]	Nucleus;
PSMB7	Proteasome subunit beta type-7 OS=Homo sapiens GN=PSMB7 PE=1 SV=1 - [PSB7_HUMAN]	Cytosol; Extracellular region or secreted; Nucleus;
RAB14	Ras-related protein Rab-14 OS=Homo sapiens GN=RAB14 PE=1 SV=4 - [RAB14_HUMAN]	Cytosol; Endoplasmic reticulum; Endosome; Extracellular region or secreted; Golgi apparatus; Lysosome; Plasma Membrane;
RAB35	Ras-related protein Rab-35 OS=Homo sapiens GN=RAB35 PE=1 SV=1 - [RAB35_HUMAN]	Cytosol; Endosome; Extracellular region or secreted; Mitochondrion; Plasma Membrane;
RAB8B	Ras-related protein Rab-8B OS=Homo sapiens GN=RAB8B PE=1 SV=2 - [RAB8B_HUMAN]	Endosome; Extracellular region or secreted; Mitochondrion; Nucleus; Peroxisome; Plasma Membrane;
RHAG	Ammonium transporter Rh type A OS=Homo sapiens GN=RHAG PE=1 SV=2 - [RHAG_HUMAN]	Plasma Membrane;
RHCE	Blood group Rh(CE) polypeptide OS=Homo sapiens GN=RHCE PE=1 SV=2 - [RHCE_HUMAN]	Plasma Membrane;
RHOG	Rho-related GTP-binding protein RhoG OS=Homo sapiens GN=RHOG PE=1 SV=1 - [RHOG_HUMAN]	Cytosol; Endoplasmic reticulum; Extracellular region or secreted; Plasma Membrane;
S100A6	Protein S100-A6 OS=Homo sapiens GN=S100A6 PE=1 SV=1 - [S10A6_HUMAN]	Cytosol; Extracellular region or secreted; Nucleus; Plasma Membrane;
S100A8	Protein S100-A8 OS=Homo sapiens GN=S100A8 PE=1 SV=1 - [S10A8_HUMAN]	Cytoskeleton; Cytosol; Extracellular region or secreted; Nucleus; Plasma Membrane;
SEMA7A	Semaphorin-7A OS=Homo sapiens GN=SEMA7A PE=1 SV=1 - [SEM7A_HUMAN]	Plasma Membrane;
SERPINB1	Leukocyte elastase inhibitor OS=Homo sapiens GN=SERPINB1 PE=1 SV=1 - [ILEU_HUMAN]	Extracellular region or secreted;
SFT2D2	Vesicle transport protein SFT2B OS=Homo sapiens GN=SFT2D2 PE=1 SV=1 - [SFT2B_HUMAN]	Extracellular region or secreted;
SH3BGRL3	SH3 domain-binding glutamic acid-rich-like protein 3 OS=Homo sapiens GN=SH3BGRL3 PE=1 SV=1 - [SH3L3_HUMAN]	Extracellular region or secreted; Nucleus;
SLC2A4	Solute carrier family 2, facilitated glucose transporter member 4 OS=Homo sapiens GN=SLC2A4 PE=1 SV=1 - [GTR4_HUMAN]	Cytosol; Endosome; Extracellular region or secreted; Golgi apparatus; Plasma Membrane;
SLC30A1	Zinc transporter 1 OS=Homo sapiens GN=SLC30A1 PE=1 SV=3 - [ZNT1_HUMAN]	Endoplasmic reticulum; Golgi apparatus; Nucleus; Plasma Membrane;
SLC40A1	Solute carrier family 40 member 1 OS=Homo sapiens GN=SLC40A1 PE=1 SV=1 - [S40A1_HUMAN]	Cytosol; Nucleus; Plasma Membrane;
SLC43A1	Large neutral amino acids transporter small subunit 3 OS=Homo sapiens GN=SLC43A1 PE=1 SV=1 - [LAT3_HUMAN]	Plasma Membrane;
SLC43A3	Solute carrier family 43 member 3 OS=Homo sapiens GN=SLC43A3 PE=1 SV=2 - [S43A3_HUMAN]
STX12	Syntaxin-12 OS=Homo sapiens GN=STX12 PE=1 SV=1 - [STX12_HUMAN]	Endosome; Extracellular region or secreted; Golgi apparatus;
STX6	Syntaxin-6 OS=Homo sapiens GN=STX6 PE=1 SV=1 - [STX6_HUMAN]	Cytosol; Endosome; Golgi apparatus; Nucleus; Plasma Membrane;
STX7	Syntaxin-7 OS=Homo sapiens GN=STX7 PE=1 SV=4 - [STX7_HUMAN]	Endosome; Extracellular region or secreted; Lysosome; Plasma Membrane;
TMBIM1	Protein lifeguard 3 OS=Homo sapiens GN=TMBIM1 PE=1 SV=2 - [LFG3_HUMAN]	Endosome; Extracellular region or secreted; Golgi apparatus; Lysosome; Plasma Membrane;
TMEM30A	Cell cycle control protein 50A OS=Homo sapiens GN=TMEM30A PE=1 SV=1 - [CC50A_HUMAN]	Endoplasmic reticulum; Golgi apparatus; Lysosome; Plasma Membrane;
VAMP3	Vesicle-associated membrane protein 3 OS=Homo sapiens GN=VAMP3 PE=1 SV=3 - [VAMP3_HUMAN]	Cytosol; Endosome; Golgi apparatus; Plasma Membrane;
VAMP7	Vesicle-associated membrane protein 7 OS=Homo sapiens GN=VAMP7 PE=1 SV=3 - [VAMP7_HUMAN]	Endoplasmic reticulum; Endosome; Extracellular region or secreted; Golgi apparatus; Lysosome; Plasma Membrane;
VPS35	Vacuolar protein sorting-associated protein 35 OS=Homo sapiens GN=VPS35 PE=1 SV=2 - [VPS35_HUMAN]	Cytosol; Endosome; Extracellular region or secreted; Lysosome;
VTI1B	Vesicle transport through interaction with t-SNAREs homolog 1B OS=Homo sapiens GN=VTI1B PE=1 SV=3 - [VTI1B_HUMAN]	Cytosol; Endoplasmic reticulum; Endosome; Extracellular region or secreted; Golgi apparatus; Lysosome;
WBP2	WW domain-binding protein 2 OS=Homo sapiens GN=WBP2 PE=1 SV=1 - [WBP2_HUMAN]	Nucleus;
WDR1	WD repeat-containing protein 1 OS=Homo sapiens GN=WDR1 PE=1 SV=4 - [WDR1_HUMAN]	Cytoskeleton; Cytosol; Extracellular region or secreted;
ACTBL2	Beta-actin-like protein 2 OS=Homo sapiens GN=ACTBL2 PE=1 SV=2 - [ACTBL_HUMAN]	Cytoskeleton; Extracellular region or secreted;
ACTC1	Actin, alpha cardiac muscle 1 OS=Homo sapiens GN=ACTC1 PE=1 SV=1 - [ACTC_HUMAN]	Cytoskeleton; Cytosol; Extracellular region or secreted;
ACTN1	Alpha-actinin-1 OS=Homo sapiens GN=ACTN1 PE=1 SV=2 - [ACTN1_HUMAN]	Cytoskeleton; Cytosol; Extracellular region or secreted; Plasma Membrane;
AFM	Afamin OS=Homo sapiens GN=AFM PE=1 SV=1 - [AFAM_HUMAN]	Extracellular region or secreted;
AHSG	Alpha-2-HS-glycoprotein OS=Homo sapiens GN=AHSG PE=1 SV=1 - [FETUA_HUMAN]	Endoplasmic reticulum; Extracellular region or secreted; Golgi apparatus;
ALAD	Delta-aminolevulinic acid dehydratase OS=Homo sapiens GN=ALAD PE=1 SV=1 - [HEM2_HUMAN]	Cytosol; Extracellular region or secreted; Nucleus;
ALYREF	THO complex subunit 4 OS=Homo sapiens GN=ALYREF PE=1 SV=3 - [THOC4_HUMAN]	Cytosol; Extracellular region or secreted; Nucleus;
AMBP	Protein AMBP OS=Homo sapiens GN=AMBP PE=1 SV=1 - [AMBP_HUMAN]	Extracellular region or secreted; Plasma Membrane;
ANKHD1	Ankyrin repeat and KH domain-containing protein 1 OS=Homo sapiens GN=ANKHD1 PE=1 SV=1 - [ANKH1_HUMAN]
ANXA1	Annexin A1 OS=Homo sapiens GN=ANXA1 PE=1 SV=2 - [ANXA1_HUMAN]	Cytosol; Endosome; Extracellular region or secreted; Lysosome; Mitochondrion; Nucleus; Plasma Membrane;
ANXA11	Annexin A11 OS=Homo sapiens GN=ANXA11 PE=1 SV=1 - [ANX11_HUMAN]	Cytoskeleton; Cytosol; Extracellular region or secreted; Lysosome; Nucleus;
ANXA3	Annexin A3 OS=Homo sapiens GN=ANXA3 PE=1 SV=3 - [ANXA3_HUMAN]	Cytosol; Extracellular region or secreted; Plasma Membrane;
ANXA6	Annexin A6 OS=Homo sapiens GN=ANXA6 PE=1 SV=3 - [ANXA6_HUMAN]	Endosome; Extracellular region or secreted; Lysosome; Mitochondrion;
APOC3	Apolipoprotein C-III OS=Homo sapiens GN=APOC3 PE=1 SV=1 - [APOC3_HUMAN]	Endosome; Extracellular region or secreted;
APOE	Apolipoprotein E OS=Homo sapiens GN=APOE PE=1 SV=1 - [APOE_HUMAN]	Endoplasmic reticulum; Endosome; Extracellular region or secreted; Golgi apparatus; Nucleus; Plasma Membrane;
APOL1	Apolipoprotein L1 OS=Homo sapiens GN=APOL1 PE=1 SV=5 - [APOL1_HUMAN]	Endoplasmic reticulum; Extracellular region or secreted;
APOM	Apolipoprotein M OS=Homo sapiens GN=APOM PE=1 SV=2 - [APOM_HUMAN]	Extracellular region or secreted; Plasma Membrane;
ARF5	ADP-ribosylation factor 5 OS=Homo sapiens GN=ARF5 PE=1 SV=2 - [ARF5_HUMAN]	Extracellular region or secreted; Golgi apparatus; Plasma Membrane;
ARPC1B	Actin-related protein 2/3 complex subunit 1B OS=Homo sapiens GN=ARPC1B PE=1 SV=3 - [ARC1B_HUMAN]	Cytoskeleton; Cytosol; Extracellular region or secreted;
ATG9A	Autophagy-related protein 9A OS=Homo sapiens GN=ATG9A PE=1 SV=3 - [ATG9A_HUMAN]	Endoplasmic reticulum; Endosome; Golgi apparatus;
ATP11B	Probable phospholipid-transporting ATPase IF OS=Homo sapiens GN=ATP11B PE=1 SV=2 - [AT11B_HUMAN]	Endoplasmic reticulum; Endosome; Golgi apparatus; Lysosome; Nucleus; Plasma Membrane;
ATP6AP1	V-type proton ATPase subunit S1 OS=Homo sapiens GN=ATP6AP1 PE=1 SV=2 - [VAS1_HUMAN]	Endoplasmic reticulum; Endosome; Extracellular region or secreted;
ATP6V0A2	V-type proton ATPase 116 kDa subunit a isoform 2 OS=Homo sapiens GN=ATP6V0A2 PE=1 SV=2 - [VPP2_HUMAN]	Endosome; Lysosome; Plasma Membrane;
ATRN	Attractin OS=Homo sapiens GN=ATRN PE=1 SV=2 - [ATRN_HUMAN]	Extracellular region or secreted; Plasma Membrane;
AZGP1	Zinc-alpha-2-glycoprotein OS=Homo sapiens GN=AZGP1 PE=1 SV=2 - [ZA2G_HUMAN]	Extracellular region or secreted; Nucleus; Plasma Membrane;
AZU1	Azurocidin OS=Homo sapiens GN=AZU1 PE=1 SV=3 - [CAP7_HUMAN]	Extracellular region or secreted; Lysosome;
B2M	Beta-2-microglobulin OS=Homo sapiens GN=B2M PE=1 SV=1 - [B2MG_HUMAN]	Cytosol; Endoplasmic reticulum; Endosome; Extracellular region or secreted; Golgi apparatus; Plasma Membrane;
BANF1	Barrier-to-autointegration factor OS=Homo sapiens GN=BANF1 PE=1 SV=1 - [BAF_HUMAN]	Cytosol; Extracellular region or secreted; Nucleus;
BASP1	Brain acid soluble protein 1 OS=Homo sapiens GN=BASP1 PE=1 SV=2 - [BASP1_HUMAN]	Cytoskeleton; Extracellular region or secreted; Nucleus; Plasma Membrane;
BSG	Basigin OS=Homo sapiens GN=BSG PE=1 SV=2 - [BASI_HUMAN]	Extracellular region or secreted; Golgi apparatus; Mitochondrion; Plasma Membrane;
CALML5	Calmodulin-like protein 5 OS=Homo sapiens GN=CALML5 PE=1 SV=2 - [CALL5_HUMAN]	Extracellular region or secreted;
CAMP	Cathelicidin antimicrobial peptide OS=Homo sapiens GN=CAMP PE=1 SV=1 - [CAMP_HUMAN]	Extracellular region or secreted;
CASP14	Caspase-14 OS=Homo sapiens GN=CASP14 PE=1 SV=2 - [CASPE_HUMAN]	Cytoskeleton; Cytosol; Extracellular region or secreted; Nucleus;
CD36	Platelet glycoprotein 4 OS=Homo sapiens GN=CD36 PE=1 SV=2 - [CD36_HUMAN]	Extracellular region or secreted; Golgi apparatus; Plasma Membrane;
CD5	T-cell surface glycoprotein CD5 OS=Homo sapiens GN=CD5 PE=1 SV=2 - [CD5_HUMAN]	Plasma Membrane;
CDSN	Corneodesmosin OS=Homo sapiens GN=CDSN PE=1 SV=3 - [CDSN_HUMAN]	Extracellular region or secreted; Plasma Membrane;
CLCN3	H(+)/Cl(-) exchange transporter 3 OS=Homo sapiens GN=CLCN3 PE=1 SV=2 - [CLCN3_HUMAN]	Endosome; Golgi apparatus; Plasma Membrane;
CLU	Clusterin OS=Homo sapiens GN=CLU PE=1 SV=1 - [CLUS_HUMAN]	Cytosol; Endoplasmic reticulum; Extracellular region or secreted; Golgi apparatus; Mitochondrion; Nucleus;
CORO1A	Coronin-1A OS=Homo sapiens GN=CORO1A PE=1 SV=4 - [COR1A_HUMAN]	Cytoskeleton; Cytosol; Endosome; Extracellular region or secreted; Plasma Membrane;
CSTA	Cystatin-A OS=Homo sapiens GN=CSTA PE=1 SV=1 - [CYTA_HUMAN]	Cytosol; Extracellular region or secreted; Plasma Membrane;
CTSG	Cathepsin G OS=Homo sapiens GN=CTSG PE=1 SV=2 - [CATG_HUMAN]	Extracellular region or secreted; Lysosome; Nucleus; Plasma Membrane;
CYBB	Cytochrome b-245 heavy chain OS=Homo sapiens GN=CYBB PE=1 SV=2 - [CY24B_HUMAN]	Endoplasmic reticulum; Golgi apparatus; Mitochondrion; Nucleus; Plasma Membrane;
DSC1	Desmocollin-1 OS=Homo sapiens GN=DSC1 PE=1 SV=2 - [DSC1_HUMAN]	Extracellular region or secreted; Plasma Membrane;
DSG1	Desmoglein-1 OS=Homo sapiens GN=DSG1 PE=1 SV=2 - [DSG1_HUMAN]	Cytosol; Extracellular region or secreted; Plasma Membrane;
ELANE	Neutrophil elastase OS=Homo sapiens GN=ELANE PE=1 SV=1 - [ELNE_HUMAN]	Extracellular region or secreted; Lysosome;
ESCO2	N-acetyltransferase ESCO2 OS=Homo sapiens GN=ESCO2 PE=1 SV=1 - [ESCO2_HUMAN]	Golgi apparatus; Nucleus;
EWSR1	RNA-binding protein EWS OS=Homo sapiens GN=EWSR1 PE=1 SV=1 - [EWS_HUMAN]	Nucleus; Plasma Membrane;
FLG	Filaggrin OS=Homo sapiens GN=FLG PE=1 SV=3 - [FILA_HUMAN]	Cytoskeleton; Cytosol; Nucleus; Plasma Membrane;
FLG2	Filaggrin-2 OS=Homo sapiens GN=FLG2 PE=1 SV=1 - [FILA2_HUMAN]	Extracellular region or secreted; Nucleus;
FN1	Fibronectin OS=Homo sapiens GN=FN1 PE=1 SV=4 - [FINC_HUMAN]	Endoplasmic reticulum; Extracellular region or secreted; Plasma Membrane;
GC	Vitamin D-binding protein OS=Homo sapiens GN=GC PE=1 SV=1 - [VTDB_HUMAN]	Cytosol; Extracellular region or secreted; Lysosome;
H2AFY	Core histone macro-H2A.1 OS=Homo sapiens GN=H2AFY PE=1 SV=4 - [H2AY_HUMAN]	Extracellular region or secreted; Nucleus;
H2AFZ	Histone H2A.Z OS=Homo sapiens GN=H2AFZ PE=1 SV=2 - [H2AZ_HUMAN]	Extracellular region or secreted; Nucleus;
H3F3A	Histone H3.3 OS=Homo sapiens GN=H3F3A PE=1 SV=2 - [H33_HUMAN]	Extracellular region or secreted; Nucleus;
HBE1	Hemoglobin subunit epsilon OS=Homo sapiens GN=HBE1 PE=1 SV=2 - [HBE_HUMAN]	Cytosol; Extracellular region or secreted;
HIST1H1B	Histone H1.5 OS=Homo sapiens GN=HIST1H1B PE=1 SV=3 - [H15_HUMAN]	Extracellular region or secreted; Nucleus;
HIST1H1C	Histone H1.2 OS=Homo sapiens GN=HIST1H1C PE=1 SV=2 - [H12_HUMAN]	Nucleus;
HIST1H2AC	Histone H2A type 1-C OS=Homo sapiens GN=HIST1H2AC PE=1 SV=3 - [H2A1C_HUMAN]	Extracellular region or secreted; Nucleus;
HIST1H2BJ	Histone H2B type 1-J OS=Homo sapiens GN=HIST1H2BJ PE=1 SV=3 - [H2B1J_HUMAN]	Cytosol; Extracellular region or secreted; Nucleus;
HIST1H2BK	Histone H2B type 1-K OS=Homo sapiens GN=HIST1H2BK PE=1 SV=3 - [H2B1K_HUMAN]	Cytosol; Extracellular region or secreted; Nucleus;
HIST1H3A	Histone H3.1 OS=Homo sapiens GN=HIST1H3A PE=1 SV=2 - [H31_HUMAN]	Extracellular region or secreted; Nucleus;
HIST2H2AB	Histone H2A type 2-B OS=Homo sapiens GN=HIST2H2AB PE=1 SV=3 - [H2A2B_HUMAN]	Extracellular region or secreted; Nucleus;
HIST2H2AC	Histone H2A type 2-C OS=Homo sapiens GN=HIST2H2AC PE=1 SV=4 - [H2A2C_HUMAN]	Extracellular region or secreted; Nucleus;
HIST2H3A	Histone H3.2 OS=Homo sapiens GN=HIST2H3A PE=1 SV=3 - [H32_HUMAN]	Extracellular region or secreted; Nucleus;
HLA-A	HLA class I histocompatibility antigen, A-23 alpha chain OS=Homo sapiens GN=HLA-A PE=1 SV=1 - [1A23_HUMAN]	Endoplasmic reticulum; Endosome; Golgi apparatus; Plasma Membrane;
HLA-A	HLA class I histocompatibility antigen, A-68 alpha chain OS=Homo sapiens GN=HLA-A PE=1 SV=4 - [1A68_HUMAN]	Endoplasmic reticulum; Endosome; Golgi apparatus; Plasma Membrane;
HLA-C	HLA class I histocompatibility antigen, Cw-12 alpha chain OS=Homo sapiens GN=HLA-C PE=1 SV=2 - [1C12_HUMAN]	Endoplasmic reticulum; Endosome; Extracellular region or secreted; Golgi apparatus; Plasma Membrane;
HNRNPU	Heterogeneous nuclear ribonucleoprotein U OS=Homo sapiens GN=HNRNPU PE=1 SV=6 - [HNRPU_HUMAN]	Extracellular region or secreted; Nucleus;
HPR	Haptoglobin-related protein OS=Homo sapiens GN=HPR PE=2 SV=2 - [HPTR_HUMAN]	Extracellular region or secreted;
HPX	Hemopexin OS=Homo sapiens GN=HPX PE=1 SV=2 - [HEMO_HUMAN]	Extracellular region or secreted;
HRG	Histidine-rich glycoprotein OS=Homo sapiens GN=HRG PE=1 SV=1 - [HRG_HUMAN]	Endosome; Extracellular region or secreted; Lysosome; Plasma Membrane;
HRNR	Hornerin OS=Homo sapiens GN=HRNR PE=1 SV=2 - [HORN_HUMAN]	Extracellular region or secreted; Lysosome; Nucleus; Plasma Membrane;
ITGA2B	Integrin alpha-IIb OS=Homo sapiens GN=ITGA2B PE=1 SV=3 - [ITA2B_HUMAN]	Extracellular region or secreted; Plasma Membrane;
ITGA4	Integrin alpha-4 OS=Homo sapiens GN=ITGA4 PE=1 SV=3 - [ITA4_HUMAN]	Extracellular region or secreted; Plasma Membrane;
ITGAM	Integrin alpha-M OS=Homo sapiens GN=ITGAM PE=1 SV=2 - [ITAM_HUMAN]	Extracellular region or secreted; Plasma Membrane;
ITGB2	Integrin beta-2 OS=Homo sapiens GN=ITGB2 PE=1 SV=2 - [ITB2_HUMAN]	Extracellular region or secreted; Plasma Membrane;
ITGB3	Integrin beta-3 OS=Homo sapiens GN=ITGB3 PE=1 SV=2 - [ITB3_HUMAN]	Extracellular region or secreted; Nucleus; Plasma Membrane;
ITIH2	Inter-alpha-trypsin inhibitor heavy chain H2 OS=Homo sapiens GN=ITIH2 PE=1 SV=2 - [ITIH2_HUMAN]	Endoplasmic reticulum; Extracellular region or secreted;
JUP	Junction plakoglobin OS=Homo sapiens GN=JUP PE=1 SV=3 - [PLAK_HUMAN]	Cytoskeleton; Cytosol; Extracellular region or secreted; Nucleus; Plasma Membrane;
KIAA1467	Uncharacterized protein KIAA1467 OS=Homo sapiens GN=KIAA1467 PE=1 SV=1 - [K1467_HUMAN]
KLKB1	Plasma kallikrein OS=Homo sapiens GN=KLKB1 PE=1 SV=1 - [KLKB1_HUMAN]	Extracellular region or secreted; Plasma Membrane;
KPRP	Keratinocyte proline-rich protein OS=Homo sapiens GN=KPRP PE=1 SV=1 - [KPRP_HUMAN]	Extracellular region or secreted;
LAMP2	Lysosome-associated membrane glycoprotein 2 OS=Homo sapiens GN=LAMP2 PE=1 SV=2 - [LAMP2_HUMAN]	Endosome; Extracellular region or secreted; Golgi apparatus; Lysosome; Plasma Membrane;
LCK	Tyrosine-protein kinase Lck OS=Homo sapiens GN=LCK PE=1 SV=6 - [LCK_HUMAN]	Cytoskeleton; Cytosol; Extracellular region or secreted; Plasma Membrane;
LCN2	Neutrophil gelatinase-associated lipocalin OS=Homo sapiens GN=LCN2 PE=1 SV=2 - [NGAL_HUMAN]	Cytosol; Extracellular region or secreted;
LGALS3BP	Galectin-3-binding protein OS=Homo sapiens GN=LGALS3BP PE=1 SV=1 - [LG3BP_HUMAN]	Extracellular region or secreted;
LMNB1	Lamin-B1 OS=Homo sapiens GN=LMNB1 PE=1 SV=2 - [LMNB1_HUMAN]	Cytoskeleton; Nucleus;
LRP1	Prolow-density lipoprotein receptor-related protein 1 OS=Homo sapiens GN=LRP1 PE=1 SV=2 - [LRP1_HUMAN]	Cytosol; Endosome; Lysosome; Nucleus; Plasma Membrane;
LTF	Lactotransferrin OS=Homo sapiens GN=LTF PE=1 SV=6 - [TRFL_HUMAN]	Extracellular region or secreted; Nucleus;
M6PR	Cation-dependent mannose-6-phosphate receptor OS=Homo sapiens GN=M6PR PE=1 SV=1 - [MPRD_HUMAN]	Endosome; Golgi apparatus; Lysosome; Plasma Membrane;
MARCH8	E3 ubiquitin-protein ligase MARCH8 OS=Homo sapiens GN=MARCH8 PE=1 SV=1 - [MARH8_HUMAN]	Endosome; Lysosome;
MNDA	Myeloid cell nuclear differentiation antigen OS=Homo sapiens GN=MNDA PE=1 SV=1 - [MNDA_HUMAN]	Extracellular region or secreted; Lysosome; Nucleus;
MPO	Myeloperoxidase OS=Homo sapiens GN=MPO PE=1 SV=1 - [PERM_HUMAN]	Extracellular region or secreted; Lysosome; Mitochondrion; Nucleus;
MVP	Major vault protein OS=Homo sapiens GN=MVP PE=1 SV=4 - [MVP_HUMAN]	Cytoskeleton; Cytosol; Extracellular region or secreted; Nucleus;
MYO1G	Unconventional myosin-Ig OS=Homo sapiens GN=MYO1G PE=1 SV=2 - [MYO1G_HUMAN]	Cytoskeleton; Extracellular region or secreted; Plasma Membrane;
OLFM4	Olfactomedin-4 OS=Homo sapiens GN=OLFM4 PE=1 SV=1 - [OLFM4_HUMAN]	Extracellular region or secreted; Mitochondrion; Plasma Membrane;
PFN1	Profilin-1 OS=Homo sapiens GN=PFN1 PE=1 SV=2 - [PROF1_HUMAN]	Cytoskeleton; Cytosol; Extracellular region or secreted; Nucleus;
PKM	Pyruvate kinase PKM OS=Homo sapiens GN=PKM PE=1 SV=4 - [KPYM_HUMAN]	Cytosol; Extracellular region or secreted; Mitochondrion; Nucleus;
PPBP	Platelet basic protein OS=Homo sapiens GN=PPBP PE=1 SV=3 - [CXCL7_HUMAN]	Extracellular region or secreted;
PRSS1	Trypsin-1 OS=Homo sapiens GN=PRSS1 PE=1 SV=1 - [TRY1_HUMAN]	Extracellular region or secreted;
PRSS3	Trypsin-3 OS=Homo sapiens GN=PRSS3 PE=1 SV=2 - [TRY3_HUMAN]	Extracellular region or secreted;
PRTN3	Myeloblastin OS=Homo sapiens GN=PRTN3 PE=1 SV=3 - [PRTN3_HUMAN]	Cytosol; Extracellular region or secreted; Lysosome; Plasma Membrane;
PTPRA	Receptor-type tyrosine-protein phosphatase alpha OS=Homo sapiens GN=PTPRA PE=1 SV=2 - [PTPRA_HUMAN]	Extracellular region or secreted; Plasma Membrane;
PTPRC	Receptor-type tyrosine-protein phosphatase C OS=Homo sapiens GN=PTPRC PE=1 SV=2 - [PTPRC_HUMAN]	Extracellular region or secreted; Plasma Membrane;
PYGL	Glycogen phosphorylase, liver form OS=Homo sapiens GN=PYGL PE=1 SV=4 - [PYGL_HUMAN]	Cytosol; Extracellular region or secreted;
RAB11B	Ras-related protein Rab-11B OS=Homo sapiens GN=RAB11B PE=1 SV=4 - [RB11B_HUMAN]	Cytosol; Endosome; Extracellular region or secreted; Mitochondrion;
RAC2	Ras-related C3 botulinum toxin substrate 2 OS=Homo sapiens GN=RAC2 PE=1 SV=1 - [RAC2_HUMAN]	Cytosol; Extracellular region or secreted; Nucleus; Plasma Membrane;
RBM15	Putative RNA-binding protein 15 OS=Homo sapiens GN=RBM15 PE=1 SV=2 - [RBM15_HUMAN]	Nucleus;
RETN	Resistin OS=Homo sapiens GN=RETN PE=1 SV=1 - [RETN_HUMAN]	Extracellular region or secreted; Lysosome; Nucleus;
RNF11	RING finger protein 11 OS=Homo sapiens GN=RNF11 PE=1 SV=1 - [RNF11_HUMAN]	Endosome; Extracellular region or secreted; Nucleus;
RPL3	60S ribosomal protein L3 OS=Homo sapiens GN=RPL3 PE=1 SV=2 - [RL3_HUMAN]	Cytosol; Extracellular region or secreted; Nucleus;
RPS26	40S ribosomal protein S26 OS=Homo sapiens GN=RPS26 PE=1 SV=3 - [RS26_HUMAN]	Cytosol; Extracellular region or secreted; Nucleus;
S100A12	Protein S100-A12 OS=Homo sapiens GN=S100A12 PE=1 SV=2 - [S10AC_HUMAN]	Cytoskeleton; Cytosol; Extracellular region or secreted; Nucleus; Plasma Membrane;
S100A7	Protein S100-A7 OS=Homo sapiens GN=S100A7 PE=1 SV=4 - [S10A7_HUMAN]	Cytosol; Endoplasmic reticulum; Extracellular region or secreted; Lysosome; Nucleus;
S100A9	Protein S100-A9 OS=Homo sapiens GN=S100A9 PE=1 SV=1 - [S10A9_HUMAN]	Cytoskeleton; Cytosol; Extracellular region or secreted; Nucleus; Plasma Membrane;
SBSN	Suprabasin OS=Homo sapiens GN=SBSN PE=1 SV=2 - [SBSN_HUMAN]	Extracellular region or secreted;
SDCBP	Syntenin-1 OS=Homo sapiens GN=SDCBP PE=1 SV=1 - [SDCB1_HUMAN]	Cytoskeleton; Cytosol; Endoplasmic reticulum; Extracellular region or secreted; Lysosome; Nucleus; Plasma Membrane;
SERINC1	Serine incorporator 1 OS=Homo sapiens GN=SERINC1 PE=1 SV=1 - [SERC1_HUMAN]	Endoplasmic reticulum; Extracellular region or secreted; Plasma Membrane;
SERPINA4	Kallistatin OS=Homo sapiens GN=SERPINA4 PE=1 SV=3 - [KAIN_HUMAN]	Extracellular region or secreted;
SERPINB3	Serpin B3 OS=Homo sapiens GN=SERPINB3 PE=1 SV=2 - [SPB3_HUMAN]	Extracellular region or secreted; Lysosome; Nucleus;
SERPIND1	Heparin cofactor 2 OS=Homo sapiens GN=SERPIND1 PE=1 SV=3 - [HEP2_HUMAN]	Endoplasmic reticulum; Extracellular region or secreted;
SERPINF1	Pigment epithelium-derived factor OS=Homo sapiens GN=SERPINF1 PE=1 SV=4 - [PEDF_HUMAN]	Extracellular region or secreted;
SERPINF2	Alpha-2-antiplasmin OS=Homo sapiens GN=SERPINF2 PE=1 SV=3 - [A2AP_HUMAN]	Extracellular region or secreted;
SERPING1	Plasma protease C1 inhibitor OS=Homo sapiens GN=SERPING1 PE=1 SV=2 - [IC1_HUMAN]	Extracellular region or secreted;
SHROOM3	Protein Shroom3 OS=Homo sapiens GN=SHROOM3 PE=1 SV=2 - [SHRM3_HUMAN]	Cytoskeleton; Plasma Membrane;
SLC11A2	Natural resistance-associated macrophage protein 2 OS=Homo sapiens GN=SLC11A2 PE=1 SV=2 - [NRAM2_HUMAN]	Endosome; Golgi apparatus; Lysosome; Mitochondrion; Nucleus; Plasma Membrane;
SLC2A2	Solute carrier family 2, facilitated glucose transporter member 2 OS=Homo sapiens GN=SLC2A2 PE=1 SV=1 - [GTR2_HUMAN]	Plasma Membrane;
SLC2A3	Solute carrier family 2, facilitated glucose transporter member 3 OS=Homo sapiens GN=SLC2A3 PE=1 SV=1 - [GTR3_HUMAN]	Extracellular region or secreted; Plasma Membrane;
SLC6A9	Sodium- and chloride-dependent glycine transporter 1 OS=Homo sapiens GN=SLC6A9 PE=2 SV=3 - [SC6A9_HUMAN]	Plasma Membrane;
SLC7A1	High affinity cationic amino acid transporter 1 OS=Homo sapiens GN=SLC7A1 PE=1 SV=1 - [CTR1_HUMAN]	Plasma Membrane;
SLC9A3R1	Na(+)/H(+) exchange regulatory cofactor NHE-RF1 OS=Homo sapiens GN=SLC9A3R1 PE=1 SV=4 - [NHRF1_HUMAN]	Cytoskeleton; Extracellular region or secreted; Plasma Membrane;
SMIM1	Small integral membrane protein 1 OS=Homo sapiens GN=SMIM1 PE=1 SV=1 - [SMIM1_HUMAN]	Extracellular region or secreted; Plasma Membrane;
SNRPB	Small nuclear ribonucleoprotein-associated proteins B and B' OS=Homo sapiens GN=SNRPB PE=1 SV=2 - [RSMB_HUMAN]	Cytosol; Extracellular region or secreted; Nucleus;
SNRPD1	Small nuclear ribonucleoprotein Sm D1 OS=Homo sapiens GN=SNRPD1 PE=1 SV=1 - [SMD1_HUMAN]	Cytosol; Nucleus;
SNRPD2	Small nuclear ribonucleoprotein Sm D2 OS=Homo sapiens GN=SNRPD2 PE=1 SV=1 - [SMD2_HUMAN]	Cytosol; Extracellular region or secreted; Nucleus;
SNRPE	Small nuclear ribonucleoprotein E OS=Homo sapiens GN=SNRPE PE=1 SV=1 - [RUXE_HUMAN]	Cytosol; Extracellular region or secreted; Nucleus;
SNX3	Sorting nexin-3 OS=Homo sapiens GN=SNX3 PE=1 SV=3 - [SNX3_HUMAN]	Cytosol; Endosome; Extracellular region or secreted;
SPN	Leukosialin OS=Homo sapiens GN=SPN PE=1 SV=1 - [LEUK_HUMAN]	Extracellular region or secreted; Plasma Membrane;
SPRR2E	Small proline-rich protein 2E OS=Homo sapiens GN=SPRR2E PE=2 SV=2 - [SPR2E_HUMAN]	Cytosol; Plasma Membrane;
SRSF2	Serine/arginine-rich splicing factor 2 OS=Homo sapiens GN=SRSF2 PE=1 SV=4 - [SRSF2_HUMAN]	Cytosol; Extracellular region or secreted; Nucleus;
STEAP3	Metalloreductase STEAP3 OS=Homo sapiens GN=STEAP3 PE=1 SV=2 - [STEA3_HUMAN]	Endosome; Plasma Membrane;
STX8	Syntaxin-8 OS=Homo sapiens GN=STX8 PE=1 SV=2 - [STX8_HUMAN]	Cytosol; Endoplasmic reticulum; Endosome; Golgi apparatus; Lysosome; Plasma Membrane;
SYNGR2	Synaptogyrin-2 OS=Homo sapiens GN=SYNGR2 PE=1 SV=1 - [SNG2_HUMAN]	Extracellular region or secreted;
TGM3	Protein-glutamine gamma-glutamyltransferase E OS=Homo sapiens GN=TGM3 PE=1 SV=4 - [TGM3_HUMAN]	Extracellular region or secreted; Plasma Membrane;
TKT	Transketolase OS=Homo sapiens GN=TKT PE=1 SV=3 - [TKT_HUMAN]	Cytosol; Extracellular region or secreted; Nucleus; Peroxisome;
TM9SF2	Transmembrane 9 superfamily member 2 OS=Homo sapiens GN=TM9SF2 PE=1 SV=1 - [TM9S2_HUMAN]	Endosome; Extracellular region or secreted; Plasma Membrane;
TMEM9	Transmembrane protein 9 OS=Homo sapiens GN=TMEM9 PE=1 SV=1 - [TMEM9_HUMAN]	Endosome; Lysosome;
TMEM9B	Transmembrane protein 9B OS=Homo sapiens GN=TMEM9B PE=1 SV=1 - [TMM9B_HUMAN]	Endosome; Lysosome;
TMSB4X	Thymosin beta-4 OS=Homo sapiens GN=TMSB4X PE=1 SV=2 - [TYB4_HUMAN]	Cytoskeleton; Cytosol; Extracellular region or secreted; Nucleus;
TUBB	Tubulin beta chain OS=Homo sapiens GN=TUBB PE=1 SV=2 - [TBB5_HUMAN]	Cytoskeleton; Extracellular region or secreted; Lysosome; Nucleus;
UBC	Polyubiquitin-C OS=Homo sapiens GN=UBC PE=1 SV=3 - [UBC_HUMAN]	Cytosol; Endoplasmic reticulum; Endosome; Extracellular region or secreted; Mitochondrion; Nucleus; Plasma Membrane;
VAMP8	Vesicle-associated membrane protein 8 OS=Homo sapiens GN=VAMP8 PE=1 SV=1 - [VAMP8_HUMAN]	Cytosol; Endosome; Extracellular region or secreted; Lysosome; Plasma Membrane;
VIM	Vimentin OS=Homo sapiens GN=VIM PE=1 SV=4 - [VIME_HUMAN]	Cytoskeleton; Cytosol; Extracellular region or secreted; Peroxisome; Plasma Membrane;
YBX1	Nuclease-sensitive element-binding protein 1 OS=Homo sapiens GN=YBX1 PE=1 SV=3 - [YBOX1_HUMAN]	Cytosol; Extracellular region or secreted; Nucleus;

## Sheet: plasma membrane
Gene Name	Description	Subcellular location (GO annotation)
ACTB	Actin, cytoplasmic 1 OS=Homo sapiens GN=ACTB PE=1 SV=1 - [ACTB_HUMAN]	Cytoskeleton; Cytosol; Extracellular region or secreted; Nucleus; Plasma Membrane;
ACTG1	Actin, cytoplasmic 2 OS=Homo sapiens GN=ACTG1 PE=1 SV=1 - [ACTG_HUMAN]	Cytoskeleton; Cytosol; Extracellular region or secreted; Nucleus; Plasma Membrane;
ANK1	Ankyrin-1 OS=Homo sapiens GN=ANK1 PE=1 SV=3 - [ANK1_HUMAN]	Cytoskeleton; Cytosol; Endoplasmic reticulum; Nucleus; Plasma Membrane;
ANXA7	Annexin A7 OS=Homo sapiens GN=ANXA7 PE=1 SV=3 - [ANXA7_HUMAN]	Cytosol; Endoplasmic reticulum; Extracellular region or secreted; Nucleus; Plasma Membrane;
ARPC2	Actin-related protein 2/3 complex subunit 2 OS=Homo sapiens GN=ARPC2 PE=1 SV=1 - [ARPC2_HUMAN]	Cytoskeleton; Cytosol; Endosome; Extracellular region or secreted; Plasma Membrane;
ATP1A1	Sodium/potassium-transporting ATPase subunit alpha-1 OS=Homo sapiens GN=ATP1A1 PE=1 SV=1 - [AT1A1_HUMAN]	Endoplasmic reticulum; Endosome; Extracellular region or secreted; Golgi apparatus; Plasma Membrane;
ATP2B4	Plasma membrane calcium-transporting ATPase 4 OS=Homo sapiens GN=ATP2B4 PE=1 SV=2 - [AT2B4_HUMAN]	Plasma Membrane;
ATP5A1	ATP synthase subunit alpha, mitochondrial OS=Homo sapiens GN=ATP5A1 PE=1 SV=1 - [ATPA_HUMAN]	Extracellular region or secreted; Mitochondrion; Plasma Membrane;
ATP5B	ATP synthase subunit beta, mitochondrial OS=Homo sapiens GN=ATP5B PE=1 SV=3 - [ATPB_HUMAN]	Extracellular region or secreted; Mitochondrion; Nucleus; Plasma Membrane;
ATP6V0A1	V-type proton ATPase 116 kDa subunit a isoform 1 OS=Homo sapiens GN=ATP6V0A1 PE=1 SV=3 - [VPP1_HUMAN]	Cytosol; Endosome; Extracellular region or secreted; Golgi apparatus; Lysosome; Nucleus; Plasma Membrane;
ATP6V1B2	V-type proton ATPase subunit B, brain isoform OS=Homo sapiens GN=ATP6V1B2 PE=1 SV=3 - [VATB2_HUMAN]	Cytosol; Extracellular region or secreted; Lysosome; Plasma Membrane;
BLVRB	Flavin reductase (NADPH) OS=Homo sapiens GN=BLVRB PE=1 SV=3 - [BLVRB_HUMAN]	Cytosol; Extracellular region or secreted; Nucleus; Plasma Membrane;
CA2	Carbonic anhydrase 2 OS=Homo sapiens GN=CA2 PE=1 SV=2 - [CAH2_HUMAN]	Cytosol; Extracellular region or secreted; Plasma Membrane;
CALR	Calreticulin OS=Homo sapiens GN=CALR PE=1 SV=1 - [CALR_HUMAN]	Cytosol; Endoplasmic reticulum; Extracellular region or secreted; Golgi apparatus; Nucleus; Plasma Membrane;
CAP1	Adenylyl cyclase-associated protein 1 OS=Homo sapiens GN=CAP1 PE=1 SV=5 - [CAP1_HUMAN]	Cytoskeleton; Extracellular region or secreted; Lysosome; Plasma Membrane;
CAT	Catalase OS=Homo sapiens GN=CAT PE=1 SV=3 - [CATA_HUMAN]	Cytosol; Endoplasmic reticulum; Extracellular region or secreted; Golgi apparatus; Lysosome; Mitochondrion; Peroxisome; Plasma Membrane;
CD44	CD44 antigen OS=Homo sapiens GN=CD44 PE=1 SV=3 - [CD44_HUMAN]	Cytosol; Extracellular region or secreted; Golgi apparatus; Plasma Membrane;
CD59	CD59 glycoprotein OS=Homo sapiens GN=CD59 PE=1 SV=1 - [CD59_HUMAN]	Endoplasmic reticulum; Extracellular region or secreted; Golgi apparatus; Plasma Membrane;
CDC42	Cell division control protein 42 homolog OS=Homo sapiens GN=CDC42 PE=1 SV=2 - [CDC42_HUMAN]	Cytoskeleton; Cytosol; Endoplasmic reticulum; Extracellular region or secreted; Golgi apparatus; Plasma Membrane;
CLTC	Clathrin heavy chain 1 OS=Homo sapiens GN=CLTC PE=1 SV=5 - [CLH1_HUMAN]	Cytoskeleton; Cytosol; Endosome; Extracellular region or secreted; Golgi apparatus; Lysosome; Plasma Membrane;
DNAJB4	DnaJ homolog subfamily B member 4 OS=Homo sapiens GN=DNAJB4 PE=1 SV=1 - [DNJB4_HUMAN]	Cytosol; Extracellular region or secreted; Plasma Membrane;
EEF1A1	Elongation factor 1-alpha 1 OS=Homo sapiens GN=EEF1A1 PE=1 SV=1 - [EF1A1_HUMAN]	Cytoskeleton; Cytosol; Extracellular region or secreted; Lysosome; Nucleus; Plasma Membrane;
EEF2	Elongation factor 2 OS=Homo sapiens GN=EEF2 PE=1 SV=4 - [EF2_HUMAN]	Cytosol; Extracellular region or secreted; Nucleus; Plasma Membrane;
EHD1	EH domain-containing protein 1 OS=Homo sapiens GN=EHD1 PE=1 SV=2 - [EHD1_HUMAN]	Endosome; Extracellular region or secreted; Plasma Membrane;
ENO1	Alpha-enolase OS=Homo sapiens GN=ENO1 PE=1 SV=2 - [ENOA_HUMAN]	Cytosol; Extracellular region or secreted; Nucleus; Plasma Membrane;
EPB41	Protein 4.1 OS=Homo sapiens GN=EPB41 PE=1 SV=4 - [41_HUMAN]	Cytoskeleton; Cytosol; Nucleus; Plasma Membrane;
EPB42	Erythrocyte membrane protein band 4.2 OS=Homo sapiens GN=EPB42 PE=1 SV=3 - [EPB42_HUMAN]	Cytoskeleton; Plasma Membrane;
EZR	Ezrin OS=Homo sapiens GN=EZR PE=1 SV=4 - [EZRI_HUMAN]	Cytoskeleton; Cytosol; Endosome; Extracellular region or secreted; Nucleus; Plasma Membrane;
FLOT1	Flotillin-1 OS=Homo sapiens GN=FLOT1 PE=1 SV=3 - [FLOT1_HUMAN]	Cytoskeleton; Endosome; Extracellular region or secreted; Lysosome; Plasma Membrane;
FLOT2	Flotillin-2 OS=Homo sapiens GN=FLOT2 PE=1 SV=2 - [FLOT2_HUMAN]	Endosome; Extracellular region or secreted; Plasma Membrane;
G6PD	Glucose-6-phosphate 1-dehydrogenase OS=Homo sapiens GN=G6PD PE=1 SV=4 - [G6PD_HUMAN]	Cytosol; Extracellular region or secreted; Nucleus; Plasma Membrane;
GAPDH	Glyceraldehyde-3-phosphate dehydrogenase OS=Homo sapiens GN=GAPDH PE=1 SV=3 - [G3P_HUMAN]	Cytoskeleton; Cytosol; Extracellular region or secreted; Nucleus; Plasma Membrane;
GNAI2	Guanine nucleotide-binding protein G(i) subunit alpha-2 OS=Homo sapiens GN=GNAI2 PE=1 SV=3 - [GNAI2_HUMAN]	Cytoskeleton; Cytosol; Extracellular region or secreted; Nucleus; Plasma Membrane;
GNAI3	Guanine nucleotide-binding protein G(k) subunit alpha OS=Homo sapiens GN=GNAI3 PE=1 SV=3 - [GNAI3_HUMAN]	Cytoskeleton; Extracellular region or secreted; Golgi apparatus; Lysosome; Nucleus; Plasma Membrane;
GNB1	Guanine nucleotide-binding protein G(I)/G(S)/G(T) subunit beta-1 OS=Homo sapiens GN=GNB1 PE=1 SV=3 - [GBB1_HUMAN]	Cytosol; Extracellular region or secreted; Lysosome; Plasma Membrane;
GNB2	Guanine nucleotide-binding protein G(I)/G(S)/G(T) subunit beta-2 OS=Homo sapiens GN=GNB2 PE=1 SV=3 - [GBB2_HUMAN]	Cytosol; Extracellular region or secreted; Lysosome; Plasma Membrane;
GPI	Glucose-6-phosphate isomerase OS=Homo sapiens GN=GPI PE=1 SV=4 - [G6PI_HUMAN]	Cytosol; Extracellular region or secreted; Nucleus; Plasma Membrane;
HSP90AA1	Heat shock protein HSP 90-alpha OS=Homo sapiens GN=HSP90AA1 PE=1 SV=5 - [HS90A_HUMAN]	Cytosol; Extracellular region or secreted; Lysosome; Nucleus; Plasma Membrane;
HSP90AB1	Heat shock protein HSP 90-beta OS=Homo sapiens GN=HSP90AB1 PE=1 SV=4 - [HS90B_HUMAN]	Cytosol; Extracellular region or secreted; Lysosome; Mitochondrion; Nucleus; Plasma Membrane;
HSPA5	78 kDa glucose-regulated protein OS=Homo sapiens GN=HSPA5 PE=1 SV=2 - [GRP78_HUMAN]	Endoplasmic reticulum; Extracellular region or secreted; Mitochondrion; Nucleus; Plasma Membrane;
HSPA8	Heat shock cognate 71 kDa protein OS=Homo sapiens GN=HSPA8 PE=1 SV=1 - [HSP7C_HUMAN]	Cytosol; Endosome; Extracellular region or secreted; Lysosome; Nucleus; Plasma Membrane;
ITGB1	Integrin beta-1 OS=Homo sapiens GN=ITGB1 PE=1 SV=2 - [ITB1_HUMAN]	Endosome; Extracellular region or secreted; Plasma Membrane;
LAMTOR1	Ragulator complex protein LAMTOR1 OS=Homo sapiens GN=LAMTOR1 PE=1 SV=2 - [LTOR1_HUMAN]	Endosome; Extracellular region or secreted; Lysosome; Plasma Membrane;
LCP1	Plastin-2 OS=Homo sapiens GN=LCP1 PE=1 SV=6 - [PLSL_HUMAN]	Cytoskeleton; Cytosol; Extracellular region or secreted; Plasma Membrane;
MSN	Moesin OS=Homo sapiens GN=MSN PE=1 SV=3 - [MOES_HUMAN]	Cytoskeleton; Cytosol; Extracellular region or secreted; Nucleus; Plasma Membrane;
MYH9	Myosin-9 OS=Homo sapiens GN=MYH9 PE=1 SV=4 - [MYH9_HUMAN]	Cytoskeleton; Cytosol; Extracellular region or secreted; Nucleus; Plasma Membrane;
NAPA	Alpha-soluble NSF attachment protein OS=Homo sapiens GN=NAPA PE=1 SV=3 - [SNAA_HUMAN]	Cytosol; Extracellular region or secreted; Golgi apparatus; Plasma Membrane;
PDCD6IP	Programmed cell death 6-interacting protein OS=Homo sapiens GN=PDCD6IP PE=1 SV=1 - [PDC6I_HUMAN]	Cytoskeleton; Cytosol; Endoplasmic reticulum; Extracellular region or secreted; Plasma Membrane;
PI4K2A	Phosphatidylinositol 4-kinase type 2-alpha OS=Homo sapiens GN=PI4K2A PE=1 SV=1 - [P4K2A_HUMAN]	Cytosol; Endosome; Golgi apparatus; Lysosome; Mitochondrion; Plasma Membrane;
RAB10	Ras-related protein Rab-10 OS=Homo sapiens GN=RAB10 PE=1 SV=1 - [RAB10_HUMAN]	Cytosol; Endoplasmic reticulum; Endosome; Extracellular region or secreted; Golgi apparatus; Plasma Membrane;
RAB21	Ras-related protein Rab-21 OS=Homo sapiens GN=RAB21 PE=1 SV=3 - [RAB21_HUMAN]	Cytosol; Endoplasmic reticulum; Endosome; Extracellular region or secreted; Golgi apparatus; Plasma Membrane;
RAB5B	Ras-related protein Rab-5B OS=Homo sapiens GN=RAB5B PE=1 SV=1 - [RAB5B_HUMAN]	Endosome; Extracellular region or secreted; Plasma Membrane;
RAB5C	Ras-related protein Rab-5C OS=Homo sapiens GN=RAB5C PE=1 SV=2 - [RAB5C_HUMAN]	Endosome; Extracellular region or secreted; Lysosome; Plasma Membrane;
RAB7A	Ras-related protein Rab-7a OS=Homo sapiens GN=RAB7A PE=1 SV=1 - [RAB7A_HUMAN]	Cytosol; Endosome; Extracellular region or secreted; Golgi apparatus; Lysosome; Plasma Membrane;
RAB8A	Ras-related protein Rab-8A OS=Homo sapiens GN=RAB8A PE=1 SV=1 - [RAB8A_HUMAN]	Cytoskeleton; Cytosol; Endosome; Extracellular region or secreted; Golgi apparatus; Plasma Membrane;
RAP1A	Ras-related protein Rap-1A OS=Homo sapiens GN=RAP1A PE=1 SV=1 - [RAP1A_HUMAN]	Cytosol; Endosome; Extracellular region or secreted; Plasma Membrane;
RAP1B	Ras-related protein Rap-1b OS=Homo sapiens GN=RAP1B PE=1 SV=1 - [RAP1B_HUMAN]	Cytosol; Extracellular region or secreted; Lysosome; Plasma Membrane;
SLC16A1	Monocarboxylate transporter 1 OS=Homo sapiens GN=SLC16A1 PE=1 SV=3 - [MOT1_HUMAN]	Cytoskeleton; Extracellular region or secreted; Mitochondrion; Plasma Membrane;
SLC29A1	Equilibrative nucleoside transporter 1 OS=Homo sapiens GN=SLC29A1 PE=1 SV=3 - [S29A1_HUMAN]	Plasma Membrane;
SLC2A1	Solute carrier family 2, facilitated glucose transporter member 1 OS=Homo sapiens GN=SLC2A1 PE=1 SV=2 - [GTR1_HUMAN]	Cytoskeleton; Cytosol; Extracellular region or secreted; Golgi apparatus; Nucleus; Plasma Membrane;
SLC3A2	4F2 cell-surface antigen heavy chain OS=Homo sapiens GN=SLC3A2 PE=1 SV=3 - [4F2_HUMAN]	Cytosol; Extracellular region or secreted; Nucleus; Plasma Membrane;
SLC4A1	Band 3 anion transport protein OS=Homo sapiens GN=SLC4A1 PE=1 SV=3 - [B3AT_HUMAN]	Cytoskeleton; Extracellular region or secreted; Plasma Membrane;
SPTB	Spectrin beta chain, erythrocytic OS=Homo sapiens GN=SPTB PE=1 SV=5 - [SPTB1_HUMAN]	Cytoskeleton; Cytosol; Golgi apparatus; Plasma Membrane;
STOM	Erythrocyte band 7 integral membrane protein OS=Homo sapiens GN=STOM PE=1 SV=3 - [STOM_HUMAN]	Cytoskeleton; Cytosol; Endoplasmic reticulum; Extracellular region or secreted; Lysosome; Mitochondrion; Plasma Membrane;
TLN1	Talin-1 OS=Homo sapiens GN=TLN1 PE=1 SV=3 - [TLN1_HUMAN]	Cytoskeleton; Cytosol; Extracellular region or secreted; Plasma Membrane;
GNB2L1	Guanine nucleotide-binding protein subunit beta-2-like 1 OS=Homo sapiens GN=GNB2L1 PE=1 SV=3 - [GBLP_HUMAN]	Cytosol; Extracellular region or secreted; Mitochondrion; Nucleus; Plasma Membrane;
HSPD1	60 kDa heat shock protein, mitochondrial OS=Homo sapiens GN=HSPD1 PE=1 SV=2 - [CH60_HUMAN]	Cytosol; Endosome; Extracellular region or secreted; Mitochondrion; Plasma Membrane;
SLC1A5	Neutral amino acid transporter B(0) OS=Homo sapiens GN=SLC1A5 PE=1 SV=2 - [AAAT_HUMAN]	Extracellular region or secreted; Plasma Membrane;
SLC7A5	Large neutral amino acids transporter small subunit 1 OS=Homo sapiens GN=SLC7A5 PE=1 SV=2 - [LAT1_HUMAN]	Cytosol; Extracellular region or secreted; Plasma Membrane;
TFRC	Transferrin receptor protein 1 OS=Homo sapiens GN=TFRC PE=1 SV=2 - [TFR1_HUMAN]	Endosome; Extracellular region or secreted; Plasma Membrane;
ABCB6	ATP-binding cassette sub-family B member 6, mitochondrial OS=Homo sapiens GN=ABCB6 PE=1 SV=1 - [ABCB6_HUMAN]	Cytosol; Endoplasmic reticulum; Endosome; Extracellular region or secreted; Golgi apparatus; Mitochondrion; Nucleus; Plasma Membrane;
ANXA5	Annexin A5 OS=Homo sapiens GN=ANXA5 PE=1 SV=2 - [ANXA5_HUMAN]	Cytosol; Extracellular region or secreted; Plasma Membrane;
AQP1	Aquaporin-1 OS=Homo sapiens GN=AQP1 PE=1 SV=3 - [AQP1_HUMAN]	Extracellular region or secreted; Nucleus; Plasma Membrane;
ATP1B3	Sodium/potassium-transporting ATPase subunit beta-3 OS=Homo sapiens GN=ATP1B3 PE=1 SV=1 - [AT1B3_HUMAN]	Extracellular region or secreted; Plasma Membrane;
ATP6V0D1	V-type proton ATPase subunit d 1 OS=Homo sapiens GN=ATP6V0D1 PE=1 SV=1 - [VA0D1_HUMAN]	Endosome; Extracellular region or secreted; Lysosome; Plasma Membrane;
ATP7A	Copper-transporting ATPase 1 OS=Homo sapiens GN=ATP7A PE=1 SV=3 - [ATP7A_HUMAN]	Cytosol; Endoplasmic reticulum; Endosome; Golgi apparatus; Nucleus; Plasma Membrane;
BCAM	Basal cell adhesion molecule OS=Homo sapiens GN=BCAM PE=1 SV=2 - [BCAM_HUMAN]	Extracellular region or secreted; Plasma Membrane;
CD82	CD82 antigen OS=Homo sapiens GN=CD82 PE=1 SV=1 - [CD82_HUMAN]	Extracellular region or secreted; Plasma Membrane;
CPNE3	Copine-3 OS=Homo sapiens GN=CPNE3 PE=1 SV=1 - [CPNE3_HUMAN]	Cytosol; Extracellular region or secreted; Lysosome; Mitochondrion; Nucleus; Plasma Membrane;
CR1	Complement receptor type 1 OS=Homo sapiens GN=CR1 PE=1 SV=3 - [CR1_HUMAN]	Extracellular region or secreted; Plasma Membrane;
CYBRD1	Cytochrome b reductase 1 OS=Homo sapiens GN=CYBRD1 PE=1 SV=1 - [CYBR1_HUMAN]	Extracellular region or secreted; Lysosome; Plasma Membrane;
DNAJC5	DnaJ homolog subfamily C member 5 OS=Homo sapiens GN=DNAJC5 PE=1 SV=1 - [DNJC5_HUMAN]	Extracellular region or secreted; Lysosome; Mitochondrion; Plasma Membrane;
DSP	Desmoplakin OS=Homo sapiens GN=DSP PE=1 SV=3 - [DESP_HUMAN]	Cytoskeleton; Extracellular region or secreted; Nucleus; Plasma Membrane;
ERMAP	Erythroid membrane-associated protein OS=Homo sapiens GN=ERMAP PE=1 SV=1 - [ERMAP_HUMAN]	Plasma Membrane;
F11R	Junctional adhesion molecule A OS=Homo sapiens GN=F11R PE=1 SV=1 - [JAM1_HUMAN]	Extracellular region or secreted; Plasma Membrane;
FABP5	Fatty acid-binding protein, epidermal OS=Homo sapiens GN=FABP5 PE=1 SV=3 - [FABP5_HUMAN]	Cytosol; Extracellular region or secreted; Lysosome; Nucleus; Plasma Membrane;
FLNA	Filamin-A OS=Homo sapiens GN=FLNA PE=1 SV=4 - [FLNA_HUMAN]	Cytoskeleton; Cytosol; Extracellular region or secreted; Nucleus; Plasma Membrane;
GNAS	Guanine nucleotide-binding protein G(s) subunit alpha isoforms short OS=Homo sapiens GN=GNAS PE=1 SV=1 - [GNAS2_HUMAN]	Cytosol; Extracellular region or secreted; Golgi apparatus; Plasma Membrane;
GYPA	Glycophorin-A OS=Homo sapiens GN=GYPA PE=1 SV=2 - [GLPA_HUMAN]	Extracellular region or secreted; Plasma Membrane;
GYPC	Glycophorin-C OS=Homo sapiens GN=GYPC PE=1 SV=1 - [GLPC_HUMAN]	Cytoskeleton; Plasma Membrane;
IQGAP1	Ras GTPase-activating-like protein IQGAP1 OS=Homo sapiens GN=IQGAP1 PE=1 SV=1 - [IQGA1_HUMAN]	Cytoskeleton; Cytosol; Extracellular region or secreted; Nucleus; Plasma Membrane;
KEL	Kell blood group glycoprotein OS=Homo sapiens GN=KEL PE=1 SV=2 - [KELL_HUMAN]	Plasma Membrane;
RAB14	Ras-related protein Rab-14 OS=Homo sapiens GN=RAB14 PE=1 SV=4 - [RAB14_HUMAN]	Cytosol; Endoplasmic reticulum; Endosome; Extracellular region or secreted; Golgi apparatus; Lysosome; Plasma Membrane;
RAB35	Ras-related protein Rab-35 OS=Homo sapiens GN=RAB35 PE=1 SV=1 - [RAB35_HUMAN]	Cytosol; Endosome; Extracellular region or secreted; Mitochondrion; Plasma Membrane;
RAB8B	Ras-related protein Rab-8B OS=Homo sapiens GN=RAB8B PE=1 SV=2 - [RAB8B_HUMAN]	Endosome; Extracellular region or secreted; Mitochondrion; Nucleus; Peroxisome; Plasma Membrane;
RHAG	Ammonium transporter Rh type A OS=Homo sapiens GN=RHAG PE=1 SV=2 - [RHAG_HUMAN]	Plasma Membrane;
RHCE	Blood group Rh(CE) polypeptide OS=Homo sapiens GN=RHCE PE=1 SV=2 - [RHCE_HUMAN]	Plasma Membrane;
RHOG	Rho-related GTP-binding protein RhoG OS=Homo sapiens GN=RHOG PE=1 SV=1 - [RHOG_HUMAN]	Cytosol; Endoplasmic reticulum; Extracellular region or secreted; Plasma Membrane;
S100A6	Protein S100-A6 OS=Homo sapiens GN=S100A6 PE=1 SV=1 - [S10A6_HUMAN]	Cytosol; Extracellular region or secreted; Nucleus; Plasma Membrane;
S100A8	Protein S100-A8 OS=Homo sapiens GN=S100A8 PE=1 SV=1 - [S10A8_HUMAN]	Cytoskeleton; Cytosol; Extracellular region or secreted; Nucleus; Plasma Membrane;
SEMA7A	Semaphorin-7A OS=Homo sapiens GN=SEMA7A PE=1 SV=1 - [SEM7A_HUMAN]	Plasma Membrane;
SLC2A4	Solute carrier family 2, facilitated glucose transporter member 4 OS=Homo sapiens GN=SLC2A4 PE=1 SV=1 - [GTR4_HUMAN]	Cytosol; Endosome; Extracellular region or secreted; Golgi apparatus; Plasma Membrane;
SLC30A1	Zinc transporter 1 OS=Homo sapiens GN=SLC30A1 PE=1 SV=3 - [ZNT1_HUMAN]	Endoplasmic reticulum; Golgi apparatus; Nucleus; Plasma Membrane;
SLC40A1	Solute carrier family 40 member 1 OS=Homo sapiens GN=SLC40A1 PE=1 SV=1 - [S40A1_HUMAN]	Cytosol; Nucleus; Plasma Membrane;
SLC43A1	Large neutral amino acids transporter small subunit 3 OS=Homo sapiens GN=SLC43A1 PE=1 SV=1 - [LAT3_HUMAN]	Plasma Membrane;
STX6	Syntaxin-6 OS=Homo sapiens GN=STX6 PE=1 SV=1 - [STX6_HUMAN]	Cytosol; Endosome; Golgi apparatus; Nucleus; Plasma Membrane;
STX7	Syntaxin-7 OS=Homo sapiens GN=STX7 PE=1 SV=4 - [STX7_HUMAN]	Endosome; Extracellular region or secreted; Lysosome; Plasma Membrane;
TMBIM1	Protein lifeguard 3 OS=Homo sapiens GN=TMBIM1 PE=1 SV=2 - [LFG3_HUMAN]	Endosome; Extracellular region or secreted; Golgi apparatus; Lysosome; Plasma Membrane;
TMEM30A	Cell cycle control protein 50A OS=Homo sapiens GN=TMEM30A PE=1 SV=1 - [CC50A_HUMAN]	Endoplasmic reticulum; Golgi apparatus; Lysosome; Plasma Membrane;
VAMP3	Vesicle-associated membrane protein 3 OS=Homo sapiens GN=VAMP3 PE=1 SV=3 - [VAMP3_HUMAN]	Cytosol; Endosome; Golgi apparatus; Plasma Membrane;
VAMP7	Vesicle-associated membrane protein 7 OS=Homo sapiens GN=VAMP7 PE=1 SV=3 - [VAMP7_HUMAN]	Endoplasmic reticulum; Endosome; Extracellular region or secreted; Golgi apparatus; Lysosome; Plasma Membrane;
ACTN1	Alpha-actinin-1 OS=Homo sapiens GN=ACTN1 PE=1 SV=2 - [ACTN1_HUMAN]	Cytoskeleton; Cytosol; Extracellular region or secreted; Plasma Membrane;
AMBP	Protein AMBP OS=Homo sapiens GN=AMBP PE=1 SV=1 - [AMBP_HUMAN]	Extracellular region or secreted; Plasma Membrane;
ANXA1	Annexin A1 OS=Homo sapiens GN=ANXA1 PE=1 SV=2 - [ANXA1_HUMAN]	Cytosol; Endosome; Extracellular region or secreted; Lysosome; Mitochondrion; Nucleus; Plasma Membrane;
ANXA3	Annexin A3 OS=Homo sapiens GN=ANXA3 PE=1 SV=3 - [ANXA3_HUMAN]	Cytosol; Extracellular region or secreted; Plasma Membrane;
APOE	Apolipoprotein E OS=Homo sapiens GN=APOE PE=1 SV=1 - [APOE_HUMAN]	Endoplasmic reticulum; Endosome; Extracellular region or secreted; Golgi apparatus; Nucleus; Plasma Membrane;
APOM	Apolipoprotein M OS=Homo sapiens GN=APOM PE=1 SV=2 - [APOM_HUMAN]	Extracellular region or secreted; Plasma Membrane;
ARF5	ADP-ribosylation factor 5 OS=Homo sapiens GN=ARF5 PE=1 SV=2 - [ARF5_HUMAN]	Extracellular region or secreted; Golgi apparatus; Plasma Membrane;
ATP11B	Probable phospholipid-transporting ATPase IF OS=Homo sapiens GN=ATP11B PE=1 SV=2 - [AT11B_HUMAN]	Endoplasmic reticulum; Endosome; Golgi apparatus; Lysosome; Nucleus; Plasma Membrane;
ATP6V0A2	V-type proton ATPase 116 kDa subunit a isoform 2 OS=Homo sapiens GN=ATP6V0A2 PE=1 SV=2 - [VPP2_HUMAN]	Endosome; Lysosome; Plasma Membrane;
ATRN	Attractin OS=Homo sapiens GN=ATRN PE=1 SV=2 - [ATRN_HUMAN]	Extracellular region or secreted; Plasma Membrane;
AZGP1	Zinc-alpha-2-glycoprotein OS=Homo sapiens GN=AZGP1 PE=1 SV=2 - [ZA2G_HUMAN]	Extracellular region or secreted; Nucleus; Plasma Membrane;
B2M	Beta-2-microglobulin OS=Homo sapiens GN=B2M PE=1 SV=1 - [B2MG_HUMAN]	Cytosol; Endoplasmic reticulum; Endosome; Extracellular region or secreted; Golgi apparatus; Plasma Membrane;
BASP1	Brain acid soluble protein 1 OS=Homo sapiens GN=BASP1 PE=1 SV=2 - [BASP1_HUMAN]	Cytoskeleton; Extracellular region or secreted; Nucleus; Plasma Membrane;
BSG	Basigin OS=Homo sapiens GN=BSG PE=1 SV=2 - [BASI_HUMAN]	Extracellular region or secreted; Golgi apparatus; Mitochondrion; Plasma Membrane;
CD36	Platelet glycoprotein 4 OS=Homo sapiens GN=CD36 PE=1 SV=2 - [CD36_HUMAN]	Extracellular region or secreted; Golgi apparatus; Plasma Membrane;
CD5	T-cell surface glycoprotein CD5 OS=Homo sapiens GN=CD5 PE=1 SV=2 - [CD5_HUMAN]	Plasma Membrane;
CDSN	Corneodesmosin OS=Homo sapiens GN=CDSN PE=1 SV=3 - [CDSN_HUMAN]	Extracellular region or secreted; Plasma Membrane;
CLCN3	H(+)/Cl(-) exchange transporter 3 OS=Homo sapiens GN=CLCN3 PE=1 SV=2 - [CLCN3_HUMAN]	Endosome; Golgi apparatus; Plasma Membrane;
CORO1A	Coronin-1A OS=Homo sapiens GN=CORO1A PE=1 SV=4 - [COR1A_HUMAN]	Cytoskeleton; Cytosol; Endosome; Extracellular region or secreted; Plasma Membrane;
CSTA	Cystatin-A OS=Homo sapiens GN=CSTA PE=1 SV=1 - [CYTA_HUMAN]	Cytosol; Extracellular region or secreted; Plasma Membrane;
CTSG	Cathepsin G OS=Homo sapiens GN=CTSG PE=1 SV=2 - [CATG_HUMAN]	Extracellular region or secreted; Lysosome; Nucleus; Plasma Membrane;
CYBB	Cytochrome b-245 heavy chain OS=Homo sapiens GN=CYBB PE=1 SV=2 - [CY24B_HUMAN]	Endoplasmic reticulum; Golgi apparatus; Mitochondrion; Nucleus; Plasma Membrane;
DSC1	Desmocollin-1 OS=Homo sapiens GN=DSC1 PE=1 SV=2 - [DSC1_HUMAN]	Extracellular region or secreted; Plasma Membrane;
DSG1	Desmoglein-1 OS=Homo sapiens GN=DSG1 PE=1 SV=2 - [DSG1_HUMAN]	Cytosol; Extracellular region or secreted; Plasma Membrane;
EWSR1	RNA-binding protein EWS OS=Homo sapiens GN=EWSR1 PE=1 SV=1 - [EWS_HUMAN]	Nucleus; Plasma Membrane;
FLG	Filaggrin OS=Homo sapiens GN=FLG PE=1 SV=3 - [FILA_HUMAN]	Cytoskeleton; Cytosol; Nucleus; Plasma Membrane;
FN1	Fibronectin OS=Homo sapiens GN=FN1 PE=1 SV=4 - [FINC_HUMAN]	Endoplasmic reticulum; Extracellular region or secreted; Plasma Membrane;
HLA-A	HLA class I histocompatibility antigen, A-23 alpha chain OS=Homo sapiens GN=HLA-A PE=1 SV=1 - [1A23_HUMAN]	Endoplasmic reticulum; Endosome; Golgi apparatus; Plasma Membrane;
HLA-A	HLA class I histocompatibility antigen, A-68 alpha chain OS=Homo sapiens GN=HLA-A PE=1 SV=4 - [1A68_HUMAN]	Endoplasmic reticulum; Endosome; Golgi apparatus; Plasma Membrane;
HLA-C	HLA class I histocompatibility antigen, Cw-12 alpha chain OS=Homo sapiens GN=HLA-C PE=1 SV=2 - [1C12_HUMAN]	Endoplasmic reticulum; Endosome; Extracellular region or secreted; Golgi apparatus; Plasma Membrane;
HRG	Histidine-rich glycoprotein OS=Homo sapiens GN=HRG PE=1 SV=1 - [HRG_HUMAN]	Endosome; Extracellular region or secreted; Lysosome; Plasma Membrane;
HRNR	Hornerin OS=Homo sapiens GN=HRNR PE=1 SV=2 - [HORN_HUMAN]	Extracellular region or secreted; Lysosome; Nucleus; Plasma Membrane;
ITGA2B	Integrin alpha-IIb OS=Homo sapiens GN=ITGA2B PE=1 SV=3 - [ITA2B_HUMAN]	Extracellular region or secreted; Plasma Membrane;
ITGA4	Integrin alpha-4 OS=Homo sapiens GN=ITGA4 PE=1 SV=3 - [ITA4_HUMAN]	Extracellular region or secreted; Plasma Membrane;
ITGAM	Integrin alpha-M OS=Homo sapiens GN=ITGAM PE=1 SV=2 - [ITAM_HUMAN]	Extracellular region or secreted; Plasma Membrane;
ITGB2	Integrin beta-2 OS=Homo sapiens GN=ITGB2 PE=1 SV=2 - [ITB2_HUMAN]	Extracellular region or secreted; Plasma Membrane;
ITGB3	Integrin beta-3 OS=Homo sapiens GN=ITGB3 PE=1 SV=2 - [ITB3_HUMAN]	Extracellular region or secreted; Nucleus; Plasma Membrane;
JUP	Junction plakoglobin OS=Homo sapiens GN=JUP PE=1 SV=3 - [PLAK_HUMAN]	Cytoskeleton; Cytosol; Extracellular region or secreted; Nucleus; Plasma Membrane;
KLKB1	Plasma kallikrein OS=Homo sapiens GN=KLKB1 PE=1 SV=1 - [KLKB1_HUMAN]	Extracellular region or secreted; Plasma Membrane;
LAMP2	Lysosome-associated membrane glycoprotein 2 OS=Homo sapiens GN=LAMP2 PE=1 SV=2 - [LAMP2_HUMAN]	Endosome; Extracellular region or secreted; Golgi apparatus; Lysosome; Plasma Membrane;
LCK	Tyrosine-protein kinase Lck OS=Homo sapiens GN=LCK PE=1 SV=6 - [LCK_HUMAN]	Cytoskeleton; Cytosol; Extracellular region or secreted; Plasma Membrane;
LRP1	Prolow-density lipoprotein receptor-related protein 1 OS=Homo sapiens GN=LRP1 PE=1 SV=2 - [LRP1_HUMAN]	Cytosol; Endosome; Lysosome; Nucleus; Plasma Membrane;
M6PR	Cation-dependent mannose-6-phosphate receptor OS=Homo sapiens GN=M6PR PE=1 SV=1 - [MPRD_HUMAN]	Endosome; Golgi apparatus; Lysosome; Plasma Membrane;
MYO1G	Unconventional myosin-Ig OS=Homo sapiens GN=MYO1G PE=1 SV=2 - [MYO1G_HUMAN]	Cytoskeleton; Extracellular region or secreted; Plasma Membrane;
OLFM4	Olfactomedin-4 OS=Homo sapiens GN=OLFM4 PE=1 SV=1 - [OLFM4_HUMAN]	Extracellular region or secreted; Mitochondrion; Plasma Membrane;
PRTN3	Myeloblastin OS=Homo sapiens GN=PRTN3 PE=1 SV=3 - [PRTN3_HUMAN]	Cytosol; Extracellular region or secreted; Lysosome; Plasma Membrane;
PTPRA	Receptor-type tyrosine-protein phosphatase alpha OS=Homo sapiens GN=PTPRA PE=1 SV=2 - [PTPRA_HUMAN]	Extracellular region or secreted; Plasma Membrane;
PTPRC	Receptor-type tyrosine-protein phosphatase C OS=Homo sapiens GN=PTPRC PE=1 SV=2 - [PTPRC_HUMAN]	Extracellular region or secreted; Plasma Membrane;
RAC2	Ras-related C3 botulinum toxin substrate 2 OS=Homo sapiens GN=RAC2 PE=1 SV=1 - [RAC2_HUMAN]	Cytosol; Extracellular region or secreted; Nucleus; Plasma Membrane;
S100A12	Protein S100-A12 OS=Homo sapiens GN=S100A12 PE=1 SV=2 - [S10AC_HUMAN]	Cytoskeleton; Cytosol; Extracellular region or secreted; Nucleus; Plasma Membrane;
S100A9	Protein S100-A9 OS=Homo sapiens GN=S100A9 PE=1 SV=1 - [S10A9_HUMAN]	Cytoskeleton; Cytosol; Extracellular region or secreted; Nucleus; Plasma Membrane;
SDCBP	Syntenin-1 OS=Homo sapiens GN=SDCBP PE=1 SV=1 - [SDCB1_HUMAN]	Cytoskeleton; Cytosol; Endoplasmic reticulum; Extracellular region or secreted; Lysosome; Nucleus; Plasma Membrane;
SERINC1	Serine incorporator 1 OS=Homo sapiens GN=SERINC1 PE=1 SV=1 - [SERC1_HUMAN]	Endoplasmic reticulum; Extracellular region or secreted; Plasma Membrane;
SHROOM3	Protein Shroom3 OS=Homo sapiens GN=SHROOM3 PE=1 SV=2 - [SHRM3_HUMAN]	Cytoskeleton; Plasma Membrane;
SLC11A2	Natural resistance-associated macrophage protein 2 OS=Homo sapiens GN=SLC11A2 PE=1 SV=2 - [NRAM2_HUMAN]	Endosome; Golgi apparatus; Lysosome; Mitochondrion; Nucleus; Plasma Membrane;
SLC2A2	Solute carrier family 2, facilitated glucose transporter member 2 OS=Homo sapiens GN=SLC2A2 PE=1 SV=1 - [GTR2_HUMAN]	Plasma Membrane;
SLC2A3	Solute carrier family 2, facilitated glucose transporter member 3 OS=Homo sapiens GN=SLC2A3 PE=1 SV=1 - [GTR3_HUMAN]	Extracellular region or secreted; Plasma Membrane;
SLC6A9	Sodium- and chloride-dependent glycine transporter 1 OS=Homo sapiens GN=SLC6A9 PE=2 SV=3 - [SC6A9_HUMAN]	Plasma Membrane;
SLC7A1	High affinity cationic amino acid transporter 1 OS=Homo sapiens GN=SLC7A1 PE=1 SV=1 - [CTR1_HUMAN]	Plasma Membrane;
SLC9A3R1	Na(+)/H(+) exchange regulatory cofactor NHE-RF1 OS=Homo sapiens GN=SLC9A3R1 PE=1 SV=4 - [NHRF1_HUMAN]	Cytoskeleton; Extracellular region or secreted; Plasma Membrane;
SMIM1	Small integral membrane protein 1 OS=Homo sapiens GN=SMIM1 PE=1 SV=1 - [SMIM1_HUMAN]	Extracellular region or secreted; Plasma Membrane;
SPN	Leukosialin OS=Homo sapiens GN=SPN PE=1 SV=1 - [LEUK_HUMAN]	Extracellular region or secreted; Plasma Membrane;
SPRR2E	Small proline-rich protein 2E OS=Homo sapiens GN=SPRR2E PE=2 SV=2 - [SPR2E_HUMAN]	Cytosol; Plasma Membrane;
STEAP3	Metalloreductase STEAP3 OS=Homo sapiens GN=STEAP3 PE=1 SV=2 - [STEA3_HUMAN]	Endosome; Plasma Membrane;
STX8	Syntaxin-8 OS=Homo sapiens GN=STX8 PE=1 SV=2 - [STX8_HUMAN]	Cytosol; Endoplasmic reticulum; Endosome; Golgi apparatus; Lysosome; Plasma Membrane;
TGM3	Protein-glutamine gamma-glutamyltransferase E OS=Homo sapiens GN=TGM3 PE=1 SV=4 - [TGM3_HUMAN]	Extracellular region or secreted; Plasma Membrane;
TM9SF2	Transmembrane 9 superfamily member 2 OS=Homo sapiens GN=TM9SF2 PE=1 SV=1 - [TM9S2_HUMAN]	Endosome; Extracellular region or secreted; Plasma Membrane;
UBC	Polyubiquitin-C OS=Homo sapiens GN=UBC PE=1 SV=3 - [UBC_HUMAN]	Cytosol; Endoplasmic reticulum; Endosome; Extracellular region or secreted; Mitochondrion; Nucleus; Plasma Membrane;
VAMP8	Vesicle-associated membrane protein 8 OS=Homo sapiens GN=VAMP8 PE=1 SV=1 - [VAMP8_HUMAN]	Cytosol; Endosome; Extracellular region or secreted; Lysosome; Plasma Membrane;
VIM	Vimentin OS=Homo sapiens GN=VIM PE=1 SV=4 - [VIME_HUMAN]	Cytoskeleton; Cytosol; Extracellular region or secreted; Peroxisome; Plasma Membrane;

## Sheet: cytosol
Gene Name	Description	Subcellular location (GO annotation)
ACTB	Actin, cytoplasmic 1 OS=Homo sapiens GN=ACTB PE=1 SV=1 - [ACTB_HUMAN]	Cytoskeleton; Cytosol; Extracellular region or secreted; Nucleus; Plasma Membrane;
ACTG1	Actin, cytoplasmic 2 OS=Homo sapiens GN=ACTG1 PE=1 SV=1 - [ACTG_HUMAN]	Cytoskeleton; Cytosol; Extracellular region or secreted; Nucleus; Plasma Membrane;
ACTR2	Actin-related protein 2 OS=Homo sapiens GN=ACTR2 PE=1 SV=1 - [ARP2_HUMAN]	Cytoskeleton; Cytosol; Extracellular region or secreted; Lysosome;
ACTR3	Actin-related protein 3 OS=Homo sapiens GN=ACTR3 PE=1 SV=3 - [ARP3_HUMAN]	Cytoskeleton; Cytosol; Extracellular region or secreted;
ALDOA	Fructose-bisphosphate aldolase A OS=Homo sapiens GN=ALDOA PE=1 SV=2 - [ALDOA_HUMAN]	Cytoskeleton; Cytosol; Extracellular region or secreted; Nucleus;
ALDOC	Fructose-bisphosphate aldolase C OS=Homo sapiens GN=ALDOC PE=1 SV=2 - [ALDOC_HUMAN]	Cytoskeleton; Cytosol; Extracellular region or secreted; Mitochondrion;
ANK1	Ankyrin-1 OS=Homo sapiens GN=ANK1 PE=1 SV=3 - [ANK1_HUMAN]	Cytoskeleton; Cytosol; Endoplasmic reticulum; Nucleus; Plasma Membrane;
ANXA7	Annexin A7 OS=Homo sapiens GN=ANXA7 PE=1 SV=3 - [ANXA7_HUMAN]	Cytosol; Endoplasmic reticulum; Extracellular region or secreted; Nucleus; Plasma Membrane;
APEH	Acylamino-acid-releasing enzyme OS=Homo sapiens GN=APEH PE=1 SV=4 - [ACPH_HUMAN]	Cytosol; Extracellular region or secreted; Nucleus;
ARPC2	Actin-related protein 2/3 complex subunit 2 OS=Homo sapiens GN=ARPC2 PE=1 SV=1 - [ARPC2_HUMAN]	Cytoskeleton; Cytosol; Endosome; Extracellular region or secreted; Plasma Membrane;
ATP6V0A1	V-type proton ATPase 116 kDa subunit a isoform 1 OS=Homo sapiens GN=ATP6V0A1 PE=1 SV=3 - [VPP1_HUMAN]	Cytosol; Endosome; Extracellular region or secreted; Golgi apparatus; Lysosome; Nucleus; Plasma Membrane;
ATP6V1B2	V-type proton ATPase subunit B, brain isoform OS=Homo sapiens GN=ATP6V1B2 PE=1 SV=3 - [VATB2_HUMAN]	Cytosol; Extracellular region or secreted; Lysosome; Plasma Membrane;
BLVRB	Flavin reductase (NADPH) OS=Homo sapiens GN=BLVRB PE=1 SV=3 - [BLVRB_HUMAN]	Cytosol; Extracellular region or secreted; Nucleus; Plasma Membrane;
CA1	Carbonic anhydrase 1 OS=Homo sapiens GN=CA1 PE=1 SV=2 - [CAH1_HUMAN]	Cytosol; Extracellular region or secreted;
CA2	Carbonic anhydrase 2 OS=Homo sapiens GN=CA2 PE=1 SV=2 - [CAH2_HUMAN]	Cytosol; Extracellular region or secreted; Plasma Membrane;
CALR	Calreticulin OS=Homo sapiens GN=CALR PE=1 SV=1 - [CALR_HUMAN]	Cytosol; Endoplasmic reticulum; Extracellular region or secreted; Golgi apparatus; Nucleus; Plasma Membrane;
CAPZB	F-actin-capping protein subunit beta OS=Homo sapiens GN=CAPZB PE=1 SV=4 - [CAPZB_HUMAN]	Cytoskeleton; Cytosol; Extracellular region or secreted;
CAT	Catalase OS=Homo sapiens GN=CAT PE=1 SV=3 - [CATA_HUMAN]	Cytosol; Endoplasmic reticulum; Extracellular region or secreted; Golgi apparatus; Lysosome; Mitochondrion; Peroxisome; Plasma Membrane;
CD44	CD44 antigen OS=Homo sapiens GN=CD44 PE=1 SV=3 - [CD44_HUMAN]	Cytosol; Extracellular region or secreted; Golgi apparatus; Plasma Membrane;
CDC42	Cell division control protein 42 homolog OS=Homo sapiens GN=CDC42 PE=1 SV=2 - [CDC42_HUMAN]	Cytoskeleton; Cytosol; Endoplasmic reticulum; Extracellular region or secreted; Golgi apparatus; Plasma Membrane;
CLTC	Clathrin heavy chain 1 OS=Homo sapiens GN=CLTC PE=1 SV=5 - [CLH1_HUMAN]	Cytoskeleton; Cytosol; Endosome; Extracellular region or secreted; Golgi apparatus; Lysosome; Plasma Membrane;
DNAJB4	DnaJ homolog subfamily B member 4 OS=Homo sapiens GN=DNAJB4 PE=1 SV=1 - [DNJB4_HUMAN]	Cytosol; Extracellular region or secreted; Plasma Membrane;
EEF1A1	Elongation factor 1-alpha 1 OS=Homo sapiens GN=EEF1A1 PE=1 SV=1 - [EF1A1_HUMAN]	Cytoskeleton; Cytosol; Extracellular region or secreted; Lysosome; Nucleus; Plasma Membrane;
EEF2	Elongation factor 2 OS=Homo sapiens GN=EEF2 PE=1 SV=4 - [EF2_HUMAN]	Cytosol; Extracellular region or secreted; Nucleus; Plasma Membrane;
ENO1	Alpha-enolase OS=Homo sapiens GN=ENO1 PE=1 SV=2 - [ENOA_HUMAN]	Cytosol; Extracellular region or secreted; Nucleus; Plasma Membrane;
EPB41	Protein 4.1 OS=Homo sapiens GN=EPB41 PE=1 SV=4 - [41_HUMAN]	Cytoskeleton; Cytosol; Nucleus; Plasma Membrane;
EZR	Ezrin OS=Homo sapiens GN=EZR PE=1 SV=4 - [EZRI_HUMAN]	Cytoskeleton; Cytosol; Endosome; Extracellular region or secreted; Nucleus; Plasma Membrane;
FTH1	Ferritin heavy chain OS=Homo sapiens GN=FTH1 PE=1 SV=2 - [FRIH_HUMAN]	Cytosol; Extracellular region or secreted; Lysosome; Nucleus;
G6PD	Glucose-6-phosphate 1-dehydrogenase OS=Homo sapiens GN=G6PD PE=1 SV=4 - [G6PD_HUMAN]	Cytosol; Extracellular region or secreted; Nucleus; Plasma Membrane;
GAPDH	Glyceraldehyde-3-phosphate dehydrogenase OS=Homo sapiens GN=GAPDH PE=1 SV=3 - [G3P_HUMAN]	Cytoskeleton; Cytosol; Extracellular region or secreted; Nucleus; Plasma Membrane;
GDI2	Rab GDP dissociation inhibitor beta OS=Homo sapiens GN=GDI2 PE=1 SV=2 - [GDIB_HUMAN]	Cytosol; Extracellular region or secreted; Lysosome;
GNAI2	Guanine nucleotide-binding protein G(i) subunit alpha-2 OS=Homo sapiens GN=GNAI2 PE=1 SV=3 - [GNAI2_HUMAN]	Cytoskeleton; Cytosol; Extracellular region or secreted; Nucleus; Plasma Membrane;
GNB1	Guanine nucleotide-binding protein G(I)/G(S)/G(T) subunit beta-1 OS=Homo sapiens GN=GNB1 PE=1 SV=3 - [GBB1_HUMAN]	Cytosol; Extracellular region or secreted; Lysosome; Plasma Membrane;
GNB2	Guanine nucleotide-binding protein G(I)/G(S)/G(T) subunit beta-2 OS=Homo sapiens GN=GNB2 PE=1 SV=3 - [GBB2_HUMAN]	Cytosol; Extracellular region or secreted; Lysosome; Plasma Membrane;
GPI	Glucose-6-phosphate isomerase OS=Homo sapiens GN=GPI PE=1 SV=4 - [G6PI_HUMAN]	Cytosol; Extracellular region or secreted; Nucleus; Plasma Membrane;
HBA1	Hemoglobin subunit alpha OS=Homo sapiens GN=HBA1 PE=1 SV=2 - [HBA_HUMAN]	Cytosol; Extracellular region or secreted;
HBB	Hemoglobin subunit beta OS=Homo sapiens GN=HBB PE=1 SV=2 - [HBB_HUMAN]	Cytosol; Extracellular region or secreted;
HBD	Hemoglobin subunit delta OS=Homo sapiens GN=HBD PE=1 SV=2 - [HBD_HUMAN]	Cytosol; Extracellular region or secreted;
HBG1	Hemoglobin subunit gamma-1 OS=Homo sapiens GN=HBG1 PE=1 SV=2 - [HBG1_HUMAN]	Cytosol;
HBG2	Hemoglobin subunit gamma-2 OS=Homo sapiens GN=HBG2 PE=1 SV=2 - [HBG2_HUMAN]	Cytosol; Extracellular region or secreted;
HBM	Hemoglobin subunit mu OS=Homo sapiens GN=HBM PE=2 SV=1 - [HBM_HUMAN]	Cytosol; Extracellular region or secreted;
HSP90AA1	Heat shock protein HSP 90-alpha OS=Homo sapiens GN=HSP90AA1 PE=1 SV=5 - [HS90A_HUMAN]	Cytosol; Extracellular region or secreted; Lysosome; Nucleus; Plasma Membrane;
HSP90AB1	Heat shock protein HSP 90-beta OS=Homo sapiens GN=HSP90AB1 PE=1 SV=4 - [HS90B_HUMAN]	Cytosol; Extracellular region or secreted; Lysosome; Mitochondrion; Nucleus; Plasma Membrane;
HSPA8	Heat shock cognate 71 kDa protein OS=Homo sapiens GN=HSPA8 PE=1 SV=1 - [HSP7C_HUMAN]	Cytosol; Endosome; Extracellular region or secreted; Lysosome; Nucleus; Plasma Membrane;
LCP1	Plastin-2 OS=Homo sapiens GN=LCP1 PE=1 SV=6 - [PLSL_HUMAN]	Cytoskeleton; Cytosol; Extracellular region or secreted; Plasma Membrane;
LDHA	L-lactate dehydrogenase A chain OS=Homo sapiens GN=LDHA PE=1 SV=2 - [LDHA_HUMAN]	Cytosol; Extracellular region or secreted; Nucleus;
LDHB	L-lactate dehydrogenase B chain OS=Homo sapiens GN=LDHB PE=1 SV=2 - [LDHB_HUMAN]	Cytosol; Extracellular region or secreted; Mitochondrion;
MSN	Moesin OS=Homo sapiens GN=MSN PE=1 SV=3 - [MOES_HUMAN]	Cytoskeleton; Cytosol; Extracellular region or secreted; Nucleus; Plasma Membrane;
MYH9	Myosin-9 OS=Homo sapiens GN=MYH9 PE=1 SV=4 - [MYH9_HUMAN]	Cytoskeleton; Cytosol; Extracellular region or secreted; Nucleus; Plasma Membrane;
NAPA	Alpha-soluble NSF attachment protein OS=Homo sapiens GN=NAPA PE=1 SV=3 - [SNAA_HUMAN]	Cytosol; Extracellular region or secreted; Golgi apparatus; Plasma Membrane;
PDCD6IP	Programmed cell death 6-interacting protein OS=Homo sapiens GN=PDCD6IP PE=1 SV=1 - [PDC6I_HUMAN]	Cytoskeleton; Cytosol; Endoplasmic reticulum; Extracellular region or secreted; Plasma Membrane;
PGD	6-phosphogluconate dehydrogenase, decarboxylating OS=Homo sapiens GN=PGD PE=1 SV=3 - [6PGD_HUMAN]	Cytosol; Extracellular region or secreted; Nucleus;
PGK1	Phosphoglycerate kinase 1 OS=Homo sapiens GN=PGK1 PE=1 SV=3 - [PGK1_HUMAN]	Cytosol; Extracellular region or secreted;
PI4K2A	Phosphatidylinositol 4-kinase type 2-alpha OS=Homo sapiens GN=PI4K2A PE=1 SV=1 - [P4K2A_HUMAN]	Cytosol; Endosome; Golgi apparatus; Lysosome; Mitochondrion; Plasma Membrane;
PNP	Purine nucleoside phosphorylase OS=Homo sapiens GN=PNP PE=1 SV=2 - [PNPH_HUMAN]	Cytoskeleton; Cytosol; Extracellular region or secreted; Nucleus;
PPIA	Peptidyl-prolyl cis-trans isomerase A OS=Homo sapiens GN=PPIA PE=1 SV=2 - [PPIA_HUMAN]	Cytosol; Extracellular region or secreted; Nucleus;
PRDX1	Peroxiredoxin-1 OS=Homo sapiens GN=PRDX1 PE=1 SV=1 - [PRDX1_HUMAN]	Cytosol; Extracellular region or secreted; Mitochondrion; Nucleus;
PRDX2	Peroxiredoxin-2 OS=Homo sapiens GN=PRDX2 PE=1 SV=5 - [PRDX2_HUMAN]	Cytosol; Extracellular region or secreted;
PSMA1	Proteasome subunit alpha type-1 OS=Homo sapiens GN=PSMA1 PE=1 SV=1 - [PSA1_HUMAN]	Cytoskeleton; Cytosol; Extracellular region or secreted; Nucleus;
PSMA2	Proteasome subunit alpha type-2 OS=Homo sapiens GN=PSMA2 PE=1 SV=2 - [PSA2_HUMAN]	Cytosol; Extracellular region or secreted; Nucleus;
PSMA3	Proteasome subunit alpha type-3 OS=Homo sapiens GN=PSMA3 PE=1 SV=2 - [PSA3_HUMAN]	Cytosol; Extracellular region or secreted; Nucleus;
PSMA4	Proteasome subunit alpha type-4 OS=Homo sapiens GN=PSMA4 PE=1 SV=1 - [PSA4_HUMAN]	Cytosol; Extracellular region or secreted; Nucleus;
PSMA5	Proteasome subunit alpha type-5 OS=Homo sapiens GN=PSMA5 PE=1 SV=3 - [PSA5_HUMAN]	Cytosol; Extracellular region or secreted; Nucleus;
PSMA6	Proteasome subunit alpha type-6 OS=Homo sapiens GN=PSMA6 PE=1 SV=1 - [PSA6_HUMAN]	Cytosol; Extracellular region or secreted; Nucleus;
PSMA7	Proteasome subunit alpha type-7 OS=Homo sapiens GN=PSMA7 PE=1 SV=1 - [PSA7_HUMAN]	Cytosol; Extracellular region or secreted; Nucleus;
PSMB1	Proteasome subunit beta type-1 OS=Homo sapiens GN=PSMB1 PE=1 SV=2 - [PSB1_HUMAN]	Cytosol; Extracellular region or secreted; Nucleus;
PSMB3	Proteasome subunit beta type-3 OS=Homo sapiens GN=PSMB3 PE=1 SV=2 - [PSB3_HUMAN]	Cytosol; Extracellular region or secreted; Nucleus;
PSMB4	Proteasome subunit beta type-4 OS=Homo sapiens GN=PSMB4 PE=1 SV=4 - [PSB4_HUMAN]	Cytosol; Extracellular region or secreted; Nucleus;
PSMB5	Proteasome subunit beta type-5 OS=Homo sapiens GN=PSMB5 PE=1 SV=3 - [PSB5_HUMAN]	Cytoskeleton; Cytosol; Extracellular region or secreted; Nucleus;
PSMB6	Proteasome subunit beta type-6 OS=Homo sapiens GN=PSMB6 PE=1 SV=4 - [PSB6_HUMAN]	Cytosol; Extracellular region or secreted; Nucleus;
RAB10	Ras-related protein Rab-10 OS=Homo sapiens GN=RAB10 PE=1 SV=1 - [RAB10_HUMAN]	Cytosol; Endoplasmic reticulum; Endosome; Extracellular region or secreted; Golgi apparatus; Plasma Membrane;
RAB1A	Ras-related protein Rab-1A OS=Homo sapiens GN=RAB1A PE=1 SV=3 - [RAB1A_HUMAN]	Cytosol; Endoplasmic reticulum; Endosome; Extracellular region or secreted; Golgi apparatus;
RAB1B	Ras-related protein Rab-1B OS=Homo sapiens GN=RAB1B PE=1 SV=1 - [RAB1B_HUMAN]	Cytosol; Endoplasmic reticulum; Extracellular region or secreted; Golgi apparatus; Mitochondrion;
RAB21	Ras-related protein Rab-21 OS=Homo sapiens GN=RAB21 PE=1 SV=3 - [RAB21_HUMAN]	Cytosol; Endoplasmic reticulum; Endosome; Extracellular region or secreted; Golgi apparatus; Plasma Membrane;
RAB7A	Ras-related protein Rab-7a OS=Homo sapiens GN=RAB7A PE=1 SV=1 - [RAB7A_HUMAN]	Cytosol; Endosome; Extracellular region or secreted; Golgi apparatus; Lysosome; Plasma Membrane;
RAB8A	Ras-related protein Rab-8A OS=Homo sapiens GN=RAB8A PE=1 SV=1 - [RAB8A_HUMAN]	Cytoskeleton; Cytosol; Endosome; Extracellular region or secreted; Golgi apparatus; Plasma Membrane;
RAN	GTP-binding nuclear protein Ran OS=Homo sapiens GN=RAN PE=1 SV=3 - [RAN_HUMAN]	Cytoskeleton; Cytosol; Endosome; Extracellular region or secreted; Nucleus;
RAP1A	Ras-related protein Rap-1A OS=Homo sapiens GN=RAP1A PE=1 SV=1 - [RAP1A_HUMAN]	Cytosol; Endosome; Extracellular region or secreted; Plasma Membrane;
RAP1B	Ras-related protein Rap-1b OS=Homo sapiens GN=RAP1B PE=1 SV=1 - [RAP1B_HUMAN]	Cytosol; Extracellular region or secreted; Lysosome; Plasma Membrane;
RILP	Rab-interacting lysosomal protein OS=Homo sapiens GN=RILP PE=1 SV=1 - [RILP_HUMAN]	Cytoskeleton; Cytosol; Endosome; Lysosome; Mitochondrion;
RNH1	Ribonuclease inhibitor OS=Homo sapiens GN=RNH1 PE=1 SV=2 - [RINI_HUMAN]	Cytosol; Extracellular region or secreted; Nucleus;
RPL12	60S ribosomal protein L12 OS=Homo sapiens GN=RPL12 PE=1 SV=1 - [RL12_HUMAN]	Cytosol; Extracellular region or secreted;
RPL13	60S ribosomal protein L13 OS=Homo sapiens GN=RPL13 PE=1 SV=4 - [RL13_HUMAN]	Cytosol; Nucleus;
RPL15	60S ribosomal protein L15 OS=Homo sapiens GN=RPL15 PE=1 SV=2 - [RL15_HUMAN]	Cytosol; Extracellular region or secreted; Nucleus;
RPL18	60S ribosomal protein L18 OS=Homo sapiens GN=RPL18 PE=1 SV=2 - [RL18_HUMAN]	Cytosol; Endoplasmic reticulum; Nucleus;
RPL7	60S ribosomal protein L7 OS=Homo sapiens GN=RPL7 PE=1 SV=1 - [RL7_HUMAN]	Cytosol; Extracellular region or secreted; Nucleus;
RPS19	40S ribosomal protein S19 OS=Homo sapiens GN=RPS19 PE=1 SV=2 - [RS19_HUMAN]	Cytosol; Extracellular region or secreted; Nucleus;
SELENBP1	Selenium-binding protein 1 OS=Homo sapiens GN=SELENBP1 PE=1 SV=2 - [SBP1_HUMAN]	Cytosol; Extracellular region or secreted; Nucleus;
SLC2A1	Solute carrier family 2, facilitated glucose transporter member 1 OS=Homo sapiens GN=SLC2A1 PE=1 SV=2 - [GTR1_HUMAN]	Cytoskeleton; Cytosol; Extracellular region or secreted; Golgi apparatus; Nucleus; Plasma Membrane;
SLC3A2	4F2 cell-surface antigen heavy chain OS=Homo sapiens GN=SLC3A2 PE=1 SV=3 - [4F2_HUMAN]	Cytosol; Extracellular region or secreted; Nucleus; Plasma Membrane;
SOD1	Superoxide dismutase [Cu-Zn] OS=Homo sapiens GN=SOD1 PE=1 SV=2 - [SODC_HUMAN]	Cytosol; Extracellular region or secreted; Lysosome; Mitochondrion; Nucleus; Peroxisome;
SPTB	Spectrin beta chain, erythrocytic OS=Homo sapiens GN=SPTB PE=1 SV=5 - [SPTB1_HUMAN]	Cytoskeleton; Cytosol; Golgi apparatus; Plasma Membrane;
ST13	Hsc70-interacting protein OS=Homo sapiens GN=ST13 PE=1 SV=2 - [F10A1_HUMAN]	Cytosol; Extracellular region or secreted;
STOM	Erythrocyte band 7 integral membrane protein OS=Homo sapiens GN=STOM PE=1 SV=3 - [STOM_HUMAN]	Cytoskeleton; Cytosol; Endoplasmic reticulum; Extracellular region or secreted; Lysosome; Mitochondrion; Plasma Membrane;
TALDO1	Transaldolase OS=Homo sapiens GN=TALDO1 PE=1 SV=2 - [TALDO_HUMAN]	Cytosol; Extracellular region or secreted; Nucleus;
TLN1	Talin-1 OS=Homo sapiens GN=TLN1 PE=1 SV=3 - [TLN1_HUMAN]	Cytoskeleton; Cytosol; Extracellular region or secreted; Plasma Membrane;
TPI1	Triosephosphate isomerase OS=Homo sapiens GN=TPI1 PE=1 SV=3 - [TPIS_HUMAN]	Cytosol; Extracellular region or secreted; Nucleus;
TXN	Thioredoxin OS=Homo sapiens GN=TXN PE=1 SV=3 - [THIO_HUMAN]	Cytosol; Extracellular region or secreted; Mitochondrion; Nucleus;
VCP	Transitional endoplasmic reticulum ATPase OS=Homo sapiens GN=VCP PE=1 SV=4 - [TERA_HUMAN]	Cytosol; Endoplasmic reticulum; Extracellular region or secreted; Lysosome; Nucleus;
YWHAB	14-3-3 protein beta/alpha OS=Homo sapiens GN=YWHAB PE=1 SV=3 - [1433B_HUMAN]	Cytosol; Extracellular region or secreted; Mitochondrion; Nucleus;
YWHAE	14-3-3 protein epsilon OS=Homo sapiens GN=YWHAE PE=1 SV=1 - [1433E_HUMAN]	Cytoskeleton; Cytosol; Extracellular region or secreted; Mitochondrion; Nucleus;
YWHAQ	14-3-3 protein theta OS=Homo sapiens GN=YWHAQ PE=1 SV=1 - [1433T_HUMAN]	Cytosol; Extracellular region or secreted; Mitochondrion;
YWHAZ	14-3-3 protein zeta/delta OS=Homo sapiens GN=YWHAZ PE=1 SV=1 - [1433Z_HUMAN]	Cytosol; Extracellular region or secreted; Mitochondrion; Nucleus;
AHSP	Alpha-hemoglobin-stabilizing protein OS=Homo sapiens GN=AHSP PE=1 SV=1 - [AHSP_HUMAN]	Cytosol;
FTL	Ferritin light chain OS=Homo sapiens GN=FTL PE=1 SV=2 - [FRIL_HUMAN]	Cytosol; Extracellular region or secreted; Lysosome;
GNB2L1	Guanine nucleotide-binding protein subunit beta-2-like 1 OS=Homo sapiens GN=GNB2L1 PE=1 SV=3 - [GBLP_HUMAN]	Cytosol; Extracellular region or secreted; Mitochondrion; Nucleus; Plasma Membrane;
HSPD1	60 kDa heat shock protein, mitochondrial OS=Homo sapiens GN=HSPD1 PE=1 SV=2 - [CH60_HUMAN]	Cytosol; Endosome; Extracellular region or secreted; Mitochondrion; Plasma Membrane;
IDH2	Isocitrate dehydrogenase [NADP], mitochondrial OS=Homo sapiens GN=IDH2 PE=1 SV=2 - [IDHP_HUMAN]	Cytosol; Extracellular region or secreted; Mitochondrion; Peroxisome;
PTMA	Prothymosin alpha OS=Homo sapiens GN=PTMA PE=1 SV=2 - [PTMA_HUMAN]	Cytosol; Extracellular region or secreted; Nucleus;
RPL10	60S ribosomal protein L10 OS=Homo sapiens GN=RPL10 PE=1 SV=4 - [RL10_HUMAN]	Cytosol; Endoplasmic reticulum; Nucleus;
RPS2	40S ribosomal protein S2 OS=Homo sapiens GN=RPS2 PE=1 SV=2 - [RS2_HUMAN]	Cytosol; Extracellular region or secreted; Nucleus;
SLC7A5	Large neutral amino acids transporter small subunit 1 OS=Homo sapiens GN=SLC7A5 PE=1 SV=2 - [LAT1_HUMAN]	Cytosol; Extracellular region or secreted; Plasma Membrane;
ABCB6	ATP-binding cassette sub-family B member 6, mitochondrial OS=Homo sapiens GN=ABCB6 PE=1 SV=1 - [ABCB6_HUMAN]	Cytosol; Endoplasmic reticulum; Endosome; Extracellular region or secreted; Golgi apparatus; Mitochondrion; Nucleus; Plasma Membrane;
ACTN4	Alpha-actinin-4 OS=Homo sapiens GN=ACTN4 PE=1 SV=2 - [ACTN4_HUMAN]	Cytoskeleton; Cytosol; Extracellular region or secreted; Nucleus;
ANXA5	Annexin A5 OS=Homo sapiens GN=ANXA5 PE=1 SV=2 - [ANXA5_HUMAN]	Cytosol; Extracellular region or secreted; Plasma Membrane;
ARHGDIB	Rho GDP-dissociation inhibitor 2 OS=Homo sapiens GN=ARHGDIB PE=1 SV=3 - [GDIR2_HUMAN]	Cytoskeleton; Cytosol; Extracellular region or secreted;
ARPC4	Actin-related protein 2/3 complex subunit 4 OS=Homo sapiens GN=ARPC4 PE=1 SV=3 - [ARPC4_HUMAN]	Cytoskeleton; Cytosol; Extracellular region or secreted;
ATP7A	Copper-transporting ATPase 1 OS=Homo sapiens GN=ATP7A PE=1 SV=3 - [ATP7A_HUMAN]	Cytosol; Endoplasmic reticulum; Endosome; Golgi apparatus; Nucleus; Plasma Membrane;
CPNE3	Copine-3 OS=Homo sapiens GN=CPNE3 PE=1 SV=1 - [CPNE3_HUMAN]	Cytosol; Extracellular region or secreted; Lysosome; Mitochondrion; Nucleus; Plasma Membrane;
CSE1L	Exportin-2 OS=Homo sapiens GN=CSE1L PE=1 SV=3 - [XPO2_HUMAN]	Cytosol; Extracellular region or secreted; Nucleus;
DNAJB1	DnaJ homolog subfamily B member 1 OS=Homo sapiens GN=DNAJB1 PE=1 SV=4 - [DNJB1_HUMAN]	Cytosol; Extracellular region or secreted; Nucleus;
FABP5	Fatty acid-binding protein, epidermal OS=Homo sapiens GN=FABP5 PE=1 SV=3 - [FABP5_HUMAN]	Cytosol; Extracellular region or secreted; Lysosome; Nucleus; Plasma Membrane;
FLNA	Filamin-A OS=Homo sapiens GN=FLNA PE=1 SV=4 - [FLNA_HUMAN]	Cytoskeleton; Cytosol; Extracellular region or secreted; Nucleus; Plasma Membrane;
GABARAPL2	Gamma-aminobutyric acid receptor-associated protein-like 2 OS=Homo sapiens GN=GABARAPL2 PE=1 SV=1 - [GBRL2_HUMAN]	Cytosol; Golgi apparatus;
GNAS	Guanine nucleotide-binding protein G(s) subunit alpha isoforms short OS=Homo sapiens GN=GNAS PE=1 SV=1 - [GNAS2_HUMAN]	Cytosol; Extracellular region or secreted; Golgi apparatus; Plasma Membrane;
GYG1	Glycogenin-1 OS=Homo sapiens GN=GYG1 PE=1 SV=4 - [GLYG_HUMAN]	Cytosol; Extracellular region or secreted; Lysosome;
HSPA1A	Heat shock 70 kDa protein 1A OS=Homo sapiens GN=HSPA1A PE=1 SV=1 - [HS71A_HUMAN]	Cytoskeleton; Cytosol; Endoplasmic reticulum; Extracellular region or secreted; Mitochondrion; Nucleus;
IQGAP1	Ras GTPase-activating-like protein IQGAP1 OS=Homo sapiens GN=IQGAP1 PE=1 SV=1 - [IQGA1_HUMAN]	Cytoskeleton; Cytosol; Extracellular region or secreted; Nucleus; Plasma Membrane;
LTA4H	Leukotriene A-4 hydrolase OS=Homo sapiens GN=LTA4H PE=1 SV=2 - [LKHA4_HUMAN]	Cytosol; Extracellular region or secreted; Nucleus;
PSMB7	Proteasome subunit beta type-7 OS=Homo sapiens GN=PSMB7 PE=1 SV=1 - [PSB7_HUMAN]	Cytosol; Extracellular region or secreted; Nucleus;
RAB14	Ras-related protein Rab-14 OS=Homo sapiens GN=RAB14 PE=1 SV=4 - [RAB14_HUMAN]	Cytosol; Endoplasmic reticulum; Endosome; Extracellular region or secreted; Golgi apparatus; Lysosome; Plasma Membrane;
RAB35	Ras-related protein Rab-35 OS=Homo sapiens GN=RAB35 PE=1 SV=1 - [RAB35_HUMAN]	Cytosol; Endosome; Extracellular region or secreted; Mitochondrion; Plasma Membrane;
RHOG	Rho-related GTP-binding protein RhoG OS=Homo sapiens GN=RHOG PE=1 SV=1 - [RHOG_HUMAN]	Cytosol; Endoplasmic reticulum; Extracellular region or secreted; Plasma Membrane;
S100A6	Protein S100-A6 OS=Homo sapiens GN=S100A6 PE=1 SV=1 - [S10A6_HUMAN]	Cytosol; Extracellular region or secreted; Nucleus; Plasma Membrane;
S100A8	Protein S100-A8 OS=Homo sapiens GN=S100A8 PE=1 SV=1 - [S10A8_HUMAN]	Cytoskeleton; Cytosol; Extracellular region or secreted; Nucleus; Plasma Membrane;
SLC2A4	Solute carrier family 2, facilitated glucose transporter member 4 OS=Homo sapiens GN=SLC2A4 PE=1 SV=1 - [GTR4_HUMAN]	Cytosol; Endosome; Extracellular region or secreted; Golgi apparatus; Plasma Membrane;
SLC40A1	Solute carrier family 40 member 1 OS=Homo sapiens GN=SLC40A1 PE=1 SV=1 - [S40A1_HUMAN]	Cytosol; Nucleus; Plasma Membrane;
STX6	Syntaxin-6 OS=Homo sapiens GN=STX6 PE=1 SV=1 - [STX6_HUMAN]	Cytosol; Endosome; Golgi apparatus; Nucleus; Plasma Membrane;
VAMP3	Vesicle-associated membrane protein 3 OS=Homo sapiens GN=VAMP3 PE=1 SV=3 - [VAMP3_HUMAN]	Cytosol; Endosome; Golgi apparatus; Plasma Membrane;
VPS35	Vacuolar protein sorting-associated protein 35 OS=Homo sapiens GN=VPS35 PE=1 SV=2 - [VPS35_HUMAN]	Cytosol; Endosome; Extracellular region or secreted; Lysosome;
VTI1B	Vesicle transport through interaction with t-SNAREs homolog 1B OS=Homo sapiens GN=VTI1B PE=1 SV=3 - [VTI1B_HUMAN]	Cytosol; Endoplasmic reticulum; Endosome; Extracellular region or secreted; Golgi apparatus; Lysosome;
WDR1	WD repeat-containing protein 1 OS=Homo sapiens GN=WDR1 PE=1 SV=4 - [WDR1_HUMAN]	Cytoskeleton; Cytosol; Extracellular region or secreted;
ACTC1	Actin, alpha cardiac muscle 1 OS=Homo sapiens GN=ACTC1 PE=1 SV=1 - [ACTC_HUMAN]	Cytoskeleton; Cytosol; Extracellular region or secreted;
ACTN1	Alpha-actinin-1 OS=Homo sapiens GN=ACTN1 PE=1 SV=2 - [ACTN1_HUMAN]	Cytoskeleton; Cytosol; Extracellular region or secreted; Plasma Membrane;
ALAD	Delta-aminolevulinic acid dehydratase OS=Homo sapiens GN=ALAD PE=1 SV=1 - [HEM2_HUMAN]	Cytosol; Extracellular region or secreted; Nucleus;
ALYREF	THO complex subunit 4 OS=Homo sapiens GN=ALYREF PE=1 SV=3 - [THOC4_HUMAN]	Cytosol; Extracellular region or secreted; Nucleus;
ANXA1	Annexin A1 OS=Homo sapiens GN=ANXA1 PE=1 SV=2 - [ANXA1_HUMAN]	Cytosol; Endosome; Extracellular region or secreted; Lysosome; Mitochondrion; Nucleus; Plasma Membrane;
ANXA11	Annexin A11 OS=Homo sapiens GN=ANXA11 PE=1 SV=1 - [ANX11_HUMAN]	Cytoskeleton; Cytosol; Extracellular region or secreted; Lysosome; Nucleus;
ANXA3	Annexin A3 OS=Homo sapiens GN=ANXA3 PE=1 SV=3 - [ANXA3_HUMAN]	Cytosol; Extracellular region or secreted; Plasma Membrane;
ARPC1B	Actin-related protein 2/3 complex subunit 1B OS=Homo sapiens GN=ARPC1B PE=1 SV=3 - [ARC1B_HUMAN]	Cytoskeleton; Cytosol; Extracellular region or secreted;
B2M	Beta-2-microglobulin OS=Homo sapiens GN=B2M PE=1 SV=1 - [B2MG_HUMAN]	Cytosol; Endoplasmic reticulum; Endosome; Extracellular region or secreted; Golgi apparatus; Plasma Membrane;
BANF1	Barrier-to-autointegration factor OS=Homo sapiens GN=BANF1 PE=1 SV=1 - [BAF_HUMAN]	Cytosol; Extracellular region or secreted; Nucleus;
CASP14	Caspase-14 OS=Homo sapiens GN=CASP14 PE=1 SV=2 - [CASPE_HUMAN]	Cytoskeleton; Cytosol; Extracellular region or secreted; Nucleus;
CLU	Clusterin OS=Homo sapiens GN=CLU PE=1 SV=1 - [CLUS_HUMAN]	Cytosol; Endoplasmic reticulum; Extracellular region or secreted; Golgi apparatus; Mitochondrion; Nucleus;
CORO1A	Coronin-1A OS=Homo sapiens GN=CORO1A PE=1 SV=4 - [COR1A_HUMAN]	Cytoskeleton; Cytosol; Endosome; Extracellular region or secreted; Plasma Membrane;
CSTA	Cystatin-A OS=Homo sapiens GN=CSTA PE=1 SV=1 - [CYTA_HUMAN]	Cytosol; Extracellular region or secreted; Plasma Membrane;
DSG1	Desmoglein-1 OS=Homo sapiens GN=DSG1 PE=1 SV=2 - [DSG1_HUMAN]	Cytosol; Extracellular region or secreted; Plasma Membrane;
FLG	Filaggrin OS=Homo sapiens GN=FLG PE=1 SV=3 - [FILA_HUMAN]	Cytoskeleton; Cytosol; Nucleus; Plasma Membrane;
GC	Vitamin D-binding protein OS=Homo sapiens GN=GC PE=1 SV=1 - [VTDB_HUMAN]	Cytosol; Extracellular region or secreted; Lysosome;
HBE1	Hemoglobin subunit epsilon OS=Homo sapiens GN=HBE1 PE=1 SV=2 - [HBE_HUMAN]	Cytosol; Extracellular region or secreted;
HIST1H2BJ	Histone H2B type 1-J OS=Homo sapiens GN=HIST1H2BJ PE=1 SV=3 - [H2B1J_HUMAN]	Cytosol; Extracellular region or secreted; Nucleus;
HIST1H2BK	Histone H2B type 1-K OS=Homo sapiens GN=HIST1H2BK PE=1 SV=3 - [H2B1K_HUMAN]	Cytosol; Extracellular region or secreted; Nucleus;
JUP	Junction plakoglobin OS=Homo sapiens GN=JUP PE=1 SV=3 - [PLAK_HUMAN]	Cytoskeleton; Cytosol; Extracellular region or secreted; Nucleus; Plasma Membrane;
LCK	Tyrosine-protein kinase Lck OS=Homo sapiens GN=LCK PE=1 SV=6 - [LCK_HUMAN]	Cytoskeleton; Cytosol; Extracellular region or secreted; Plasma Membrane;
LCN2	Neutrophil gelatinase-associated lipocalin OS=Homo sapiens GN=LCN2 PE=1 SV=2 - [NGAL_HUMAN]	Cytosol; Extracellular region or secreted;
LRP1	Prolow-density lipoprotein receptor-related protein 1 OS=Homo sapiens GN=LRP1 PE=1 SV=2 - [LRP1_HUMAN]	Cytosol; Endosome; Lysosome; Nucleus; Plasma Membrane;
MVP	Major vault protein OS=Homo sapiens GN=MVP PE=1 SV=4 - [MVP_HUMAN]	Cytoskeleton; Cytosol; Extracellular region or secreted; Nucleus;
PFN1	Profilin-1 OS=Homo sapiens GN=PFN1 PE=1 SV=2 - [PROF1_HUMAN]	Cytoskeleton; Cytosol; Extracellular region or secreted; Nucleus;
PKM	Pyruvate kinase PKM OS=Homo sapiens GN=PKM PE=1 SV=4 - [KPYM_HUMAN]	Cytosol; Extracellular region or secreted; Mitochondrion; Nucleus;
PRTN3	Myeloblastin OS=Homo sapiens GN=PRTN3 PE=1 SV=3 - [PRTN3_HUMAN]	Cytosol; Extracellular region or secreted; Lysosome; Plasma Membrane;
PYGL	Glycogen phosphorylase, liver form OS=Homo sapiens GN=PYGL PE=1 SV=4 - [PYGL_HUMAN]	Cytosol; Extracellular region or secreted;
RAB11B	Ras-related protein Rab-11B OS=Homo sapiens GN=RAB11B PE=1 SV=4 - [RB11B_HUMAN]	Cytosol; Endosome; Extracellular region or secreted; Mitochondrion;
RAC2	Ras-related C3 botulinum toxin substrate 2 OS=Homo sapiens GN=RAC2 PE=1 SV=1 - [RAC2_HUMAN]	Cytosol; Extracellular region or secreted; Nucleus; Plasma Membrane;
RPL3	60S ribosomal protein L3 OS=Homo sapiens GN=RPL3 PE=1 SV=2 - [RL3_HUMAN]	Cytosol; Extracellular region or secreted; Nucleus;
RPS26	40S ribosomal protein S26 OS=Homo sapiens GN=RPS26 PE=1 SV=3 - [RS26_HUMAN]	Cytosol; Extracellular region or secreted; Nucleus;
S100A12	Protein S100-A12 OS=Homo sapiens GN=S100A12 PE=1 SV=2 - [S10AC_HUMAN]	Cytoskeleton; Cytosol; Extracellular region or secreted; Nucleus; Plasma Membrane;
S100A7	Protein S100-A7 OS=Homo sapiens GN=S100A7 PE=1 SV=4 - [S10A7_HUMAN]	Cytosol; Endoplasmic reticulum; Extracellular region or secreted; Lysosome; Nucleus;
S100A9	Protein S100-A9 OS=Homo sapiens GN=S100A9 PE=1 SV=1 - [S10A9_HUMAN]	Cytoskeleton; Cytosol; Extracellular region or secreted; Nucleus; Plasma Membrane;
SDCBP	Syntenin-1 OS=Homo sapiens GN=SDCBP PE=1 SV=1 - [SDCB1_HUMAN]	Cytoskeleton; Cytosol; Endoplasmic reticulum; Extracellular region or secreted; Lysosome; Nucleus; Plasma Membrane;
SNRPB	Small nuclear ribonucleoprotein-associated proteins B and B' OS=Homo sapiens GN=SNRPB PE=1 SV=2 - [RSMB_HUMAN]	Cytosol; Extracellular region or secreted; Nucleus;
SNRPD1	Small nuclear ribonucleoprotein Sm D1 OS=Homo sapiens GN=SNRPD1 PE=1 SV=1 - [SMD1_HUMAN]	Cytosol; Nucleus;
SNRPD2	Small nuclear ribonucleoprotein Sm D2 OS=Homo sapiens GN=SNRPD2 PE=1 SV=1 - [SMD2_HUMAN]	Cytosol; Extracellular region or secreted; Nucleus;
SNRPE	Small nuclear ribonucleoprotein E OS=Homo sapiens GN=SNRPE PE=1 SV=1 - [RUXE_HUMAN]	Cytosol; Extracellular region or secreted; Nucleus;
SNX3	Sorting nexin-3 OS=Homo sapiens GN=SNX3 PE=1 SV=3 - [SNX3_HUMAN]	Cytosol; Endosome; Extracellular region or secreted;
SPRR2E	Small proline-rich protein 2E OS=Homo sapiens GN=SPRR2E PE=2 SV=2 - [SPR2E_HUMAN]	Cytosol; Plasma Membrane;
SRSF2	Serine/arginine-rich splicing factor 2 OS=Homo sapiens GN=SRSF2 PE=1 SV=4 - [SRSF2_HUMAN]	Cytosol; Extracellular region or secreted; Nucleus;
STX8	Syntaxin-8 OS=Homo sapiens GN=STX8 PE=1 SV=2 - [STX8_HUMAN]	Cytosol; Endoplasmic reticulum; Endosome; Golgi apparatus; Lysosome; Plasma Membrane;
TKT	Transketolase OS=Homo sapiens GN=TKT PE=1 SV=3 - [TKT_HUMAN]	Cytosol; Extracellular region or secreted; Nucleus; Peroxisome;
TMSB4X	Thymosin beta-4 OS=Homo sapiens GN=TMSB4X PE=1 SV=2 - [TYB4_HUMAN]	Cytoskeleton; Cytosol; Extracellular region or secreted; Nucleus;
UBC	Polyubiquitin-C OS=Homo sapiens GN=UBC PE=1 SV=3 - [UBC_HUMAN]	Cytosol; Endoplasmic reticulum; Endosome; Extracellular region or secreted; Mitochondrion; Nucleus; Plasma Membrane;
VAMP8	Vesicle-associated membrane protein 8 OS=Homo sapiens GN=VAMP8 PE=1 SV=1 - [VAMP8_HUMAN]	Cytosol; Endosome; Extracellular region or secreted; Lysosome; Plasma Membrane;
VIM	Vimentin OS=Homo sapiens GN=VIM PE=1 SV=4 - [VIME_HUMAN]	Cytoskeleton; Cytosol; Extracellular region or secreted; Peroxisome; Plasma Membrane;
YBX1	Nuclease-sensitive element-binding protein 1 OS=Homo sapiens GN=YBX1 PE=1 SV=3 - [YBOX1_HUMAN]	Cytosol; Extracellular region or secreted; Nucleus;
