# Supplementary material for: Proteomics study of human cord blood reticulocyte-derived exosomes
Source: Sci Rep. 2018 Sep 19;8:14046. doi: 10.1038/s41598-018-32386-2 (PMC6145868; doi:10.1038/s41598-018-32386-2)
Supplement: Supplementary file 5 — Supplementary Table S4 [file 41598_2018_32386_MOESM5_ESM.xlsx]

## Sheet: sheet1
Gene Name	Description
ABCB6	ATP-binding cassette sub-family B member 6, mitochondrial
ACTB	Actin, cytoplasmic 1
ACTC1	Actin, alpha cardiac muscle 1
ACTG1	Actin, cytoplasmic 2
ACTN1	Alpha-actinin-1
ACTR2	Actin-related protein 2
ACTR3	Actin-related protein 3
AHSG	Alpha-2-HS-glycoprotein
AHSP	Alpha-hemoglobin-stabilizing protein
ALAD	Delta-aminolevulinic acid dehydratase
ALDOA	Fructose-bisphosphate aldolase A
ANXA1	Annexin A1
ANXA11	Annexin A11
ANXA3	Annexin A3
ANXA5	Annexin A5
ANXA6	Annexin A6
ANXA7	Annexin A7
APEH	Acylamino-acid-releasing enzyme
AQP1	Aquaporin-1
ARF5	ADP-ribosylation factor 5
ARHGDIB	Rho GDP-dissociation inhibitor 2
ARPC1B	Actin-related protein 2/3 complex subunit 1B
ARPC2	Actin-related protein 2/3 complex subunit 2
ARPC4	Actin-related protein 2/3 complex subunit 4
ATG9A	Autophagy-related protein 9A
ATP1A1	Sodium/potassium-transporting ATPase subunit alpha-1
ATP1B3	Sodium/potassium-transporting ATPase subunit beta-3
ATP2B4	Plasma membrane calcium-transporting ATPase 4
ATP5A1	ATP synthase subunit alpha, mitochondrial
ATP5B	ATP synthase subunit beta, mitochondrial
ATP6AP1	V-type proton ATPase subunit S1
ATP6V0A1	V-type proton ATPase 116 kDa subunit a isoform 1
ATP6V0A2	V-type proton ATPase 116 kDa subunit a isoform 2
ATP6V0D1	V-type proton ATPase subunit d 1
ATP6V1B2	V-type proton ATPase subunit B, brain isoform
B2M	Beta-2-microglobulin
BANF1	Barrier-to-autointegration factor
BLVRB	Flavin reductase (NADPH)
BROX	BRO1 domain-containing protein BROX
BSG	Basigin
CA1	Carbonic anhydrase 1
CA2	Carbonic anhydrase 2
CALM1	Calmodulin
CALR	Calreticulin
CAP1	Adenylyl cyclase-associated protein 1
CAPZB	F-actin-capping protein subunit beta
CAT	Catalase
CD36	Platelet glycoprotein 4
CD44	CD44 antigen
CD59	CD59 glycoprotein
CD82	CD82 antigen
CDC42	Cell division control protein 42 homolog
CLCN3	H(+)/Cl(-) exchange transporter 3
CLTC	Clathrin heavy chain 1
CLU	Clusterin
CORO1A	Coronin-1A
CPNE3	Copine-3
CSE1L	Exportin-2
DNAJB4	DnaJ homolog subfamily B member 4
DNAJC5	DnaJ homolog subfamily C member 5
EEF1A1	Elongation factor 1-alpha 1
EEF2	Elongation factor 2
ENO1	Alpha-enolase
EPB42	Erythrocyte membrane protein band 4.2
ERMAP	Erythroid membrane-associated protein
EWSR1	RNA-binding protein EWS
FABP5	Fatty acid-binding protein, epidermal
FECH	Ferrochelatase, mitochondrial
FERMT3	Fermitin family homolog 3
FLNA	Filamin-A
FLOT1	Flotillin-1
FLOT2	Flotillin-2
FN1	Fibronectin
FTH1	Ferritin heavy chain
GABARAPL2	Gamma-aminobutyric acid receptor-associated protein-like 2
GAPDH	Glyceraldehyde-3-phosphate dehydrogenase
GDI2	Rab GDP dissociation inhibitor beta
GNAI2	Guanine nucleotide-binding protein G(i) subunit alpha-2
GNAI3	Guanine nucleotide-binding protein G(k) subunit alpha
GNB1	Guanine nucleotide-binding protein G(I)/G(S)/G(T) subunit beta-1
GNB2	Guanine nucleotide-binding protein G(I)/G(S)/G(T) subunit beta-2
GNB2L1	Guanine nucleotide-binding protein subunit beta-2-like 1
GOLGA7	Golgin subfamily A member 7
GPI	Glucose-6-phosphate isomerase
GYPC	Glycophorin-C
H2AFY	Core histone macro-H2A.1
H2AFZ	Histone H2A.Z
HBA1	Hemoglobin subunit alpha
HBB	Hemoglobin subunit beta
HBE1	Hemoglobin subunit epsilon
HIST1H1B	Histone H1.5
HNRNPA2B1	Heterogeneous nuclear ribonucleoproteins A2/B1
HNRNPK	Heterogeneous nuclear ribonucleoprotein K
HSP90AA1	Heat shock protein HSP 90-alpha
HSP90AB1	Heat shock protein HSP 90-beta
HSPA1A	Heat shock 70 kDa protein 1A
HSPA5	78 kDa glucose-regulated protein
HSPA8	Heat shock cognate 71 kDa protein
HSPA9	Stress-70 protein, mitochondrial
HSPD1	60 kDa heat shock protein, mitochondrial
IDH2	Isocitrate dehydrogenase [NADP], mitochondrial
ITGA2B	Integrin alpha-IIb
ITGA4	Integrin alpha-4
ITGB1	Integrin beta-1
ITIH2	Inter-alpha-trypsin inhibitor heavy chain H2
JUP	Junction plakoglobin
LAMTOR1	Ragulator complex protein LAMTOR1
LCP1	Plastin-2
LDHA	L-lactate dehydrogenase A chain
LGALS3BP	Galectin-3-binding protein
M6PR	Cation-dependent mannose-6-phosphate receptor
MARCH8	E3 ubiquitin-protein ligase MARCH8
MSN	Moesin
MVP	Major vault protein
MYH9	Myosin-9
NAPA	Alpha-soluble NSF attachment protein
OLFM4	Olfactomedin-4
PDCD6IP	Programmed cell death 6-interacting protein
PFN1	Profilin-1
PGD	6-phosphogluconate dehydrogenase, decarboxylating
PGK1	Phosphoglycerate kinase 1
PI4K2A	Phosphatidylinositol 4-kinase type 2-alpha
PKM	Pyruvate kinase PKM
PNP	Purine nucleoside phosphorylase
PPIA	Peptidyl-prolyl cis-trans isomerase A
PRDX1	Peroxiredoxin-1
PRDX2	Peroxiredoxin-2
PSMA3	Proteasome subunit alpha type-3
PSMA6	Proteasome subunit alpha type-6
PSMA7	Proteasome subunit alpha type-7
PSMB1	Proteasome subunit beta type-1
PTPRA	Receptor-type tyrosine-protein phosphatase alpha
PTPRC	Receptor-type tyrosine-protein phosphatase C
PYGL	Glycogen phosphorylase, liver form
RAB10	Ras-related protein Rab-10
RAB11B	Ras-related protein Rab-11B
RAB14	Ras-related protein Rab-14
RAB1A	Ras-related protein Rab-1A
RAB1B	Ras-related protein Rab-1B
RAB21	Ras-related protein Rab-21
RAB35	Ras-related protein Rab-35
RAB5B	Ras-related protein Rab-5B
RAB5C	Ras-related protein Rab-5C
RAB7A	Ras-related protein Rab-7a
RAB8A	Ras-related protein Rab-8A
RAB8B	Ras-related protein Rab-8B
RAC2	Ras-related C3 botulinum toxin substrate 2
RAN	GTP-binding nuclear protein Ran
RAP1B	Ras-related protein Rap-1b
RHAG	Ammonium transporter Rh type A
RHOG	Rho-related GTP-binding protein RhoG
RPL10	60S ribosomal protein L10
RPL12	60S ribosomal protein L12
RPL13	60S ribosomal protein L13
RPL15	60S ribosomal protein L15
RPL18	60S ribosomal protein L18
RPL3	60S ribosomal protein L3
RPL7	60S ribosomal protein L7
RPS2	40S ribosomal protein S2
RPS26	40S ribosomal protein S26
S100A8	Protein S100-A8
S100A9	Protein S100-A9
SDCBP	Syntenin-1
SERINC1	Serine incorporator 1
SERPINF1	Pigment epithelium-derived factor
SLC11A2	Natural resistance-associated macrophage protein 2
SLC16A1	Monocarboxylate transporter 1
SLC1A5	Neutral amino acid transporter B(0)
SLC2A3	Solute carrier family 2, facilitated glucose transporter member 3
SLC2A4	Solute carrier family 2, facilitated glucose transporter member 4
SLC30A1	Zinc transporter 1
SLC3A2	4F2 cell-surface antigen heavy chain
SLC40A1	Solute carrier family 40 member 1
SLC43A3	Solute carrier family 43 member 3
SLC4A1	Band 3 anion transport protein
SLC6A9	Sodium- and chloride-dependent glycine transporter 1
SLC7A1	High affinity cationic amino acid transporter 1
SLC7A5	Large neutral amino acids transporter small subunit 1
SNRPD1	Small nuclear ribonucleoprotein Sm D1
SNRPD2	Small nuclear ribonucleoprotein Sm D2
SNX3	Sorting nexin-3
SOD1	Superoxide dismutase [Cu-Zn]
SPN	Leukosialin
SPTB	Spectrin beta chain, erythrocytic
SRSF2	Serine/arginine-rich splicing factor 2
ST13	Hsc70-interacting protein
STEAP3	Metalloreductase STEAP3
STOM	Erythrocyte band 7 integral membrane protein
STX6	Syntaxin-6
STX7	Syntaxin-7
STX8	Syntaxin-8
SYNGR2	Synaptogyrin-2
TALDO1	Transaldolase
TFRC	Transferrin receptor protein 1
TKT	Transketolase
TM9SF2	Transmembrane 9 superfamily member 2
TMEM30A	Cell cycle control protein 50A
TPI1	Triosephosphate isomerase
TXN	Thioredoxin
VAMP3	Vesicle-associated membrane protein 3
VAMP7	Vesicle-associated membrane protein 7
VAMP8	Vesicle-associated membrane protein 8
VCP	Transitional endoplasmic reticulum ATPase
VTI1B	Vesicle transport through interaction with t-SNAREs homolog 1B
WBP2	WW domain-binding protein 2
WDR1	WD repeat-containing protein 1
YWHAB	14-3-3 protein beta/alpha
YWHAE	14-3-3 protein epsilon
YWHAQ	14-3-3 protein theta
YWHAZ	14-3-3 protein zeta/delta
