# Supplementary material for: Proteomics study of human cord blood reticulocyte-derived exosomes
Source: Sci Rep. 2018 Sep 19;8:14046. doi: 10.1038/s41598-018-32386-2 (PMC6145868; doi:10.1038/s41598-018-32386-2)
Supplement: Supplementary file 6 — Supplementary Table S5 [file 41598_2018_32386_MOESM6_ESM.xlsx]

## Sheet: Sheet1
	NSAF
Gene ID	huRex_CB8_AS_SEC	huRex_CB8_AS_UC	huRex_CB15_AS_SEC	huRex_CB15_AS_UC	huRex_CB16_PS_SEC	huRex_CB17_PS_SEC	huRex_CB30_PS_SEC	huRex_CB30_PS_UC	huRex_CB31_AS_SEC	huRex_CB31_AS_UC	mean NSAF	median NSAF	SD NSAF
HBG2	0.0553139	0.136733	0.0995298	0.0849227	0.0208456	0.0246631	0.0277745	0.0217203	0.0586105	0.0338121	0.0563925	0.044563	0.0393514
HBG1	0.0508888	0.124753	0.0925974	0.0839522	0.0181558	0.0235421	0.0277745	0.020885	0.0586105	0.0354223	0.0536582	0.0431555	0.036155
HBB	0.0243381	0.0660944	0.0876457	0.0664824	0.0242078	0.0241026	0.0263858	0.0342513	0.0512842	0.0402526	0.0445045	0.0372519	0.0224664
HBA1	0.0274855	0.0667111	0.0548492	0.0979602	0.0292369	0.0185684	0.0287525	0.0380518	0.0341293	0.0383363	0.0434081	0.0360905	0.0237499
HIST1H4A	0.0663122	0.0277091	0.0487625	0.0443247	0.0326296	0.0743974	0.0218016	0.0119227	0.062736	0.0298729	0.0420469	0.0384772	0.0207458
HBD	0.00663766	0.0342865	0.0321863	0.0422187	0.0127763	0.01065	0.0222196	0.0217203	0.0293053	0.0241515	0.0236152	0.0231856	0.0112815
TFRC	0.00213977	0.00271661	0.0400348	0.0252489	0.0280938	0.0444511	0.0174596	0.0142194	0.0127536	0.0121457	0.0199263	0.0158395	0.0143915
HIST1H2BK	0.0129066	0.0115665	0.00462162	0.0175507	0.0188283	0.0379289	0.017822	0.00779705	0.0256421	0.0169061	0.017157	0.0172284	0.00943389
STOM	0.0282331	0.00253018	0.023758	0.0138707	0.00926704	0.0157356	0.0184295	0.00980723	0.0299158	0.0156146	0.0167162	0.0156751	0.00865467
S100A9	0.0142652	0.0213068	0.00446959	0.0131407	0.00433546	0.0224062	0.00716289	0.0129267	0.0283413	0.033219	0.0161574	0.0137029	0.00991906
HIST1H2BJ	0.0129066	0.0110846	0.00462162	0.0158522	0.0188283	0.0320433	0.0129614	0.00682242	0.0256421	0.0150276	0.015579	0.0139945	0.0082611
S100A8	0.0104918	0.0195885	0.00547885	0.00997157	0.00212577	0.0177198	0.0131705	0.00924328	0.0289508	0.017815	0.0134556	0.0118311	0.00778632
HIST2H2AC	0.0226915	0.0127097	0.0101568	0.0116127	0.0199229	0.0134135	0.01266	0.00571179	0.00834859	0.00733907	0.0124567	0.0121363	0.00533417
HIST1H2AC	0.0200151	0.0121448	0.0100787	0.0109746	0.0190093	0.0139441	0.0157033	0.00566785	0.00828437	0.00728262	0.0123105	0.0115597	0.0048399
DEFA1	0.0138402	0.0206721	0.0480107	0.0106244	0.00420632	0.00964222	0.00217173	0.00261284	0.00572855	0.00503585	0.0122545	0.00768539	0.013806
ACTB	0.00780589	0.00226704	0.00427037	0.00190227	0.0160793	0.0391112	0.00925446	0.00327476	0.00430787	0.00252464	0.00907978	0.00428912	0.0114165
ACTG1	0.00780589	0.00226704	0.00407627	0.00190227	0.0166065	0.038452	0.00925446	0.00327476	0.00430787	0.00252464	0.00904718	0.00419207	0.0112715
H2AFZ	0.0152459	0.0109114	0.0102362	0.0100315	0.00926704	0.0115871	0.00478459	0.0019188	0.00841381	0.00554731	0.00879436	0.00964927	0.00382645
HBE1	0.00221255	0.0156974	0.0123793	0.0223225	0.00134488	0.00728683	0.00416617	0.00334159	0.0109895	0.0032202	0.0082961	0.0057265	0.00690542
MPO	0.00873142	0.00546111	0.00146558	0.00718139	0.00238828	0.0202398	0.00630239	0.00510994	0.0137331	0.00857785	0.0079191	0.00674189	0.00553802
HIST2H2AB	0.0200151	0.00887508	0.00503934	0.00548732	0.012166	0.00633824	0.00628131	0.00377857	0.00414218	0.00364131	0.00757644	0.00588431	0.00509014
HIST2H3A	0.0143491	0.00759053	0.00267612	0.00891689	0.0188975	0.00424103	0.00150105	0.00451484	0.00395944	0.00348066	0.00701271	0.00437793	0.00561678
HSPA8	0.00453128	0.00291401	0.00495786	0.00552129	0.00734478	0.00956624	0.00853227	0.00475246	0.0133371	0.00842687	0.00698841	0.00643303	0.00308119
HPR							0.0070394	0.0109394		0.00272052	0.00689977	0.0070394	0.00411122
DCD	0.0325245	0.00220815	0.00661731	0.000648501	0.00269587	0.0022472	0.00556752	0.0011164	0.00979062	0.00430336	0.00677195	0.00349962	0.00947086
HIST1H3A	0.0143491	0.00669753	0.00267612	0.00734332	0.00581461	0.00484689	0.0030021	0.00722374	0.00791888	0.00522099	0.00650932	0.00625607	0.00327601
H3F3A	0.0143491	0.00625103	0.00267612	0.00839237	0.00581461	0.00424103	0.00450314	0.00451484	0.00395944	0.00522099	0.00599226	0.00486791	0.00331472
PTMA							0.00735649			0.0021323	0.00474439	0.00474439	0.00369406
HPX								0.00824006		0.00102461	0.00463234	0.00463234	0.0051021
FN1			0.0118979				0.000171117	0.00128671			0.00445189	0.00128671	0.00647247
ACTC1	0.00603904	0.00161072	0.000772313	0.00113531	0.00681713	0.0113651	0.00595641	0.00325739	0.00428502	0.00251125	0.00437497	0.0037712	0.00326501
SLC4A1	0.00321318	0.00166642	0.00631224	0.00360199	0.00434022	0.00470324	0.00448172	0.00337002	0.00709309	0.00415693	0.0042939	0.00424857	0.00154693
LTF	0.00183237	0.0106054		0.00261227	0.00375903	0.0117213	0.000575049	0.00121074	0.000758428	0.00533375	0.00426759	0.00261227	0.00419947
SLC2A1	0.00264427	0.00246847	0.00636177	0.00492966	0.00462096	0.0038519	0.00331939	0.00324481	0.00656688	0.0043296	0.00423377	0.00409075	0.00142275
CAMP		0.000714403		0.00167847		0.000484689	0.00720503	0.00288949	0.00950266	0.00696132	0.00420515	0.00288949	0.00362403
BANF1				0.00320607					0.00605038	0.00265938	0.00397195	0.00320607	0.00182062
CALM1							0.00274017	0.00494511			0.00384264	0.00384264	0.00155913
APOC3							0.00618614	0.00248088		0.00239076	0.00368592	0.00248088	0.00216572
CA1		0.00302458	0.000278891	0.00683286				0.00141153		0.00544104	0.00339778	0.00302458	0.00272886
FTH1				0.0113045	0.000540155	0.000450258				0.00129336	0.00339706	0.000916758	0.00528514
TMSB4X		0.0013801								0.00537921	0.00337965	0.00337965	0.0028278
GYPC		0.000948816					0.00478459	0.00479701	0.00420691	0.0018491	0.00331729	0.00420691	0.00179577
VAMP3		0.000607242		0.0014267			0.0081657	0.00122804		0.0047337	0.00323228	0.0014267	0.00319221
APOE							0.00257593	0.00619828		0.000746641	0.00317362	0.00257593	0.00277453
FTL				0.00489155						0.00135249	0.00312202	0.00312202	0.0025025
VAMP8				0.000713351			0.00612427	0.00245607			0.0030979	0.00245607	0.00276197
CALML5				0.000488597			0.00279647		0.00737649	0.00162113	0.00307067	0.0022088	0.00302123
PRDX2		0.000306688	0.000735257	0.00288223	0.000499235		0.00309307	0.00186066	0.00815885	0.0059769	0.00293911	0.00237144	0.00281332
LYZ	0.00439521	0.00287209				0.00111348					0.00279359	0.00287209	0.00164227
AMBP							0.0034797	0.00209324			0.00278647	0.00278647	0.000980375
PPIA		0.000368026		0.00302634		0.000998754	0.00371168	0.00372132	0.00326354	0.00430336	0.00277043	0.00326354	0.00149215
YWHAZ				0.000582327		0.0067263	0.0024997	0.00100248		0.00289818	0.0027418	0.0024997	0.00243145
HSPA1A	0.000507403	0.000852603	0.00204404	0.00489664	0.00246736	0.00437052	0.0050956	0.00229897	0.00252021	0.00221546	0.00272688	0.00238316	0.00158044
CTSG	0.00382642	0.00428642	0.000570906	0.00699364	0.000387641	0.00226188		0.000481582	0.0042234	0.000928177	0.00266223	0.00226188	0.00230926
TXN	0.00929273	0.000578326	0.00207973	0.00135876	0.00282424	0.000784735	0.00194421			0.00225414	0.00263961	0.00201197	0.00279218
AHSP		0.000595336		0.00349682			0.00400279	0.00240791			0.00262572	0.00295237	0.00150832
RAB7A		0.000586708	0.000351645	0.00310153	0.000955057	0.000796108	0.00690337	0.00711904	0.00260137	0.00114341	0.00261758	0.00114341	0.0026547
CD59				0.00111461			0.00637945	0.000959402		0.0018491	0.00257564	0.00148186	0.00256539
ATP1A1			0.000711539	0.00306818	0.00144939	0.00185253	0.00598658	0.00276098	0.00157913	0.00277636	0.00252309	0.00230675	0.00161196
CLU							0.0022733	0.00273504			0.00250417	0.00250417	0.000326502
MSN		0.000105241		0.000247262	0.00188446	0.0132807	0.0007076	0.000425662		0.000410199	0.0024373	0.000425662	0.00481779
PSMB3				0.00243583							0.00243583	0.00243583
S100A6		0.000674714		0.00158522			0.00226825	0.00136448	0.00598316	0.00262983	0.00241761	0.00192674	0.00187724
SNRPD1				0.00239782							0.00239782	0.00239782
APOM							0.00217173	0.00261284			0.00239228	0.00239228	0.000311913
BLVRB			0.000353352	0.00173143			0.00297295	0.00417293	0.002614		0.00236893	0.002614	0.00142726
STEAP3		0.00124435	0.00134245	0.00248503	0.00303837	0.000844233	0.0033466	0.00327141	0.00331035	0.00242505	0.00236754	0.00248503	0.000985164
ELANE	0.0024363	0.00250175	0.00136312	0.00320607		0.00216023					0.00233349	0.0024363	0.000665568
HRG			0.000138648		0.000753131		0.0054438	0.00467823		0.000450829	0.00229293	0.000753131	0.00255063
SLC3A2		0.000578326	0.000577702	0.00305722	0.000784511	0.000653946	0.00324036	0.00175434	0.00598316	0.00375691	0.00226516	0.00175434	0.00188313
CAT		0.00126749	0.000828734	0.00609123	0.000562705	0.00218892	0.000387367	0.00233024	0.00102179	0.00538941	0.00222977	0.00126749	0.00210439
STX7		0.00093064	0.00111556	0.00327977	0.00037873	0.000315698	0.00469293	0.00235256	0.00412631	0.00272052	0.00221253	0.00235256	0.00162169
GC							0.00043068	0.00569974		0.000499336	0.00220992	0.000499336	0.00302247
PSMA2				0.00335336						0.00101147	0.00218242	0.00218242	0.00165596
ATP6V0D1		0.000173004	0.00041476	0.00284527		0.00023475	0.00348962	0.00384854	0.00306829	0.00337158	0.00218073	0.00295678	0.00160707
ANXA3	0.00100695	0.000188001		0.00353363	0.00122413	0.00382649	0.00442414	0.000760393			0.00213768	0.00122413	0.00172433
YWHAQ				0.000873491		0.00235421	0.00333294			0.00193212	0.00212319	0.00214316	0.00101901
CAP1						0.00208161					0.00208161	0.00208161
PSMB1				0.00207197							0.00207197	0.00207197
AFM								0.00205014			0.00205014	0.00205014
CDC42						0.00301979	0.00106881				0.0020443	0.0020443	0.00137955
RAC2					0.00154451	0.00386237	0.00212648	0.000639602			0.00204324	0.0018355	0.00135832
ACTBL2	0.00173003	0.000161501		0.000189721	0.00157737	0.00657424	0.00325759	0.00065321	0.00286428	0.00125896	0.00202966	0.00157737	0.00201606
PFN1		0.000433745		0.000509536	0.00070606	0.00411986	0.00437448				0.00202874	0.00070606	0.00202958
GAPDH		0.000362533	0.00043457	0.000851762	0.00236056	0.00418135	0.00426566	0.00293262		0.000706523	0.00201195	0.00160616	0.0016481
SMIM1		0.000778516		0.00365821				0.0015744			0.00200371	0.0015744	0.00148707
RPL18		0.000323001		0.00265609			0.00434346	0.00065321			0.00199394	0.00165465	0.00187512
TMEM9				0.000779619			0.00223107		0.00294254		0.00198441	0.00223107	0.00110235
LCP1		0.000290547				0.00486235		0.000783435			0.00197878	0.000783435	0.00250938
SPRR2E					0.00274579	0.00114441					0.0019451	0.0019451	0.00113235
CA2		0.000700664		0.00246929				0.000944642		0.00364131	0.00193898	0.00170697	0.00137856
HIST1H1C		0.00028509		0.000334907			0.00479208	0.00230617			0.00192956	0.00132054	0.00212783
PPBP								0.0019188			0.0019188	0.0019188
SFT2D2				0.000445844					0.00336553		0.00190568	0.00190568	0.00206453
PSMB5				0.00189865							0.00189865	0.00189865
ACTR2						0.00188217					0.00188217	0.00188217
SNRPD2				0.0018136							0.0018136	0.0018136
PSMA6				0.00260982						0.000962134	0.00178598	0.00178598	0.00116509
HDGF				0.00178338							0.00178338	0.00178338
CSTA				0.00145582			0.00208309				0.00176945	0.00176945	0.000443546
YWHAB				0.00057996		0.00267958	0.0016597	0.000998403		0.0028864	0.00176081	0.0016597	0.00101205
RAB14				0.00199075	0.00091952		0.0028485	0.00114236	0.00250458	0.00110086	0.00175109	0.00156655	0.000814168
ANXA1	0.000940016	0.000351007		0.000412342	0.00142845	0.00428656	0.00295004				0.00172807	0.00118423	0.00157336
HIST1H1B							0.00180657	0.00163014			0.00171835	0.00171835	0.000124759
GYPA							0.0027219	0.00081869		0.0015779	0.00170616	0.0015779	0.000958066
SERPING1								0.00245607		0.00094674	0.00170141	0.00170141	0.00106726
BSG				0.00333515			0.00159072	0.00063794		0.00122953	0.00169834	0.00141013	0.00115973
GABARAPL2				0.0012194			0.00174481	0.00209921			0.00168781	0.00174481	0.000442662
HBM			0.00103249	0.000505923				0.00348379			0.00167407	0.00103249	0.00158923
PRSS3							0.000671521		0.00354266	0.000778569	0.00166425	0.000778569	0.00162763
S100A12		0.00198014		0.000775382			0.00221894				0.00165815	0.00198014	0.000773771
SLC1A5		0.000112244	0.00161458	0.00276902	0.000365429	0.000913832	0.00188671	0.00181595	0.00298605	0.00218748	0.00162792	0.00181595	0.000997704
VAMP7				0.00162125							0.00162125	0.00162125
SRSF2				0.00161392							0.00161392	0.00161392
YWHAE				0.00139873		0.00258501	0.00160112	0.000481582		0.00185635	0.00158456	0.00160112	0.000762584
SNRPE				0.00155076							0.00155076	0.00155076
RAB1B				0.0010647	0.000491783		0.00203127	0.00183289	0.00267903	0.00117754	0.0015462	0.00150521	0.000784897
YBX1								0.00151609			0.00151609	0.00151609
RAB1A				0.00104393	0.000482188		0.00199163	0.00179712	0.00262675	0.00115456	0.00151603	0.00147584	0.000769582
GNAI2	0.000916184	0.000171054		0.000401888	0.00111379	0.00580262	0.000575049		0.00151686		0.00149963	0.000916184	0.00195065
TMEM9B				0.000720557			0.00103102		0.00271962		0.0014904	0.00103102	0.00107579
RAB10	0.00162623	0.000303621		0.000713351	0.000988484	0.000411986	0.00408285	0.00122804	0.00269242	0.00118343	0.00147004	0.00118343	0.00121298
CORO1A		0.000131723	0.000157897	0.00030948	0.00128653	0.00571954	0.00132848	0.00133193			0.00146651	0.00128653	0.00195749
SOD1		0.000394313		0.0032425			0.0013256	0.000797425		0.00153692	0.00145935	0.0013256	0.0010927
PRSS1							0.00165298	0.00099436	0.0021801	0.000958239	0.00144642	0.00132367	0.000584131
RAB21		0.000269886		0.000951135			0.0018146	0.00272897			0.00144115	0.00138287	0.00106613
FABP5		0.000449809		0.00105682	0.000732211					0.00350645	0.00143632	0.000894514	0.00140219
SERPINB1		0.000480667				0.00239147					0.00143607	0.00143607	0.00135115
RPS26							0.00177515	0.00106786			0.0014215	0.0014215	0.000500133
EZR					0.000843417	0.00421829		0.000209562		0.000403899	0.00141879	0.000623658	0.00188507
PRTN3		0.000948816								0.0018491	0.00139896	0.00139896	0.000636598
PSMA3				0.00139873							0.00139873	0.00139873
RPL15				0.00174841			0.0020014	0.000601978		0.00116022	0.001378	0.00145432	0.000625957
PSMA7		0.000244856		0.00287642						0.000954375	0.00135855	0.000954375	0.00136154
ITIH2							0.00107898	0.00272608		0.000250196	0.00135175	0.00107898	0.00126028
KLKB1								0.00134737			0.00134737	0.00134737
RAB5C				0.00066051	0.000457632	0.000381468	0.00378042	0.0017056		0.00109576	0.0013469	0.000878137	0.00128901
ANXA6		0.000180458		0.000635974	0.0013219	0.00550947	0.000606664	0.000364944	0.000800125		0.00134565	0.000635974	0.00187104
ARHGDIB					0.000491783	0.00245962	0.00101563				0.00132234	0.00101563	0.00101914
M6PR				0.000515055			0.00147395		0.00194399		0.001311	0.00147395	0.00072827
ENO1		0.000839506		0.0004931	0.000455523	0.00417682				0.000545357	0.00130206	0.000545357	0.00161414
WBP2				0.00109326				0.000941023		0.00181368	0.00128265	0.00109326	0.000466138
F11R				0.00119289			0.0013655				0.0012792	0.0012792	0.000122052
CD36		0.000128653	0.000771085	0.00196474	0.000418849	0.000698281	0.00216253	0.00208142		0.00200581	0.00127892	0.00136791	0.000852001
RHOG				0.000373482		0.00215699					0.00126524	0.00126524	0.00126113
PKM				0.000134341	0.000372311	0.00325865					0.0012551	0.000372311	0.0017392
GNB2				0.000629427	0.000581461	0.00315048	0.000600419				0.00124045	0.000614923	0.00127351
RAP1B		0.000330023		0.00116307	0.0026861	0.00134343		0.00066741			0.00123801	0.00116307	0.000903288
GNB1				0.000629427	0.000581461	0.00242345	0.00120084				0.00120879	0.000915133	0.000857254
AZU1		0.00193543		0.000852611			0.000813317				0.00120045	0.000852611	0.000636815
PSMA5				0.00118399							0.00118399	0.00118399
AHSG							0.000556247	0.0023423		0.000644918	0.00118116	0.000644918	0.00100656
STX6				0.00139873				0.000963165			0.00118095	0.00118095	0.000307989
PRDX1		0.000305147		0.000716936	0.000496726		0.00102584	0.000617103	0.00270595	0.00237874	0.00117806	0.000716936	0.000962009
SERPINF1								0.00117515			0.00117515	0.00117515
GOLGA7				0.000520694			0.00149009	0.000896376		0.00172763	0.0011587	0.00119323	0.000550565
AZGP1				0.00023938				0.00206046			0.00114992	0.00114992	0.0012877
NAPA		0.000205845		0.0016927			0.00138402	0.00124885			0.00113285	0.00131643	0.000645319
RETN		0.00112452									0.00112452	0.00112452
RPL10				0.000333342			0.00190787				0.00112061	0.00112061	0.00111336
UBC	0.00142443	0.000797837	0.00180648	0.00104139	0.000432913	0.000601439	0.00178811	0.00035855	0.00157222	0.0013821	0.00112055	0.00121175	0.000549168
SPN							0.00153107	0.00122804		0.000591713	0.00111694	0.00122804	0.000479431
ALYREF				0.00111027							0.00111027	0.00111027
RAN				0.000330255			0.00189021				0.00111023	0.00111023	0.00110305
S100A7		0.00180369		0.000706288		0.000815814					0.0011086	0.000815814	0.000604454
ATP6V0A1		0.000362749		0.00264204	0.000944788	0.000196887	0.00219508	0.00117375	0.00064335	0.000565556	0.00109053	0.000794069	0.000883113
PSMA1				0.00189865				0.000466934		0.000899943	0.00108851	0.000899943	0.00073425
PSMB4				0.00108083							0.00108083	0.00108083
DNAJC5				0.00108083							0.00108083	0.00108083
EHD1						0.00108011					0.00108011	0.00108011
LTA4H						0.00107885					0.00107885	0.00107885
ITGB2	0.00126884				0.000128542	0.00182152					0.00107297	0.00126884	0.00086332
RAB11B			0.000333901	0.00229058	0.0013603	0.000377969	0.000936433	0.00112664			0.00107097	0.00103154	0.000723308
OLFM4					0.000581461	0.000646252	0.0020014	0.000722374		0.00139226	0.00106875	0.000722374	0.000614496
RNF11		0.000788627		0.000463215			0.0013256	0.00159485			0.00104307	0.00105711	0.000511618
PI4K2A				0.00104248							0.00104248	0.00104248
PSMB7				0.00103011							0.00103011	0.00103011
ARF5						0.000915524	0.00113412				0.00102482	0.00102482	0.000154574
HLA-A				0.000390877	0.000541635	0.00203171	0.00111859				0.0010207	0.000830112	0.000743394
LAMTOR1							0.00126797	0.000762755			0.00101536	0.00101536	0.000357238
RAP1A		0.000330023		0.00155076	0.00161166	0.000895621		0.00066741			0.0010111	0.000895621	0.000558398
LDHB		0.000545427		0.00106789		0.000493396		0.0014707		0.00141728	0.000998938	0.00106789	0.000464641
43167				0.000980551	0.000339685	0.000283152	0.00210456	0.00126602			0.000994793	0.000980551	0.00074849
RAB8B				0.000344614	0.000477529	0.000796108	0.000986196	0.000593254	0.00260137	0.00114341	0.000991783	0.000796108	0.000763129
TGM3					0.000427915				0.00155407		0.000990991	0.000990991	0.000796309
AQP1			0.000270597	0.0018563	0.000367466		0.00151779	0.000913037			0.000985038	0.000913037	0.000696407
RPS19				0.000983932							0.000983932	0.000983932
APOL1							0.00102584	0.000925655			0.000975748	0.000975748	7.0843e-05
SNX3				0.00088068			0.00126014	0.000758046			0.000966289	0.00088068	0.000261765
RAB35				0.000354901	0.000491783	0.000409936	0.00101563	0.000610963	0.00267903	0.00117754	0.000962826	0.000610963	0.000818044
DSG1	0.000620106			0.000136006	0.0015077	0.000392742	0.00116764		0.00153999	0.00135378	0.000959708	0.00116764	0.000570207
EEF1A1	0.000703995		0.00126044	0.00061762	0.000213958	0.00142679	0.0026512	0.000265808		0.000512305	0.000956515	0.000660807	0.000809753
FLOT1	0.000761699			0.000835306	0.00046299	0.00173671					0.000949176	0.000798502	0.00054915
WDR1						0.00122372	0.000673738				0.000948729	0.000948729	0.000388897
RAB8A				0.000344614	0.000477529	0.000398054	0.000986196	0.000593254	0.00260137	0.00114341	0.000934918	0.000593254	0.000794333
HSPA5	0.000497317	0.000185701	0.000890403	0.00065445	0.0013603	0.00163786	0.000936433	0.000187773	0.00164674	0.00108571	0.000908269	0.000913418	0.000536356
TKT		0.000877236		0.00114503	0.00031733	0.0015871		0.000591349			0.000903609	0.000877236	0.000491775
HSPD1			0.000381102	0.000124494	0.000345021		0.00178135		0.00187953		0.000902298	0.000381102	0.000853652
RAB5B				0.000663582	0.00045976		0.001899	0.000571179			0.00089838	0.000617381	0.000672264
PSMB6				0.00089542							0.00089542	0.00089542
ERMAP		0.000127841	0.000153243	0.00225269	0.000416204	0.000173468	0.00171909	0.00129267		0.000996569	0.000891472	0.000706386	0.000808826
ATP1B3			0.000260898	0.00127841			0.000731694	0.00132047		0.000848333	0.00088796	0.000848333	0.000435519
CD82				0.00187021		0.000308604		0.000459938			0.000879584	0.000459938	0.000861237
ACTN1	0.00072925	0.00020423		7.99721e-05	0.000221633	0.0031407					0.000875157	0.000221633	0.00129069
ALAD				0.000864668							0.000864668	0.000864668
LDHA		0.000182904		0.000644594		0.000496369	0.000614887	0.00110967		0.00213872	0.000864524	0.000629741	0.000692027
PSMA4				0.000819944						0.000906839	0.000863391	0.000863391	6.14444e-05
SLC29A1		0.000266334	0.000319256	0.00140793	0.000216773		0.000447681	0.000269306	0.00236177	0.00155714	0.000855774	0.000383469	0.000812308
ATP5B					0.000373718		0.00115771		0.00101793		0.000849785	0.00101793	0.000418168
VIM		0.00247588		0.00015308	0.000424242	0.00106091	0.000438074			0.000507908	0.000843349	0.000472991	0.000853391
BASP1		0.000535015				0.00108895	0.000899306				0.00084109	0.000899306	0.000281518
LGALS3BP								0.000839682			0.000839682	0.000839682
ITGB3						0.00083652					0.00083652	0.00083652
GNAI3	0.000918773	0.000171537		0.000201512		0.00162932	0.000576674		0.00152114		0.000836493	0.000747723	0.000635132
BCAM				0.000908727	0.000157402		0.000650135	0.00156438			0.00082016	0.000779431	0.000585906
CD44		8.18386e-05		0.000480695			0.000825374	0.00132403	0.00145144	0.000637965	0.000800223	0.00073167	0.00051838
RPL13				0.00101424				0.000582007			0.000798125	0.000798125	0.000305637
IDH2					0.000437382	0.000182295	0.00135493		0.00119134		0.000791485	0.000814359	0.000569752
MNDA					0.000242871		0.00150474	0.000603457			0.000783688	0.000603457	0.000649952
PTPRC				5.47048e-05	0.000303216	0.00195883					0.00077225	0.000303216	0.00103509
JUP	0.000436571	0.000244527			0.00132682	0.0002212			0.00144559	0.000953094	0.000771302	0.000694833	0.000545614
KPRP		0.000104878			0.00102434		0.000705155			0.00122635	0.000765179	0.000864746	0.000489707
GYG1		0.000173498								0.00135249	0.000762992	0.000762992	0.00083367
TPI1		0.000636968		0.00074827		0.000288102		0.00128815		0.00082757	0.000757812	0.00074827	0.000361056
PGK1				0.000171067		0.00158076	0.00048955				0.000747126	0.00048955	0.000739302
SBSN							0.00103801	0.000208142	0.000912685	0.000802322	0.00074029	0.000857503	0.0003676
ST13				0.00077328			0.00110646	0.000332801			0.000737515	0.00077328	0.000388069
RBMX				0.000729771							0.000729771	0.000729771
CYBB						0.000722782					0.000722782	0.000722782
PGD					0.00040931	0.00102357					0.000716439	0.000716439	0.000434345
SH3BGRL3		0.000652949		0.000767044							0.000709997	0.000709997	8.06775e-05
EPB42			0.000421363	0.00113558	0.000429154	0.000476974	0.000590861		0.00155856	0.000342525	0.00070786	0.000476974	0.000459505
GPI		0.000435299		0.000639203		0.00132899				0.000424167	0.000706914	0.000537251	0.000426333
NCL				0.000703304							0.000703304	0.000703304
CYBRD1				0.000249423			0.00142757	0.000429383			0.000702125	0.000429383	0.000634664
VCP				0.00150459		0.000306689				0.000293654	0.000701643	0.000306689	0.0006954
RPL7				0.000575283			0.000823155				0.000699219	0.000699219	0.000175272
SYNGR2				0.000636921			0.00091135	0.00054823			0.000698834	0.000636921	0.000189312
SELENBP1		0.000257306		0.000755668				0.000260177		0.00150435	0.000694376	0.000507923	0.000588609
ITGA4				0.000691232							0.000691232	0.000691232
RBM15									0.00110232	0.000242257	0.000672289	0.000672289	0.000608157
ANXA5				0.000668767							0.000668767	0.000668767
GNAS	0.000825496	0.000154122		0.000181054		0.00083652	0.000518128		0.00136671		0.000647005	0.000671812	0.000460956
IQGAP1						0.000646447					0.000646447	0.000646447
G6PD						0.000639978					0.000639978	0.000639978
ANXA11				0.000141258		0.0013053				0.000468683	0.000638414	0.000468683	0.000600297
HRNR	0.000228242	0.000149147		0.000300358	0.000728357	0.000346935	0.00121769	8.61779e-05	0.000944709	0.001744	0.000638402	0.000346935	0.000566966
SLC7A1	0.000517083	0.000289623	0.000347172	0.00102069	0.000157152	0.000261994	0.000973653	0.000780944	0.000856095	0.00112886	0.000633327	0.000649014	0.000359167
ABCB6		0.000144238		0.00118609	0.000352192		0.000727349	0.000729237			0.000627822	0.000727349	0.000400526
ALDOA		0.000166825		0.000391951		0.00158456		0.000337372		0.000650234	0.000626189	0.000391951	0.000563106
SLC43A1				0.00063806		0.000294802	0.00109558	0.000659053		0.000423408	0.00062218	0.00063806	0.000305124
STX8				0.000604535							0.000604535	0.000604535
LAMP2	0.000793282			0.000521964			0.000497909	0.000599042			0.000603049	0.000560503	0.000133957
HSPA9							0.000601303				0.000601303	0.000601303
RHAG				0.000697654			0.000499126				0.00059839	0.00059839	0.00014038
FUS		0.000115445		0.00122056						0.000449972	0.000595327	0.000449972	0.000566716
CAPZB						0.000594925					0.000594925	0.000594925
VTI1B		0.000261742		0.000922437							0.00059209	0.00059209	0.000467181
SLC2A4				0.000700738				0.000482529			0.000591633	0.000591633	0.000154297
ACTN4	0.000714041	0.00019997		7.83042e-05	0.000217011	0.00171849					0.000585564	0.000217011	0.000678576
SLC30A1				0.000703502			0.000805296	0.000242216			0.000583671	0.000703502	0.000300057
SERPINA4								0.000575192			0.000575192	0.000575192
CDSN					0.000747436		0.000385903				0.000566669	0.000566669	0.000255643
TMEM30A				0.000790417			0.000565492	0.000340176			0.000565361	0.000565492	0.00022512
RILP							0.000509084	0.000612486			0.000560785	0.000560785	7.31168e-05
GDI2						0.000555487					0.000555487	0.000555487
B2M		0.000510288		0.000599455							0.000554871	0.000554871	6.30505e-05
ARPC2						0.000549315					0.000549315	0.000549315
HLA-C				0.000194905		0.000900516					0.00054771	0.00054771	0.000498942
ARPC4					0.000588384	0.000490459					0.000539421	0.000539421	6.92429e-05
ATP5A1					0.000357499	0.000149	0.00110746				0.000537988	0.000357499	0.000504079
RNH1						0.000536207					0.000536207	0.000536207
TMBIM1		0.000195255	0.000234053	0.000458747	0.00127136	0.000264943				0.000761045	0.000530901	0.000361845	0.000419039
ITGB1				0.000536354			0.000511635				0.000523995	0.000523995	1.74789e-05
ITGAM	0.000282331				0.000343224	0.000929829					0.000518461	0.000343224	0.000357554
LCN2		0.000306688		0.000720557		0.000416147		0.00062022			0.000515903	0.000518184	0.000188403
ARPC1B		0.000163237			0.000265722	0.00110749					0.000512149	0.000265722	0.000518119
SERPINF2								0.000500218			0.000500218	0.000500218
ANXA7				0.000292357		0.000168847	0.000418325		0.00110345		0.000495745	0.000355341	0.000417744
FERMT3						0.000494136					0.000494136	0.000494136
SERPIND1								0.000492198			0.000492198	0.000492198
APEH				0.000487262							0.000487262	0.000487262
LCK						0.000485642					0.000485642	0.000485642
STX12				0.000516921				0.00044494			0.000480931	0.000480931	5.08981e-05
CASP14			0.000300787	0.000294773			0.000843564				0.000479708	0.000300787	0.000315123
SDCBP				0.000478759							0.000478759	0.000478759
DSC1	0.000727619						0.000228347				0.000477983	0.000477983	0.000353038
FECH					0.000467369		0.000482606				0.000474987	0.000474987	1.07748e-05
HNRNPA2B1						0.00046684					0.00046684	0.00046684
SERINC1				0.000472418	0.000218208		0.000901291	0.000271089			0.000465752	0.000371754	0.000310328
HNRNPK				0.000462214							0.000462214	0.000462214
SLC9A3R1						0.000460319					0.000460319	0.000460319
PNP		0.000210119		0.000740503				0.000424926			0.000458516	0.000424926	0.000266783
RPS2				0.000243465			0.000696732	0.000419125			0.000453107	0.000419125	0.000228537
GNB2L1				0.000450064							0.000450064	0.000450064
TUBB			0.000327885		0.000222632	0.000742317	0.00045978				0.000438153	0.000393833	0.00022479
SLC7A5		0.000119772	0.000430713	0.000422101	0.000194967	0.000812595	0.000805296	0.000242216		0.000466834	0.000436812	0.000426407	0.000260499
LMNB1						0.000421829					0.000421829	0.000421829
SLC2A2							0.000389585			0.000451689	0.000420637	0.000420637	4.39142e-05
DNAJB4				0.000211677			0.000605764				0.00040872	0.00040872	0.000278662
FLOT2		0.000141879		0.000500012		0.00057755					0.000406481	0.000500012	0.000232408
DNAJB1				0.000209809			0.000600419				0.000405114	0.000405114	0.000276203
RPL12		0.000368026		0.000432334							0.00040018	0.00040018	4.54728e-05
SLC16A1				0.00028534			0.000408285	0.000491214			0.000394946	0.000408285	0.000103583
ACTR3						0.000394245					0.000394245	0.000394245
EWSR1				0.000761198	0.000150684	0.000376816	0.000311193			0.0003608	0.000392138	0.0003608	0.000224875
SLC2A3	0.000655737			0.000143821		0.00049837	0.000411578	0.000247588			0.000391419	0.000411578	0.0002023
KEL				0.000389809							0.000389809	0.000389809
HSP90AA1			0.000198881	0.000194905	0.000135039	0.00112564	0.000278883				0.00038667	0.000198881	0.000416251
SLC40A1				0.000624651	0.000173115		0.000357518				0.000385094	0.000357518	0.000227028
NAP1L4				0.000380454							0.000380454	0.000380454
CLCN3				0.000610447				0.000150127			0.000380287	0.000380287	0.000325496
ILF2				0.000365821							0.000365821	0.000365821
HSP90AB1			0.000201079	9.85291e-05	0.000136531	0.00102427	0.000281965				0.000348476	0.000201079	0.000384138
TM9SF2				0.000537972			0.000307907	0.000185224			0.000343701	0.000307907	0.000179077
SYNCRIP				0.000343508							0.000343508	0.000343508
RPL3				0.00017701			0.000506557				0.000341784	0.000341784	0.000233025
BROX				0.000173565			0.000496697				0.000335131	0.000335131	0.000228489
CD5						0.000332918					0.000332918	0.000332918
ATP2B4				0.000632301	0.000159304		0.000328997	0.000197911			0.000329628	0.000263454	0.000214454
SNRPB				0.00029723		0.000343322					0.000320276	0.000320276	3.25919e-05
EEF2					0.000115208		0.000237928	0.000572511			0.000308549	0.000237928	0.000236689
H2AFY				0.000191761	0.000265722	0.000221498	0.00054877				0.000306938	0.00024361	0.00016406
CPNE3						0.00030688					0.00030688	0.00030688
TALDO1						0.000244502		0.000364402			0.000304452	0.000304452	8.47822e-05
MYH9		3.09818e-05	7.4276e-05	7.27909e-05	0.000100866	0.00113506	0.000624926	6.26549e-05			0.000300223	7.4276e-05	0.000423052
VPS35				8.9617e-05			0.000512921			0.000297343	0.00029996	0.000297343	0.000211664
FLNA		6.88223e-05			7.46871e-05	0.000747084					0.000296865	7.46871e-05	0.000389913
SLC43A3				0.000290571							0.000290571	0.000290571
PTPRA				0.00026684				0.000306243			0.000286541	0.000286541	2.78626e-05
ATP6AP1		0.000129201		0.000303554			0.000434346	0.000261284			0.000282096	0.000282419	0.000125765
SERPINB3		0.000155703		0.000182911	0.000506915						0.000281843	0.000182911	0.000195392
PYGL		7.16933e-05				0.000486406					0.00027905	0.00027905	0.000293246
ATP6V0A2				0.000416677			0.000238484	0.000143462			0.000266208	0.000238484	0.000138701
ATP11B				0.000181823			0.000346886				0.000264354	0.000264354	0.000116717
ATP6V1B2				0.000279198				0.00024032			0.000259759	0.000259759	2.74909e-05
ATRN								0.00025781			0.00025781	0.00025781
DSP	0.000113286		2.53537e-05		0.00024101	2.86998e-05	0.00042663		0.000375119	0.00057708	0.000255311	0.00024101	0.000212857
FLG2	0.000408087	5.0794e-05	9.13306e-05		0.000165368	0.000103384	0.000597657		0.000225213	0.00039596	0.000254724	0.00019529	0.000193138
ALDOC				0.000195976		0.000226366		0.000337372			0.000253238	0.000226366	7.44301e-05
KIAA1467				0.000229373			0.000328203	0.000197433			0.00025167	0.000229373	6.81767e-05
ESCO2				0.000237388		0.0001371		0.000204332		0.000393819	0.00024316	0.00022086	0.000108762
SHROOM3			0.000619959	7.14781e-05	9.90465e-05	0.000165125					0.000238902	0.000132086	0.000257059
SLC6A9				0.000303124				0.000173943			0.000238533	0.000238533	9.13448e-05
SFPQ				0.000302695		0.000116545	0.000288745				0.000235995	0.000288745	0.000103682
SLC11A2		0.000213818		0.00025118							0.000232499	0.000232499	2.6419e-05
ANK1				0.00018962		0.00017522	0.000325586				0.000230142	0.00018962	8.297e-05
LRP1				0.000219782			0.000269554	0.000162153			0.000217163	0.000219782	5.37488e-05
CSE1L		0.000187614	7.49644e-05	0.000146931	0.000407203	0.000254574					0.000214257	0.000187614	0.000125995
ITGA2B					0.000190276	0.000237913					0.000214095	0.000214095	3.36843e-05
RHCE			0.000174557	0.000171067				0.000294493			0.000213373	0.000174557	7.02739e-05
SEMA7A				0.00021422				0.00018439			0.000199305	0.000199305	2.10929e-05
PDCD6IP						0.000189855					0.000189855	0.000189855
ATP7A				0.00028534			0.000136095	0.000163738		0.00015779	0.000185741	0.000160764	6.74541e-05
CALR				0.000171067		0.000197595					0.000184331	0.000184331	1.87579e-05
ATG9A				0.000170048							0.000170048	0.000170048
MYO1G						0.000161881					0.000161881	0.000161881
HNRNPU		7.36051e-05				0.000199751					0.000136678	0.000136678	8.91984e-05
CR1						0.000121232					0.000121232	0.000121232
TLN1						0.000162135		4.83288e-05			0.000105232	0.000105232	8.04734e-05
MVP		6.80003e-05		7.98825e-05				0.000137518			9.51336e-05	7.98825e-05	3.71836e-05
EPB41				8.25638e-05		9.53671e-05					8.89654e-05	8.89654e-05	9.05332e-06
CLTC				4.25881e-05		9.83847e-05	0.000121876				8.76163e-05	9.83847e-05	4.07261e-05
ANKHD1							8.03078e-05	4.83098e-05			6.43088e-05	6.43088e-05	2.2626e-05
SPTB			3.4062e-05			3.85574e-05	9.55276e-05				5.6049e-05	3.85574e-05	3.42633e-05
FLG				3.51318e-05	7.30227e-05	6.08696e-05	5.0269e-05				5.48233e-05	5.55693e-05	1.6086e-05
